# Supplementary material for: Second-Generation Anti-Tubercular Squaramides Targeting Complex V of the Respiratory Chain of Mycobacterium tuberculosis Displaying Enhanced Metabolic Stability
Source: J Med Chem. 2026 Apr 23;69(9):10213–39. doi: 10.1021/acs.jmedchem.5c03274 (PMC13181789; doi:10.1021/acs.jmedchem.5c03274)
Supplement: Supplementary file 1 [file jm5c03274_si_001.csv]

Compound_ID	SMILES	IC50 (uM)	LogD octanol PH 7.4	Solubility at pH 7.4 (uM)	Rat Heps Met.CLint (uL/min/106 cells)	Hu Mics Met.CLint (uL/min/mg)
1f	O=C1C(C2=CC=C(N3CCOCC3)C=C2)=C(NCC4=NC=CC=C4)C1=O	0.308 ± 0.05	2.5	25	59.5	26.8
6b	O=C1C(C2=CC(C)=C(N3CCOCC3)C=C2)=C(NCC4=NC=CC=C4)C1=O	2.535 ± 0.44	2.5	337	41.1	28.7
6c	O=C1C(C2=C(C)C=C(N3CCOCC3)C=C2)=C(NCC4=NC=CC=C4)C1=O	1.640 ± 1.33	ND¥
6d	O=C1C(C2=C(Cl)C=C(N3CCOCC3)C=C2)=C(NCC4=NC=CC=C4)C1=O	>10	1.8	460	36.3	24.9
6e	O=C1C(C2=C(F)C=C(N3CCOCC3)C=C2)=C(NCC4=NC=CC=C4)C1=O	4.708 ± 0.29	2.6	12	50.7	54.4
6f	O=C1C(C2=C(OC)C=C(N3CCOCC3)C=C2)=C(NCC4=NC=CC=C4)C1=O	>10	ND¥
6g	O=C1C(C2=CC=C(N3[C@@H](C)COCC3)C=C2)=C(NCC4=NC=CC=C4)C1=O	0.318 ± 0.027	2.7	9	39.3	13.9
6h	O=C1C(C2=CC=C(N3[C@H](C)COCC3)C=C2)=C(NCC4=NC=CC=C4)C1=O	0.564 ± 0.046	>3.10	29	16.9	46.8
6i	O=C1C(C(C2=CC=C(N3C(CCC)COCC3)C=C2)=C1NCC4=NC=CC=C4)=O	> 10	NV*	<5.70	148	121
6j	O=C1C(C(C2=CC=C(N3CC(C)OC(C)C3)C=C2)=C1NCC4=NC=CC=C4)=O	0.269	2.8	2	27.7	11.6
6k	O=C1C(C(C2=CC=C(N3C[C@@H](C)O[C@@H](C)C3)C=C2)=C1NCC4=NC=CC=C4)=O	0.213 ± 0.035	2.5	17	29.7	14.8
6l	O=C1C(C(C2=CC=C(N3C[C@H](C)O[C@@H](C)C3)C=C2)=C1NCC4=NC=CC=C4)=O	0.874 ± 0.402	2.7	19	36.6	31.1
6m	O=C1C(C(C2=CC=C(N3C[C@@H](C)O[C@H](C)C3)C=C2)=C1NCC4=NC=CC=C4)=O	0.692 ± 0.277	2.7	12	33.8	31.3
6n	O=C1C(C2=CC=C(N3CCC(F)CC3)C=C2)=C(NCC4=NC=CC=C4)C1=O	0.451 ± 0.009	3.1	5	>300	89.5
6o	O=C1C(C(C2=CC=C(N3CCC(F)(F)CC3)C=C2)=C1NCC4=NC=CC=C4)=O	2.215 ± 0.185	3	9	85	15.6
6p	O=C1C(C2=CC=C(N3CCC(OC)CC3)C=C2)=C(NCC4=NC=CC=C4)C1=O	5.235 ± 0.185	NV*	73	90.9	137
6q	O=C1C(C2=CC=C(N3[C@@H]4CO[C@@H](C4)C3)C=C2)=C(NCC5=NC=CC=C5)C1=O	2.31	1.9	33	8.32	18.7
6r	O=C1C(C2=CC=C(N3[C@H]4CO[C@H](C4)C3)C=C2)=C(NCC5=NC=CC=C5)C1=O	1.251 ± 1.159	2	16	>300	8.89
6s	O=C1C(C2=CC=C(N3CC4CCC(O4)C3)C=C2)=C(NCC5=NC=CC=C5)C1=O	0.518 ± 0.012	2.6	9	41.5	>300
10	O=C1C(C2=CC=CC=C2)=C(NCC3=NC=CC=C3)C1=O	5.855 ± 0.476	3.2	28	50.7	54.4
13a	O=C1C(C2=CC=C(N3CCOCC3)C=C2)=C(NCC4=NC(F)=CC=C4)C1=O	0.082 ± 0.027	2.8	45	200	61
13b	O=C1C(C2=CC=C(N3CCOCC3)C=C2)=C(NCC4=NC=C(F)C=C4)C1=O	0.679 ± 0.075	4.6	63	57.8	53.1
13c	O=C1C(C2=CC=C(N3CCOCC3)C=C2)=C(NCC4=NC=CC(F)=C4)C1=O	5.489 ± 0.21	NV*	752	1.15	NV*
13d	O=C1C(C2=CC=C(N3CCOCC3)C=C2)=C(NCC4=NC=CC=C4F)C1=O	3.50 ± 0.26	3.9	77	33.9	50.4
13e	O=C1C(C2=CC=C(N3CCOCC3)C=C2)=C(NCC4=NC(OC)=CC=C4)C1=O	?10	ND¥
13f	O=C1C(C2=CC=C(N3CCOCC3)C=C2)=C(NCC4=CC=NC=C4)C1=O	> 10	1.8	4	50.3	31.3
13g	O=C1C(C2=CC=C(N3CCOCC3)C=C2)=C(NCC4=NC=NC=C4)C1=O	> 10	1.1	18	27.3	11.5
14a	O=C1C(C2=CC=C(N3CCOCC3)C=C2)=C(NCC4=CN=CC=C4)C1=O	> 10	1.9	5	35.2	19.9
14b	O=C1C(C2=CC=C(N3CCOCC3)C=C2)=C(NCC4=NC=CC=N4)C1=O	> 10	1.1	25	8.78	5.38
14c	O=C1C(C2=CC=C(N3CCOCC3)C=C2)=C(NCC4=NC=CS4)C1=O	0.613 ± 0.123	2.2	33	44.4	43.4
14d	O=C1C(C2=CC=C(N3CCOCC3)C=C2)=C(NCC4=NC(C)=CC=C4)C1=O	0.549 ± 0.049	2.5	15	48.7	69.4
14e	O=C1C(C2=CC=C(N3CCOCC3)C=C2)=C(NCC4=NC=C(C)C=C4)C1=O	>10	ND¥
14f	O=C1C(C2=CC=C(N3CCOCC3)C=C2)=C(NCC4=NC=CC(C)=C4)C1=O	0.732 ± 0.031	ND¥
14g	O=C1C(C2=CC=C(N3CCOCC3)C=C2)=C(NCC4=NC=CC=C4C)C1=O	0.338 ± 0.038	2.3	10	8.93	47.1
14h	O=C1C(C(C2=CC=C(N3CCOCC3)C=C2)=C1NCC4=NC(Cl)=CC=C4)=O	0.430 ± 0.212	2.8	2	120	86.3
14i	O=C1C(C(C2=CC=C(N3CCOCC3)C=C2)=C1NCC4=NC(Cl)=CC=C4C)=O	>10	3.2	<2.5	165	206
14j	O=C1C(C2=CC=C(N3CCOCC3)C=C2)=C(NCCN4CCCC4)C1=O	?10	0.9	393	3.42	7.49
14k	O=C1C(C2=CC=C(N3CCOCC3)C=C2)=C(N(C)CC4=NC=CC=C4)C1=O	?10	ND¥
20a	O=C1C(C(C2=CC=C(N3[C@@H](C)COCC3)C=C2)=C1NCC4=CC=CC(F)=N4)=O	0.410 ± 0.195	3.7	13	43.5	36.4
20b	O=C1C(C(C2=CC=C(N3[C@H](C)COCC3)C=C2)=C1NCC4=CC=CC(F)=N4)=O	0.444 ± 0.183	2.5	15	39.8	27.9
20c	O=C1C(C(C2=CC=C(N3[C@@H](C)COCC3)C=C2)=C1NCC4=NC=CS4)=O	2.979	2.3	18	28.7	15.3
20d	O=C1C(C(C2=CC=C(N3[C@H](C)COCC3)C=C2)=C1NCC4=NC=CS4)=O	>10	2.3	117	17	9
20e	O=C1C(C(C2=CC=C(N3CCC(F)CC3)C=C2)=C1NCC4=CC=CC(F)=N4)=O	0.184	3	2	>300	94.3
20f	O=C1C(C(C2=CC=C(N3CCC(F)(F)CC3)C=C2)=C1NCC4=CC=CC(F)=N4)=O	0.587 ± 0.308	3.2	0.1	119	27.8
20g	O=C1C(C(C2=CC=C(N3C[C@H]4OC[C@@H]3C4)C=C2)=C1NCC5=CC=CC(F)=N5)=O	0.385 ± 0.054	2.2	7	17.4	17.2
20h	O=C1C(C(C2=CC=C(N3C[C@@H]4OC[C@H]3C4)C=C2)=C1NCC5=CC=CC(F)=N5)=O	0.061 ± 0.017	2.1	2	>300	21.4
20i	O=C1C(C(C2=CC=C(N3CC(C)OC(C)C3)C=C2)=C1NCC4=CC=CC(F)=N4)=O	0.045 ± 0.033	2.9	2	89.6	26.9
20j	O=C1C(C(C2=CC=C(N3C[C@@H](C)O[C@@H](C)C3)C=C2)=C1NCC4=CC=CC(F)=N4)=O	0.051 ± 0.004	2.9	3	88.8	22.5
20k	O=C1C(C(C2=CC=C(N3C[C@H](C)O[C@@H](C)C3)C=C2)=C1NCC4=CC=CC(F)=N4)=O	0.128 ± 0.019	2.7	19	58.6	54.4
20l	O=C1C(C(C2=CC=C(N3C[C@@H](C)O[C@H](C)C3)C=C2)=C1NCC4=CC=CC(F)=N4)=O	0.190 ± 0.067	3	13	62.3	54.1
¥ND: Not determined; NV*: No volume, Rat Heps Met. CLint#: rat hepatocytes metabolic clearance, Hu Mics Met. CLint¶: Human microsomes metabolic clearance
