# Supplementary material for: Second-Generation Anti-Tubercular Squaramides Targeting Complex V of the Respiratory Chain of Mycobacterium tuberculosis Displaying Enhanced Metabolic Stability
Source: J Med Chem. 2026 Apr 23;69(9):10213–39. doi: 10.1021/acs.jmedchem.5c03274 (PMC13181789; doi:10.1021/acs.jmedchem.5c03274)
Supplement: Supplementary file 2 [file jm5c03274_si_002.pdb]

TITLE     SWISS-MODEL SERVER (https://swissmodel.expasy.org)
TITLE    2 Multiple target project
EXPDTA    THEORETICAL MODEL (SWISS-MODEL SERVER)
AUTHOR    SWISS-MODEL SERVER (SEE REFERENCE IN JRNL Records)
REVDAT   1   14-AUG-23 1MOD    1       17:35
JRNL        AUTH   A.WATERHOUSE,M.BERTONI,S.BIENERT,G.STUDER,G.TAURIELLO,
JRNL        AUTH 2 R.GUMIENNY,F.T.HEER,T.A.P.DE BEER,C.REMPFER,L.BORDOLI,
JRNL        AUTH 3 R.LEPORE,T.SCHWEDE
JRNL        TITL   SWISS-MODEL: HOMOLOGY MODELLING OF PROTEIN STRUCTURES AND
JRNL        TITL 2 COMPLEXES
JRNL        REF    NUCLEIC.ACIDS.RES..           V.  46 W296  2018
JRNL        PMID   29788355
JRNL        DOI    10.1093/nar/gky427
REMARK   1
REMARK   1 REFERENCE 1
REMARK   1  AUTH   S.BIENERT,A.WATERHOUSE,T.A.P.DE BEER,G.TAURIELLO,G.STUDER,
REMARK   1  AUTH 2 L.BORDOLI,T.SCHWEDE
REMARK   1  TITL   THE SWISS-MODEL REPOSITORY - NEW FEATURES AND FUNCTIONALITY
REMARK   1  REF    NUCLEIC.ACIDS.RES..           V.  45       2017
REMARK   1  REFN                   ISSN 0305-1048
REMARK   1  PMID   27899672
REMARK   1  DOI    10.1093/nar/gkw1132
REMARK   1
REMARK   1 REFERENCE 2
REMARK   1  AUTH   N.GUEX,M.C.PEITSCH,T.SCHWEDE
REMARK   1  TITL   AUTOMATED COMPARATIVE PROTEIN STRUCTURE MODELING WITH
REMARK   1  TITL 2 SWISS-MODEL AND SWISS-PDBVIEWER: A HISTORICAL PERSPECTIVE
REMARK   1  REF    ELECTROPHORESIS               V.  30       2009
REMARK   1  REFN                   ISSN 0173-0835
REMARK   1  PMID   19517507
REMARK   1  DOI    10.1002/elps.200900140
REMARK   1
REMARK   1 REFERENCE 3
REMARK   1  AUTH   G.STUDER,G.TAURIELLO,S.BIENERT,M.BIASINI,N.JOHNER,T.SCHWEDE
REMARK   1  TITL   PROMOD3 - A VERSATILE HOMOLOGY MODELLING TOOLBOX
REMARK   1  REF    PLOS COMP. BIOL.              V.  17       2021
REMARK   1  REFN                   ISSN 
REMARK   1  PMID   33507980
REMARK   1  DOI    10.1371/journal.pcbi.1008667
REMARK   1
REMARK   1 REFERENCE 4
REMARK   1  AUTH   G.STUDER,C.REMPFER,A.WATERHOUSE,R.GUMIENNY,J.HAAS,T.SCHWEDE
REMARK   1  TITL   QMEANDISCO - DISTANCE CONSTRAINTS APPLIED ON MODEL QUALITY 
REMARK   1  TITL 2 ESTIMATION
REMARK   1  REF    BIOINFORMATICS                V.  36       2020
REMARK   1  REFN                   ISSN 
REMARK   1  PMID   31697312
REMARK   1  DOI    10.1093/bioinformatics/btz828
REMARK   1
REMARK   1 REFERENCE 5
REMARK   1  AUTH   P.BENKERT,M.BIASINI,T.SCHWEDE
REMARK   1  TITL   TOWARD THE ESTIMATION OF THE ABSOLUTE QUALITY OF INDIVIDUAL
REMARK   1  TITL 2 PROTEIN STRUCTURE MODELS
REMARK   1  REF    BIOINFORMATICS                V.  27       2011
REMARK   1  REFN                   ISSN 1367-4803
REMARK   1  PMID   21134891
REMARK   1  DOI    10.1093/bioinformatics/btq662
REMARK   1
REMARK   1 REFERENCE 6
REMARK   1  AUTH   M.BERTONI,F.KIEFER,M.BIASINI,L.BORDOLI,T.SCHWEDE
REMARK   1  TITL   MODELING PROTEIN QUATERNARY STRUCTURE OF HOMO- AND
REMARK   1  TITL 2 HETERO-OLIGOMERS BEYOND BINARY INTERACTIONS BY HOMOLOGY
REMARK   1  REF    SCI.REP.                      V.   7       2017
REMARK   1  REFN                   ISSN
REMARK   1  PMID   28874689
REMARK   1  DOI    10.1038/s41598-017-09654-8
REMARK   1
REMARK   1 DISCLAIMER
REMARK   1 The SWISS-MODEL SERVER produces theoretical models for proteins.
REMARK   1 The results of any theoretical modelling procedure is
REMARK   1 NON-EXPERIMENTAL and MUST be considered with care. These models may
REMARK   1 contain significant errors. This is especially true for automated
REMARK   1 modeling since there is no human intervention during model
REMARK   1 building. Please read the header section and the logfile carefully
REMARK   1 to know what templates and alignments were used during the model
REMARK   1 building process. All information by the SWISS-MODEL SERVER is
REMARK   1 provided "AS-IS", without any warranty, expressed or implied.
REMARK   2
REMARK   2 COPYRIGHT NOTICE
REMARK   2 This SWISS-MODEL protein model is copyright. It is produced by the
REMARK   2 SWISS-MODEL server, developed by the Computational Structural
REMARK   2 Biology Group at the SIB Swiss Institute of Bioinformatics at the
REMARK   2 Biozentrum, University of Basel (https://swissmodel.expasy.org). This
REMARK   2 model is licensed under the CC BY-SA 4.0 Creative Commons
REMARK   2 Attribution-ShareAlike 4.0 International License
REMARK   2 (https://creativecommons.org/licenses/by-sa/4.0/legalcode), i.e. you
REMARK   2 can copy and redistribute the model in any medium or format,
REMARK   2 transform and build upon the model for any purpose, even
REMARK   2 commercially, under the following terms:
REMARK   2 Attribution - You must give appropriate credit, provide a link to
REMARK   2 the license, and indicate if changes were made. You may do so in any
REMARK   2 reasonable manner, but not in any way that suggests the licensor
REMARK   2 endorses you or your use. When you publish, patent or distribute
REMARK   2 results that were fully or partially based on the model, please cite
REMARK   2 the corresponding papers mentioned under JRNL.
REMARK   2 ShareAlike - If you remix, transform, or build upon the material,
REMARK   2 you must distribute your contributions under the same license as the
REMARK   2 original.
REMARK   2 No additional restrictions - you may not apply legal terms or
REMARK   2 technological measures that legally restrict others from doing
REMARK   2 anything the license permits.
REMARK   2 Find a human-readable summary of (and not a substitute for) the
REMARK   2 CC BY-SA 4.0 license at this link:
REMARK   2 https://creativecommons.org/licenses/by-sa/4.0/
REMARK   3 
REMARK   3 MODEL INFORMATION
REMARK   3  ENGIN   PROMOD3
REMARK   3  VERSN   3.3.0
REMARK   3  OSTAT   hetero-9-1-1-1-mer
REMARK   3  OSRSN   PREDICTION
REMARK   3  QSPRD   0.636
REMARK   3  GMQE    0.31
REMARK   3  QMNV    4.3.1
REMARK   3  QMNDG   0.73
REMARK   3  MODT    FALSE
REMARK   3 
REMARK   3 TEMPLATE 1
REMARK   3  PDBID   template_upload
REMARK   3  CHAIN   d
REMARK   3  MMCIF   d
REMARK   3  CHAIN   1
REMARK   3  MMCIF   1
REMARK   3  CHAIN   2
REMARK   3  MMCIF   2
REMARK   3  CHAIN   3
REMARK   3  MMCIF   3
REMARK   3  CHAIN   4
REMARK   3  MMCIF   4
REMARK   3  CHAIN   5
REMARK   3  MMCIF   5
REMARK   3  CHAIN   6
REMARK   3  MMCIF   6
REMARK   3  CHAIN   7
REMARK   3  MMCIF   7
REMARK   3  CHAIN   8
REMARK   3  MMCIF   8
REMARK   3  CHAIN   9
REMARK   3  MMCIF   9
REMARK   3  CHAIN   b
REMARK   3  MMCIF   b
REMARK   3  CHAIN   a
REMARK   3  MMCIF   a
REMARK   3  PDBV    2023-08-04
REMARK   3  SMTLE   template_upload.1
REMARK   3  SMTLV   2023-08-09
REMARK   3  MTHD    Unknown
REMARK   3  FOUND   BLAST / HHblits
REMARK   3  GMQE    0.31
REMARK   3  SIM     0.52
REMARK   3  SID     75.95
REMARK   3  OSTAT   hetero-9-1-1-1-mer
REMARK   3  ALN L TRG MSTFIGQLFGFAVIVYLVWRFIVPLVGRLMSARQDTVRQQLADAAAAADRLAEASQAH
REMARK   3  ALN L TRG TKALEDAKSEAHRVVEEARTDAERIAEQLEAQADVEAERIKMQGARQVDLIRAQLTRQ
REMARK   3  ALN L TRG LRLELGHESVRQARELVRNHVADQAQQSATVDRFLDQLDAMAPATADVDYPLLAKMRS
REMARK   3  ALN L TRG ASRRALTSLVDWFGTMAQDLDHQGLTTLAGELVSVARLLDREAVVTRYLTVPAEDATP
REMARK   3  ALN L TRG RIRLIERLVSGKVGAPTLEVLRTAVSKRWSANSDLIDAIEHVSRQALLELAERAGQVD
REMARK   3  ALN L TRG EVEDQLFRFSRILDVQPRLAILLGDCAVPAEGRVRLLRKVLERADSTVNPVVVALLSH
REMARK   3  ALN L TRG TVELLRGQAVEEAVLFLAEVAVARRGEIVAQVGAAAELSDAQRTRLTEVLSRIYGHPV
REMARK   3  ALN L TRG TVQLHIDAALLGGLSIAVGDEVIDGTLSSRLAAAEARLPD
REMARK   3  ALN L TPL MSIFIGQLIGFAVIAFIIVKWVVPPVRTLMRNQQEAVRAA------------------
REMARK   3  ALN L TPL ----------------------------------------------------------
REMARK   3  ALN L TPL ----------------------------------------------------------
REMARK   3  ALN L TPL ----------------------------------------------------------
REMARK   3  ALN L TPL ----------------------------------------------------------
REMARK   3  ALN L TPL ----------------------------------------------------------
REMARK   3  ALN L TPL ----------------------------------------------------------
REMARK   3  ALN L TPL ----------------------------------------
REMARK   3  ALN L OFF 0
REMARK   3  ALN A TRG MDPTIAAGALIGGGLIMAGGAIGAGIGDGVAGNALISGVARQPEAQGRLFTPFFITVG
REMARK   3  ALN A TRG LVEAAYFINLAFMALFVFATPVK
REMARK   3  ALN A TPL -NAIITAGALIGGGLIMGGGAIGAGIGDGIAGNALISGIARQPEAQGRLFTPFFITVG
REMARK   3  ALN A TPL LVEAAYFINLAFMALFVFATPGL
REMARK   3  ALN A OFF 1
REMARK   3  ALN B TRG MDPTIAAGALIGGGLIMAGGAIGAGIGDGVAGNALISGVARQPEAQGRLFTPFFITVG
REMARK   3  ALN B TRG LVEAAYFINLAFMALFVFATPVK
REMARK   3  ALN B TPL -NAIITAGALIGGGLIMGGGAIGAGIGDGIAGNALISGIARQPEAQGRLFTPFFITVG
REMARK   3  ALN B TPL LVEAAYFINLAFMALFVFATPGL
REMARK   3  ALN B OFF 1
REMARK   3  ALN C TRG MDPTIAAGALIGGGLIMAGGAIGAGIGDGVAGNALISGVARQPEAQGRLFTPFFITVG
REMARK   3  ALN C TRG LVEAAYFINLAFMALFVFATPVK
REMARK   3  ALN C TPL -NAIITAGALIGGGLIMGGGAIGAGIGDGIAGNALISGIARQPEAQGRLFTPFFITVG
REMARK   3  ALN C TPL LVEAAYFINLAFMALFVFATPGL
REMARK   3  ALN C OFF 1
REMARK   3  ALN D TRG MDPTIAAGALIGGGLIMAGGAIGAGIGDGVAGNALISGVARQPEAQGRLFTPFFITVG
REMARK   3  ALN D TRG LVEAAYFINLAFMALFVFATPVK
REMARK   3  ALN D TPL -NAIITAGALIGGGLIMGGGAIGAGIGDGIAGNALISGIARQPEAQGRLFTPFFITVG
REMARK   3  ALN D TPL LVEAAYFINLAFMALFVFATPGL
REMARK   3  ALN D OFF 1
REMARK   3  ALN E TRG MDPTIAAGALIGGGLIMAGGAIGAGIGDGVAGNALISGVARQPEAQGRLFTPFFITVG
REMARK   3  ALN E TRG LVEAAYFINLAFMALFVFATPVK
REMARK   3  ALN E TPL -NAIITAGALIGGGLIMGGGAIGAGIGDGIAGNALISGIARQPEAQGRLFTPFFITVG
REMARK   3  ALN E TPL LVEAAYFINLAFMALFVFATPGL
REMARK   3  ALN E OFF 1
REMARK   3  ALN F TRG MDPTIAAGALIGGGLIMAGGAIGAGIGDGVAGNALISGVARQPEAQGRLFTPFFITVG
REMARK   3  ALN F TRG LVEAAYFINLAFMALFVFATPVK
REMARK   3  ALN F TPL -NAIITAGALIGGGLIMGGGAIGAGIGDGIAGNALISGIARQPEAQGRLFTPFFITVG
REMARK   3  ALN F TPL LVEAAYFINLAFMALFVFATPGL
REMARK   3  ALN F OFF 1
REMARK   3  ALN G TRG MDPTIAAGALIGGGLIMAGGAIGAGIGDGVAGNALISGVARQPEAQGRLFTPFFITVG
REMARK   3  ALN G TRG LVEAAYFINLAFMALFVFATPVK
REMARK   3  ALN G TPL -NAIITAGALIGGGLIMGGGAIGAGIGDGIAGNALISGIARQPEAQGRLFTPFFITVG
REMARK   3  ALN G TPL LVEAAYFINLAFMALFVFATPGL
REMARK   3  ALN G OFF 1
REMARK   3  ALN H TRG MDPTIAAGALIGGGLIMAGGAIGAGIGDGVAGNALISGVARQPEAQGRLFTPFFITVG
REMARK   3  ALN H TRG LVEAAYFINLAFMALFVFATPVK
REMARK   3  ALN H TPL -NAIITAGALIGGGLIMGGGAIGAGIGDGIAGNALISGIARQPEAQGRLFTPFFITVG
REMARK   3  ALN H TPL LVEAAYFINLAFMALFVFATPGL
REMARK   3  ALN H OFF 1
REMARK   3  ALN I TRG MDPTIAAGALIGGGLIMAGGAIGAGIGDGVAGNALISGVARQPEAQGRLFTPFFITVG
REMARK   3  ALN I TRG LVEAAYFINLAFMALFVFATPVK
REMARK   3  ALN I TPL -NAIITAGALIGGGLIMGGGAIGAGIGDGIAGNALISGIARQPEAQGRLFTPFFITVG
REMARK   3  ALN I TPL LVEAAYFINLAFMALFVFATPGL
REMARK   3  ALN I OFF 1
REMARK   3  ALN K TRG MGEVSAIVLAASQAAEEGGESSNFLIPNGTFFVVLAIFLVVLAVIGTFVVPPILKVLR
REMARK   3  ALN K TRG ERDAMVAKTLADNKKSDEQFAAAQADYDEAMTEARVQASSLRDNARADGRKVIEDARV
REMARK   3  ALN K TRG RAEQQVASTLQTAHEQLKRERDAVELDLRAHVGTMSATLASRILGVDLTASAATR
REMARK   3  ALN K TPL -----------------------FLIPNGTFFAVLIIFLIVLGVISKWVVPPISKVLA
REMARK   3  ALN K TPL EREAML----------------------------------------------------
REMARK   3  ALN K TPL -------------------------------------------------------
REMARK   3  ALN K OFF 0
REMARK   3  ALN J TRG MTETILAAQIEVGEH-HTATWLGMTVNTDTVLSTAIAGLIVIALAFYLRAKVTSTDVP
REMARK   3  ALN J TRG GGVQLFFEAITIQMRNQVESAIGMRIAPFVLPLAVTIFVFILISNWLAVLPVQYTDKH
REMARK   3  ALN J TRG GHTTELLKSAAADINYVLALALFVFVCYHTAGIWRRGIVGHPIKLLKGHVTLLAPINL
REMARK   3  ALN J TRG VEEVAKPISLSLRLFGNIFAGGILVALIALFPPYIMWAPNAIWKAFDLFVGAIQAFIF
REMARK   3  ALN J TRG ALLTILYFSQAMELEEEHH
REMARK   3  ALN J TPL --------AIHVGHHTLVFELFGMTFNGDTILATAVTAVIVIALAFYLRAKVTSTGVP
REMARK   3  ALN J TPL SGVQLFWEALTIQMRQQIEGSIGMKIAPFVLPLSVTIFVFILISNWLAVLPLQYGG--
REMARK   3  ALN J TPL GAAAELYKAPASDINFVLALALFVFVCYHAAGIWRRGIVGHPIKVVKGHVAFLAPINI
REMARK   3  ALN J TPL VEELAKPISLALRLFGNIFAGGILVALIAMFPWYIQWFPNAVWKTFDLFVGLIQAFIF
REMARK   3  ALN J TPL SLLTILYFSQSME------
REMARK   3  ALN J OFF 0
ATOM      1  N   ASP A   2     174.499 159.030 270.137  1.00  0.60           N  
ATOM      2  CA  ASP A   2     174.859 158.163 268.951  1.00  0.60           C  
ATOM      3  C   ASP A   2     173.736 157.489 268.206  1.00  0.60           C  
ATOM      4  O   ASP A   2     173.719 157.625 266.983  1.00  0.60           O  
ATOM      5  CB  ASP A   2     175.990 157.181 269.335  1.00  0.60           C  
ATOM      6  CG  ASP A   2     177.175 157.994 269.852  1.00  0.60           C  
ATOM      7  OD1 ASP A   2     177.008 159.234 269.998  1.00  0.60           O  
ATOM      8  OD2 ASP A   2     178.188 157.357 270.175  1.00  0.60           O  
ATOM      9  N   PRO A   3     172.756 156.818 268.814  1.00  0.74           N  
ATOM     10  CA  PRO A   3     171.682 156.185 268.054  1.00  0.74           C  
ATOM     11  C   PRO A   3     170.878 157.102 267.136  1.00  0.74           C  
ATOM     12  O   PRO A   3     170.497 156.694 266.045  1.00  0.74           O  
ATOM     13  CB  PRO A   3     170.773 155.570 269.123  1.00  0.74           C  
ATOM     14  CG  PRO A   3     171.648 155.350 270.359  1.00  0.74           C  
ATOM     15  CD  PRO A   3     172.786 156.357 270.215  1.00  0.74           C  
ATOM     16  N   THR A   4     170.585 158.339 267.570  1.00  0.73           N  
ATOM     17  CA  THR A   4     169.903 159.361 266.772  1.00  0.73           C  
ATOM     18  C   THR A   4     170.662 159.780 265.534  1.00  0.73           C  
ATOM     19  O   THR A   4     170.119 159.850 264.434  1.00  0.73           O  
ATOM     20  CB  THR A   4     169.632 160.609 267.598  1.00  0.73           C  
ATOM     21  OG1 THR A   4     168.849 160.244 268.722  1.00  0.73           O  
ATOM     22  CG2 THR A   4     168.872 161.680 266.801  1.00  0.73           C  
ATOM     23  N   ILE A   5     171.977 160.031 265.693  1.00  0.70           N  
ATOM     24  CA  ILE A   5     172.897 160.391 264.627  1.00  0.70           C  
ATOM     25  C   ILE A   5     173.036 159.262 263.631  1.00  0.70           C  
ATOM     26  O   ILE A   5     173.014 159.468 262.421  1.00  0.70           O  
ATOM     27  CB  ILE A   5     174.262 160.787 265.183  1.00  0.70           C  
ATOM     28  CG1 ILE A   5     174.107 162.040 266.074  1.00  0.70           C  
ATOM     29  CG2 ILE A   5     175.234 161.064 264.017  1.00  0.70           C  
ATOM     30  CD1 ILE A   5     175.394 162.449 266.799  1.00  0.70           C  
ATOM     31  N   ALA A   6     173.138 158.022 264.133  1.00  0.74           N  
ATOM     32  CA  ALA A   6     173.168 156.821 263.340  1.00  0.74           C  
ATOM     33  C   ALA A   6     171.964 156.595 262.455  1.00  0.74           C  
ATOM     34  O   ALA A   6     172.086 156.373 261.253  1.00  0.74           O  
ATOM     35  CB  ALA A   6     173.152 155.689 264.359  1.00  0.74           C  
ATOM     36  N   ALA A   7     170.758 156.709 263.043  1.00  0.73           N  
ATOM     37  CA  ALA A   7     169.511 156.600 262.332  1.00  0.73           C  
ATOM     38  C   ALA A   7     169.378 157.679 261.266  1.00  0.73           C  
ATOM     39  O   ALA A   7     168.988 157.408 260.133  1.00  0.73           O  
ATOM     40  CB  ALA A   7     168.349 156.655 263.340  1.00  0.73           C  
ATOM     41  N   GLY A   8     169.786 158.925 261.591  1.00  0.73           N  
ATOM     42  CA  GLY A   8     169.821 160.021 260.630  1.00  0.73           C  
ATOM     43  C   GLY A   8     170.812 159.843 259.502  1.00  0.73           C  
ATOM     44  O   GLY A   8     170.529 160.185 258.356  1.00  0.73           O  
ATOM     45  N   ALA A   9     171.995 159.266 259.784  1.00  0.72           N  
ATOM     46  CA  ALA A   9     172.986 158.890 258.795  1.00  0.72           C  
ATOM     47  C   ALA A   9     172.532 157.791 257.844  1.00  0.72           C  
ATOM     48  O   ALA A   9     172.730 157.884 256.633  1.00  0.72           O  
ATOM     49  CB  ALA A   9     174.285 158.447 259.487  1.00  0.72           C  
ATOM     50  N   LEU A  10     171.873 156.739 258.374  1.00  0.71           N  
ATOM     51  CA  LEU A  10     171.252 155.676 257.602  1.00  0.71           C  
ATOM     52  C   LEU A  10     170.147 156.184 256.693  1.00  0.71           C  
ATOM     53  O   LEU A  10     170.086 155.847 255.513  1.00  0.71           O  
ATOM     54  CB  LEU A  10     170.652 154.608 258.543  1.00  0.71           C  
ATOM     55  CG  LEU A  10     171.704 153.737 259.254  1.00  0.71           C  
ATOM     56  CD1 LEU A  10     171.120 153.134 260.539  1.00  0.71           C  
ATOM     57  CD2 LEU A  10     172.242 152.640 258.320  1.00  0.71           C  
ATOM     58  N   ILE A  11     169.260 157.063 257.198  1.00  0.72           N  
ATOM     59  CA  ILE A  11     168.242 157.708 256.375  1.00  0.72           C  
ATOM     60  C   ILE A  11     168.859 158.590 255.307  1.00  0.72           C  
ATOM     61  O   ILE A  11     168.491 158.511 254.135  1.00  0.72           O  
ATOM     62  CB  ILE A  11     167.256 158.515 257.214  1.00  0.72           C  
ATOM     63  CG1 ILE A  11     166.471 157.562 258.143  1.00  0.72           C  
ATOM     64  CG2 ILE A  11     166.282 159.325 256.319  1.00  0.72           C  
ATOM     65  CD1 ILE A  11     165.755 158.289 259.287  1.00  0.72           C  
ATOM     66  N   GLY A  12     169.867 159.415 255.673  1.00  0.72           N  
ATOM     67  CA  GLY A  12     170.623 160.231 254.733  1.00  0.72           C  
ATOM     68  C   GLY A  12     171.276 159.437 253.635  1.00  0.72           C  
ATOM     69  O   GLY A  12     171.076 159.716 252.459  1.00  0.72           O  
ATOM     70  N   GLY A  13     172.039 158.381 253.979  1.00  0.71           N  
ATOM     71  CA  GLY A  13     172.659 157.489 253.004  1.00  0.71           C  
ATOM     72  C   GLY A  13     171.677 156.725 252.153  1.00  0.71           C  
ATOM     73  O   GLY A  13     171.944 156.425 250.991  1.00  0.71           O  
ATOM     74  N   GLY A  14     170.484 156.429 252.701  1.00  0.72           N  
ATOM     75  CA  GLY A  14     169.399 155.826 251.946  1.00  0.72           C  
ATOM     76  C   GLY A  14     168.771 156.736 250.932  1.00  0.72           C  
ATOM     77  O   GLY A  14     168.457 156.310 249.823  1.00  0.72           O  
ATOM     78  N   LEU A  15     168.624 158.036 251.257  1.00  0.70           N  
ATOM     79  CA  LEU A  15     168.275 159.066 250.294  1.00  0.70           C  
ATOM     80  C   LEU A  15     169.326 159.187 249.200  1.00  0.70           C  
ATOM     81  O   LEU A  15     168.995 159.134 248.017  1.00  0.70           O  
ATOM     82  CB  LEU A  15     168.098 160.441 250.983  1.00  0.70           C  
ATOM     83  CG  LEU A  15     166.804 160.542 251.805  1.00  0.70           C  
ATOM     84  CD1 LEU A  15     166.989 161.417 253.054  1.00  0.70           C  
ATOM     85  CD2 LEU A  15     165.623 160.994 250.930  1.00  0.70           C  
ATOM     86  N   ILE A  16     170.631 159.259 249.564  1.00  0.70           N  
ATOM     87  CA  ILE A  16     171.757 159.393 248.634  1.00  0.70           C  
ATOM     88  C   ILE A  16     171.758 158.328 247.551  1.00  0.70           C  
ATOM     89  O   ILE A  16     171.867 158.608 246.354  1.00  0.70           O  
ATOM     90  CB  ILE A  16     173.115 159.319 249.356  1.00  0.70           C  
ATOM     91  CG1 ILE A  16     173.329 160.544 250.258  1.00  0.70           C  
ATOM     92  CG2 ILE A  16     174.285 159.265 248.363  1.00  0.70           C  
ATOM     93  CD1 ILE A  16     174.669 160.627 251.005  1.00  0.70           C  
ATOM     94  N   MET A  17     171.605 157.063 247.955  1.00  0.70           N  
ATOM     95  CA  MET A  17     171.510 155.949 247.044  1.00  0.70           C  
ATOM     96  C   MET A  17     170.214 155.866 246.291  1.00  0.70           C  
ATOM     97  O   MET A  17     170.199 155.434 245.141  1.00  0.70           O  
ATOM     98  CB  MET A  17     171.656 154.649 247.812  1.00  0.70           C  
ATOM     99  CG  MET A  17     173.101 154.410 248.241  1.00  0.70           C  
ATOM    100  SD  MET A  17     174.124 153.590 246.983  1.00  0.70           S  
ATOM    101  CE  MET A  17     173.268 152.010 247.199  1.00  0.70           C  
ATOM    102  N   ALA A  18     169.082 156.275 246.904  1.00  0.70           N  
ATOM    103  CA  ALA A  18     167.822 156.346 246.204  1.00  0.70           C  
ATOM    104  C   ALA A  18     167.920 157.280 245.019  1.00  0.70           C  
ATOM    105  O   ALA A  18     167.611 156.914 243.890  1.00  0.70           O  
ATOM    106  CB  ALA A  18     166.695 156.851 247.132  1.00  0.70           C  
ATOM    107  N   GLY A  19     168.476 158.484 245.238  1.00  0.70           N  
ATOM    108  CA  GLY A  19     168.656 159.437 244.161  1.00  0.70           C  
ATOM    109  C   GLY A  19     169.709 159.063 243.166  1.00  0.70           C  
ATOM    110  O   GLY A  19     169.564 159.254 241.960  1.00  0.70           O  
ATOM    111  N   GLY A  20     170.803 158.457 243.644  1.00  0.71           N  
ATOM    112  CA  GLY A  20     171.837 157.965 242.757  1.00  0.71           C  
ATOM    113  C   GLY A  20     171.398 156.841 241.858  1.00  0.71           C  
ATOM    114  O   GLY A  20     171.709 156.844 240.672  1.00  0.71           O  
ATOM    115  N   ALA A  21     170.640 155.868 242.383  1.00  0.71           N  
ATOM    116  CA  ALA A  21     170.088 154.779 241.614  1.00  0.71           C  
ATOM    117  C   ALA A  21     169.010 155.182 240.619  1.00  0.71           C  
ATOM    118  O   ALA A  21     168.968 154.670 239.500  1.00  0.71           O  
ATOM    119  CB  ALA A  21     169.536 153.729 242.567  1.00  0.71           C  
ATOM    120  N   ILE A  22     168.125 156.138 240.997  1.00  0.68           N  
ATOM    121  CA  ILE A  22     167.132 156.727 240.098  1.00  0.68           C  
ATOM    122  C   ILE A  22     167.813 157.413 238.935  1.00  0.68           C  
ATOM    123  O   ILE A  22     167.477 157.181 237.774  1.00  0.68           O  
ATOM    124  CB  ILE A  22     166.237 157.757 240.801  1.00  0.68           C  
ATOM    125  CG1 ILE A  22     165.321 157.070 241.822  1.00  0.68           C  
ATOM    126  CG2 ILE A  22     165.347 158.539 239.806  1.00  0.68           C  
ATOM    127  CD1 ILE A  22     164.708 158.013 242.868  1.00  0.68           C  
ATOM    128  N   GLY A  23     168.848 158.232 239.224  1.00  0.70           N  
ATOM    129  CA  GLY A  23     169.600 158.931 238.195  1.00  0.70           C  
ATOM    130  C   GLY A  23     170.402 158.024 237.310  1.00  0.70           C  
ATOM    131  O   GLY A  23     170.394 158.191 236.093  1.00  0.70           O  
ATOM    132  N   ALA A  24     171.082 157.017 237.897  1.00  0.71           N  
ATOM    133  CA  ALA A  24     171.816 156.016 237.153  1.00  0.71           C  
ATOM    134  C   ALA A  24     170.950 155.169 236.243  1.00  0.71           C  
ATOM    135  O   ALA A  24     171.181 155.078 235.043  1.00  0.71           O  
ATOM    136  CB  ALA A  24     172.579 155.085 238.113  1.00  0.71           C  
ATOM    137  N   GLY A  25     169.852 154.598 236.776  1.00  0.71           N  
ATOM    138  CA  GLY A  25     169.006 153.706 236.001  1.00  0.71           C  
ATOM    139  C   GLY A  25     168.261 154.399 234.897  1.00  0.71           C  
ATOM    140  O   GLY A  25     168.174 153.901 233.777  1.00  0.71           O  
ATOM    141  N   ILE A  26     167.736 155.611 235.165  1.00  0.69           N  
ATOM    142  CA  ILE A  26     167.105 156.416 234.131  1.00  0.69           C  
ATOM    143  C   ILE A  26     168.099 156.888 233.084  1.00  0.69           C  
ATOM    144  O   ILE A  26     167.867 156.705 231.891  1.00  0.69           O  
ATOM    145  CB  ILE A  26     166.308 157.576 234.723  1.00  0.69           C  
ATOM    146  CG1 ILE A  26     165.129 156.993 235.535  1.00  0.69           C  
ATOM    147  CG2 ILE A  26     165.790 158.546 233.629  1.00  0.69           C  
ATOM    148  CD1 ILE A  26     164.384 158.025 236.385  1.00  0.69           C  
ATOM    149  N   GLY A  27     169.270 157.444 233.474  1.00  0.71           N  
ATOM    150  CA  GLY A  27     170.226 157.965 232.504  1.00  0.71           C  
ATOM    151  C   GLY A  27     170.862 156.913 231.629  1.00  0.71           C  
ATOM    152  O   GLY A  27     171.024 157.128 230.426  1.00  0.71           O  
ATOM    153  N   ASP A  28     171.174 155.729 232.196  1.00  0.70           N  
ATOM    154  CA  ASP A  28     171.652 154.561 231.476  1.00  0.70           C  
ATOM    155  C   ASP A  28     170.609 154.011 230.518  1.00  0.70           C  
ATOM    156  O   ASP A  28     170.906 153.692 229.366  1.00  0.70           O  
ATOM    157  CB  ASP A  28     172.113 153.453 232.455  1.00  0.70           C  
ATOM    158  CG  ASP A  28     173.476 153.756 233.057  1.00  0.70           C  
ATOM    159  OD1 ASP A  28     174.160 154.688 232.563  1.00  0.70           O  
ATOM    160  OD2 ASP A  28     173.854 153.013 233.997  1.00  0.70           O  
ATOM    161  N   GLY A  29     169.326 153.948 230.939  1.00  0.72           N  
ATOM    162  CA  GLY A  29     168.235 153.548 230.059  1.00  0.72           C  
ATOM    163  C   GLY A  29     168.028 154.471 228.885  1.00  0.72           C  
ATOM    164  O   GLY A  29     167.823 154.023 227.759  1.00  0.72           O  
ATOM    165  N   VAL A  30     168.130 155.796 229.115  1.00  0.72           N  
ATOM    166  CA  VAL A  30     168.094 156.829 228.086  1.00  0.72           C  
ATOM    167  C   VAL A  30     169.267 156.762 227.108  1.00  0.72           C  
ATOM    168  O   VAL A  30     169.084 156.862 225.891  1.00  0.72           O  
ATOM    169  CB  VAL A  30     168.004 158.223 228.700  1.00  0.72           C  
ATOM    170  CG1 VAL A  30     168.082 159.300 227.613  1.00  0.72           C  
ATOM    171  CG2 VAL A  30     166.669 158.417 229.435  1.00  0.72           C  
ATOM    172  N   ALA A  31     170.507 156.574 227.605  1.00  0.72           N  
ATOM    173  CA  ALA A  31     171.694 156.394 226.789  1.00  0.72           C  
ATOM    174  C   ALA A  31     171.649 155.124 225.970  1.00  0.72           C  
ATOM    175  O   ALA A  31     172.001 155.092 224.791  1.00  0.72           O  
ATOM    176  CB  ALA A  31     172.942 156.374 227.688  1.00  0.72           C  
ATOM    177  N   GLY A  32     171.164 154.036 226.587  1.00  0.72           N  
ATOM    178  CA  GLY A  32     170.960 152.783 225.906  1.00  0.72           C  
ATOM    179  C   GLY A  32     169.886 152.812 224.873  1.00  0.72           C  
ATOM    180  O   GLY A  32     170.040 152.208 223.820  1.00  0.72           O  
ATOM    181  N   ASN A  33     168.792 153.566 225.105  1.00  0.72           N  
ATOM    182  CA  ASN A  33     167.772 153.825 224.104  1.00  0.72           C  
ATOM    183  C   ASN A  33     168.371 154.460 222.860  1.00  0.72           C  
ATOM    184  O   ASN A  33     168.163 153.976 221.750  1.00  0.72           O  
ATOM    185  CB  ASN A  33     166.626 154.685 224.732  1.00  0.72           C  
ATOM    186  CG  ASN A  33     165.578 155.282 223.782  1.00  0.72           C  
ATOM    187  OD1 ASN A  33     165.866 156.213 223.031  1.00  0.72           O  
ATOM    188  ND2 ASN A  33     164.326 154.770 223.840  1.00  0.72           N  
ATOM    189  N   ALA A  34     169.215 155.493 223.034  1.00  0.74           N  
ATOM    190  CA  ALA A  34     169.897 156.139 221.936  1.00  0.74           C  
ATOM    191  C   ALA A  34     170.828 155.226 221.160  1.00  0.74           C  
ATOM    192  O   ALA A  34     170.846 155.221 219.929  1.00  0.74           O  
ATOM    193  CB  ALA A  34     170.729 157.298 222.481  1.00  0.74           C  
ATOM    194  N   LEU A  35     171.601 154.396 221.889  1.00  0.74           N  
ATOM    195  CA  LEU A  35     172.457 153.379 221.317  1.00  0.74           C  
ATOM    196  C   LEU A  35     171.677 152.350 220.506  1.00  0.74           C  
ATOM    197  O   LEU A  35     171.985 152.108 219.342  1.00  0.74           O  
ATOM    198  CB  LEU A  35     173.227 152.664 222.457  1.00  0.74           C  
ATOM    199  CG  LEU A  35     174.205 151.559 222.012  1.00  0.74           C  
ATOM    200  CD1 LEU A  35     175.467 152.140 221.370  1.00  0.74           C  
ATOM    201  CD2 LEU A  35     174.559 150.640 223.190  1.00  0.74           C  
ATOM    202  N   ILE A  36     170.598 151.767 221.069  1.00  0.73           N  
ATOM    203  CA  ILE A  36     169.771 150.772 220.396  1.00  0.73           C  
ATOM    204  C   ILE A  36     169.077 151.353 219.166  1.00  0.73           C  
ATOM    205  O   ILE A  36     169.083 150.752 218.092  1.00  0.73           O  
ATOM    206  CB  ILE A  36     168.748 150.164 221.355  1.00  0.73           C  
ATOM    207  CG1 ILE A  36     169.415 149.445 222.549  1.00  0.73           C  
ATOM    208  CG2 ILE A  36     167.822 149.160 220.633  1.00  0.73           C  
ATOM    209  CD1 ILE A  36     168.517 149.408 223.793  1.00  0.73           C  
ATOM    210  N   SER A  37     168.508 152.576 219.270  1.00  0.74           N  
ATOM    211  CA  SER A  37     167.886 153.287 218.154  1.00  0.74           C  
ATOM    212  C   SER A  37     168.850 153.611 217.025  1.00  0.74           C  
ATOM    213  O   SER A  37     168.518 153.476 215.846  1.00  0.74           O  
ATOM    214  CB  SER A  37     167.209 154.620 218.569  1.00  0.74           C  
ATOM    215  OG  SER A  37     166.094 154.393 219.430  1.00  0.74           O  
ATOM    216  N   GLY A  38     170.090 154.034 217.354  1.00  0.75           N  
ATOM    217  CA  GLY A  38     171.132 154.316 216.373  1.00  0.75           C  
ATOM    218  C   GLY A  38     171.676 153.097 215.667  1.00  0.75           C  
ATOM    219  O   GLY A  38     171.884 153.127 214.454  1.00  0.75           O  
ATOM    220  N   VAL A  39     171.876 151.984 216.408  1.00  0.73           N  
ATOM    221  CA  VAL A  39     172.235 150.670 215.876  1.00  0.73           C  
ATOM    222  C   VAL A  39     171.136 150.091 214.986  1.00  0.73           C  
ATOM    223  O   VAL A  39     171.400 149.542 213.919  1.00  0.73           O  
ATOM    224  CB  VAL A  39     172.661 149.694 216.979  1.00  0.73           C  
ATOM    225  CG1 VAL A  39     172.976 148.305 216.389  1.00  0.73           C  
ATOM    226  CG2 VAL A  39     173.935 150.238 217.661  1.00  0.73           C  
ATOM    227  N   ALA A  40     169.850 150.229 215.369  1.00  0.76           N  
ATOM    228  CA  ALA A  40     168.724 149.819 214.548  1.00  0.76           C  
ATOM    229  C   ALA A  40     168.594 150.592 213.249  1.00  0.76           C  
ATOM    230  O   ALA A  40     168.205 150.066 212.206  1.00  0.76           O  
ATOM    231  CB  ALA A  40     167.404 149.977 215.327  1.00  0.76           C  
ATOM    232  N   ARG A  41     168.865 151.904 213.288  1.00  0.70           N  
ATOM    233  CA  ARG A  41     168.850 152.732 212.108  1.00  0.70           C  
ATOM    234  C   ARG A  41     169.955 152.455 211.108  1.00  0.70           C  
ATOM    235  O   ARG A  41     169.693 152.352 209.910  1.00  0.70           O  
ATOM    236  CB  ARG A  41     168.866 154.215 212.506  1.00  0.70           C  
ATOM    237  CG  ARG A  41     168.331 155.118 211.382  1.00  0.70           C  
ATOM    238  CD  ARG A  41     168.156 156.573 211.821  1.00  0.70           C  
ATOM    239  NE  ARG A  41     167.292 157.292 210.815  1.00  0.70           N  
ATOM    240  CZ  ARG A  41     167.684 157.689 209.595  1.00  0.70           C  
ATOM    241  NH1 ARG A  41     168.912 157.461 209.144  1.00  0.70           N  
ATOM    242  NH2 ARG A  41     166.823 158.334 208.807  1.00  0.70           N  
ATOM    243  N   GLN A  42     171.203 152.314 211.588  1.00  0.68           N  
ATOM    244  CA  GLN A  42     172.348 152.040 210.754  1.00  0.68           C  
ATOM    245  C   GLN A  42     173.206 150.947 211.413  1.00  0.68           C  
ATOM    246  O   GLN A  42     173.957 151.269 212.328  1.00  0.68           O  
ATOM    247  CB  GLN A  42     173.173 153.335 210.567  1.00  0.68           C  
ATOM    248  CG  GLN A  42     174.348 153.167 209.576  1.00  0.68           C  
ATOM    249  CD  GLN A  42     175.080 154.488 209.372  1.00  0.68           C  
ATOM    250  OE1 GLN A  42     174.628 155.529 209.845  1.00  0.68           O  
ATOM    251  NE2 GLN A  42     176.281 154.483 208.761  1.00  0.68           N  
ATOM    252  N   PRO A  43     173.201 149.669 211.025  1.00  0.71           N  
ATOM    253  CA  PRO A  43     173.759 148.577 211.831  1.00  0.71           C  
ATOM    254  C   PRO A  43     175.237 148.652 212.165  1.00  0.71           C  
ATOM    255  O   PRO A  43     175.639 148.210 213.239  1.00  0.71           O  
ATOM    256  CB  PRO A  43     173.475 147.329 210.992  1.00  0.71           C  
ATOM    257  CG  PRO A  43     172.161 147.660 210.286  1.00  0.71           C  
ATOM    258  CD  PRO A  43     172.278 149.161 210.014  1.00  0.71           C  
ATOM    259  N   GLU A  44     176.069 149.197 211.255  1.00  0.65           N  
ATOM    260  CA  GLU A  44     177.508 149.352 211.417  1.00  0.65           C  
ATOM    261  C   GLU A  44     177.868 150.404 212.476  1.00  0.65           C  
ATOM    262  O   GLU A  44     179.008 150.517 212.927  1.00  0.65           O  
ATOM    263  CB  GLU A  44     178.166 149.747 210.072  1.00  0.65           C  
ATOM    264  CG  GLU A  44     177.788 151.178 209.641  1.00  0.65           C  
ATOM    265  CD  GLU A  44     178.395 151.627 208.319  1.00  0.65           C  
ATOM    266  OE1 GLU A  44     177.743 152.510 207.706  1.00  0.65           O  
ATOM    267  OE2 GLU A  44     179.503 151.169 207.967  1.00  0.65           O  
ATOM    268  N   ALA A  45     176.859 151.185 212.940  1.00  0.63           N  
ATOM    269  CA  ALA A  45     176.905 152.080 214.078  1.00  0.63           C  
ATOM    270  C   ALA A  45     177.344 151.395 215.361  1.00  0.63           C  
ATOM    271  O   ALA A  45     177.930 152.040 216.227  1.00  0.63           O  
ATOM    272  CB  ALA A  45     175.539 152.757 214.291  1.00  0.63           C  
ATOM    273  N   GLN A  46     177.159 150.057 215.463  1.00  0.67           N  
ATOM    274  CA  GLN A  46     177.792 149.193 216.455  1.00  0.67           C  
ATOM    275  C   GLN A  46     179.238 149.545 216.771  1.00  0.67           C  
ATOM    276  O   GLN A  46     179.626 149.660 217.927  1.00  0.67           O  
ATOM    277  CB  GLN A  46     177.766 147.706 215.990  1.00  0.67           C  
ATOM    278  CG  GLN A  46     176.463 146.917 216.285  1.00  0.67           C  
ATOM    279  CD  GLN A  46     176.264 146.639 217.777  1.00  0.67           C  
ATOM    280  OE1 GLN A  46     176.685 147.380 218.659  1.00  0.67           O  
ATOM    281  NE2 GLN A  46     175.575 145.527 218.119  1.00  0.67           N  
ATOM    282  N   GLY A  47     180.079 149.786 215.745  1.00  0.73           N  
ATOM    283  CA  GLY A  47     181.476 150.117 215.993  1.00  0.73           C  
ATOM    284  C   GLY A  47     181.729 151.480 216.582  1.00  0.73           C  
ATOM    285  O   GLY A  47     182.580 151.649 217.450  1.00  0.73           O  
ATOM    286  N   ARG A  48     181.001 152.513 216.124  1.00  0.68           N  
ATOM    287  CA  ARG A  48     181.322 153.875 216.498  1.00  0.68           C  
ATOM    288  C   ARG A  48     180.469 154.431 217.620  1.00  0.68           C  
ATOM    289  O   ARG A  48     180.809 155.472 218.179  1.00  0.68           O  
ATOM    290  CB  ARG A  48     181.171 154.843 215.300  1.00  0.68           C  
ATOM    291  CG  ARG A  48     179.780 154.812 214.637  1.00  0.68           C  
ATOM    292  CD  ARG A  48     179.526 156.037 213.757  1.00  0.68           C  
ATOM    293  NE  ARG A  48     178.089 156.072 213.333  1.00  0.68           N  
ATOM    294  CZ  ARG A  48     177.533 155.240 212.440  1.00  0.68           C  
ATOM    295  NH1 ARG A  48     178.213 154.283 211.821  1.00  0.68           N  
ATOM    296  NH2 ARG A  48     176.252 155.377 212.130  1.00  0.68           N  
ATOM    297  N   LEU A  49     179.354 153.773 217.999  1.00  0.73           N  
ATOM    298  CA  LEU A  49     178.466 154.311 219.010  1.00  0.73           C  
ATOM    299  C   LEU A  49     178.800 153.896 220.408  1.00  0.73           C  
ATOM    300  O   LEU A  49     178.385 154.558 221.355  1.00  0.73           O  
ATOM    301  CB  LEU A  49     176.999 153.933 218.771  1.00  0.73           C  
ATOM    302  CG  LEU A  49     176.368 154.578 217.538  1.00  0.73           C  
ATOM    303  CD1 LEU A  49     174.878 154.205 217.514  1.00  0.73           C  
ATOM    304  CD2 LEU A  49     176.583 156.096 217.485  1.00  0.73           C  
ATOM    305  N   PHE A  50     179.629 152.859 220.597  1.00  0.74           N  
ATOM    306  CA  PHE A  50     180.105 152.504 221.913  1.00  0.74           C  
ATOM    307  C   PHE A  50     180.959 153.604 222.512  1.00  0.74           C  
ATOM    308  O   PHE A  50     180.887 153.864 223.707  1.00  0.74           O  
ATOM    309  CB  PHE A  50     180.806 151.129 221.930  1.00  0.74           C  
ATOM    310  CG  PHE A  50     179.773 150.033 221.930  1.00  0.74           C  
ATOM    311  CD1 PHE A  50     178.833 149.905 222.967  1.00  0.74           C  
ATOM    312  CD2 PHE A  50     179.757 149.089 220.901  1.00  0.74           C  
ATOM    313  CE1 PHE A  50     177.892 148.869 222.964  1.00  0.74           C  
ATOM    314  CE2 PHE A  50     178.813 148.057 220.884  1.00  0.74           C  
ATOM    315  CZ  PHE A  50     177.874 147.949 221.913  1.00  0.74           C  
ATOM    316  N   THR A  51     181.742 154.333 221.689  1.00  0.73           N  
ATOM    317  CA  THR A  51     182.538 155.458 222.183  1.00  0.73           C  
ATOM    318  C   THR A  51     181.720 156.590 222.812  1.00  0.73           C  
ATOM    319  O   THR A  51     181.975 156.878 223.980  1.00  0.73           O  
ATOM    320  CB  THR A  51     183.527 156.018 221.157  1.00  0.73           C  
ATOM    321  OG1 THR A  51     184.428 155.005 220.745  1.00  0.73           O  
ATOM    322  CG2 THR A  51     184.397 157.161 221.710  1.00  0.73           C  
ATOM    323  N   PRO A  52     180.702 157.223 222.204  1.00  0.73           N  
ATOM    324  CA  PRO A  52     179.877 158.232 222.860  1.00  0.73           C  
ATOM    325  C   PRO A  52     178.972 157.615 223.905  1.00  0.73           C  
ATOM    326  O   PRO A  52     178.682 158.273 224.899  1.00  0.73           O  
ATOM    327  CB  PRO A  52     179.088 158.901 221.716  1.00  0.73           C  
ATOM    328  CG  PRO A  52     179.061 157.845 220.616  1.00  0.73           C  
ATOM    329  CD  PRO A  52     180.421 157.175 220.777  1.00  0.73           C  
ATOM    330  N   PHE A  53     178.503 156.364 223.725  1.00  0.75           N  
ATOM    331  CA  PHE A  53     177.677 155.681 224.702  1.00  0.75           C  
ATOM    332  C   PHE A  53     178.372 155.436 226.032  1.00  0.75           C  
ATOM    333  O   PHE A  53     177.820 155.748 227.084  1.00  0.75           O  
ATOM    334  CB  PHE A  53     177.176 154.344 224.101  1.00  0.75           C  
ATOM    335  CG  PHE A  53     176.458 153.460 225.081  1.00  0.75           C  
ATOM    336  CD1 PHE A  53     175.226 153.839 225.624  1.00  0.75           C  
ATOM    337  CD2 PHE A  53     177.082 152.297 225.560  1.00  0.75           C  
ATOM    338  CE1 PHE A  53     174.617 153.056 226.610  1.00  0.75           C  
ATOM    339  CE2 PHE A  53     176.457 151.496 226.520  1.00  0.75           C  
ATOM    340  CZ  PHE A  53     175.213 151.868 227.033  1.00  0.75           C  
ATOM    341  N   PHE A  54     179.613 154.915 226.026  1.00  0.74           N  
ATOM    342  CA  PHE A  54     180.338 154.652 227.252  1.00  0.74           C  
ATOM    343  C   PHE A  54     180.860 155.922 227.896  1.00  0.74           C  
ATOM    344  O   PHE A  54     181.075 155.964 229.104  1.00  0.74           O  
ATOM    345  CB  PHE A  54     181.490 153.648 227.020  1.00  0.74           C  
ATOM    346  CG  PHE A  54     180.956 152.247 226.888  1.00  0.74           C  
ATOM    347  CD1 PHE A  54     180.196 151.661 227.913  1.00  0.74           C  
ATOM    348  CD2 PHE A  54     181.244 151.476 225.755  1.00  0.74           C  
ATOM    349  CE1 PHE A  54     179.720 150.353 227.798  1.00  0.74           C  
ATOM    350  CE2 PHE A  54     180.841 150.140 225.670  1.00  0.74           C  
ATOM    351  CZ  PHE A  54     180.064 149.580 226.686  1.00  0.74           C  
ATOM    352  N   ILE A  55     181.002 157.023 227.126  1.00  0.72           N  
ATOM    353  CA  ILE A  55     181.171 158.357 227.695  1.00  0.72           C  
ATOM    354  C   ILE A  55     179.936 158.778 228.451  1.00  0.72           C  
ATOM    355  O   ILE A  55     180.031 159.161 229.611  1.00  0.72           O  
ATOM    356  CB  ILE A  55     181.489 159.416 226.643  1.00  0.72           C  
ATOM    357  CG1 ILE A  55     182.905 159.140 226.120  1.00  0.72           C  
ATOM    358  CG2 ILE A  55     181.374 160.866 227.186  1.00  0.72           C  
ATOM    359  CD1 ILE A  55     183.224 159.811 224.786  1.00  0.72           C  
ATOM    360  N   THR A  56     178.736 158.644 227.842  1.00  0.71           N  
ATOM    361  CA  THR A  56     177.467 158.985 228.488  1.00  0.71           C  
ATOM    362  C   THR A  56     177.213 158.175 229.734  1.00  0.71           C  
ATOM    363  O   THR A  56     176.898 158.732 230.778  1.00  0.71           O  
ATOM    364  CB  THR A  56     176.259 158.813 227.583  1.00  0.71           C  
ATOM    365  OG1 THR A  56     176.394 159.663 226.457  1.00  0.71           O  
ATOM    366  CG2 THR A  56     174.947 159.211 228.281  1.00  0.71           C  
ATOM    367  N   VAL A  57     177.430 156.846 229.684  1.00  0.72           N  
ATOM    368  CA  VAL A  57     177.397 155.967 230.850  1.00  0.72           C  
ATOM    369  C   VAL A  57     178.427 156.389 231.881  1.00  0.72           C  
ATOM    370  O   VAL A  57     178.139 156.495 233.066  1.00  0.72           O  
ATOM    371  CB  VAL A  57     177.623 154.511 230.461  1.00  0.72           C  
ATOM    372  CG1 VAL A  57     177.768 153.602 231.702  1.00  0.72           C  
ATOM    373  CG2 VAL A  57     176.418 154.044 229.624  1.00  0.72           C  
ATOM    374  N   GLY A  58     179.659 156.740 231.454  1.00  0.74           N  
ATOM    375  CA  GLY A  58     180.682 157.269 232.342  1.00  0.74           C  
ATOM    376  C   GLY A  58     180.318 158.538 233.089  1.00  0.74           C  
ATOM    377  O   GLY A  58     180.737 158.740 234.228  1.00  0.74           O  
ATOM    378  N   LEU A  59     179.523 159.430 232.486  1.00  0.71           N  
ATOM    379  CA  LEU A  59     178.912 160.568 233.154  1.00  0.71           C  
ATOM    380  C   LEU A  59     177.798 160.144 234.101  1.00  0.71           C  
ATOM    381  O   LEU A  59     177.832 160.445 235.291  1.00  0.71           O  
ATOM    382  CB  LEU A  59     178.403 161.564 232.104  1.00  0.71           C  
ATOM    383  CG  LEU A  59     179.503 162.076 231.157  1.00  0.71           C  
ATOM    384  CD1 LEU A  59     178.810 162.986 230.157  1.00  0.71           C  
ATOM    385  CD2 LEU A  59     180.619 162.845 231.879  1.00  0.71           C  
ATOM    386  N   VAL A  60     176.845 159.310 233.624  1.00  0.71           N  
ATOM    387  CA  VAL A  60     175.693 158.860 234.400  1.00  0.71           C  
ATOM    388  C   VAL A  60     176.098 158.092 235.659  1.00  0.71           C  
ATOM    389  O   VAL A  60     175.653 158.375 236.776  1.00  0.71           O  
ATOM    390  CB  VAL A  60     174.762 158.005 233.539  1.00  0.71           C  
ATOM    391  CG1 VAL A  60     173.635 157.393 234.385  1.00  0.71           C  
ATOM    392  CG2 VAL A  60     174.133 158.861 232.422  1.00  0.71           C  
ATOM    393  N   GLU A  61     177.034 157.140 235.512  1.00  0.70           N  
ATOM    394  CA  GLU A  61     177.636 156.379 236.582  1.00  0.70           C  
ATOM    395  C   GLU A  61     178.457 157.206 237.560  1.00  0.70           C  
ATOM    396  O   GLU A  61     178.517 156.899 238.747  1.00  0.70           O  
ATOM    397  CB  GLU A  61     178.537 155.279 236.013  1.00  0.70           C  
ATOM    398  CG  GLU A  61     177.819 153.966 235.631  1.00  0.70           C  
ATOM    399  CD  GLU A  61     178.869 152.989 235.106  1.00  0.70           C  
ATOM    400  OE1 GLU A  61     178.613 151.759 235.084  1.00  0.70           O  
ATOM    401  OE2 GLU A  61     180.017 153.452 234.835  1.00  0.70           O  
ATOM    402  N   ALA A  62     179.139 158.280 237.117  1.00  0.73           N  
ATOM    403  CA  ALA A  62     179.920 159.123 238.003  1.00  0.73           C  
ATOM    404  C   ALA A  62     179.116 159.780 239.120  1.00  0.73           C  
ATOM    405  O   ALA A  62     179.480 159.675 240.285  1.00  0.73           O  
ATOM    406  CB  ALA A  62     180.571 160.261 237.206  1.00  0.73           C  
ATOM    407  N   ALA A  63     177.964 160.404 238.801  1.00  0.70           N  
ATOM    408  CA  ALA A  63     177.041 160.980 239.764  1.00  0.70           C  
ATOM    409  C   ALA A  63     176.472 159.945 240.737  1.00  0.70           C  
ATOM    410  O   ALA A  63     176.266 160.213 241.922  1.00  0.70           O  
ATOM    411  CB  ALA A  63     175.909 161.715 239.013  1.00  0.70           C  
ATOM    412  N   TYR A  64     176.218 158.712 240.253  1.00  0.74           N  
ATOM    413  CA  TYR A  64     175.859 157.583 241.087  1.00  0.74           C  
ATOM    414  C   TYR A  64     176.953 157.091 242.036  1.00  0.74           C  
ATOM    415  O   TYR A  64     176.742 156.950 243.239  1.00  0.74           O  
ATOM    416  CB  TYR A  64     175.475 156.393 240.170  1.00  0.74           C  
ATOM    417  CG  TYR A  64     174.999 155.159 240.912  1.00  0.74           C  
ATOM    418  CD1 TYR A  64     174.230 155.273 242.078  1.00  0.74           C  
ATOM    419  CD2 TYR A  64     175.393 153.872 240.504  1.00  0.74           C  
ATOM    420  CE1 TYR A  64     173.829 154.150 242.799  1.00  0.74           C  
ATOM    421  CE2 TYR A  64     175.017 152.739 241.241  1.00  0.74           C  
ATOM    422  CZ  TYR A  64     174.243 152.889 242.391  1.00  0.74           C  
ATOM    423  OH  TYR A  64     173.925 151.794 243.195  1.00  0.74           O  
ATOM    424  N   PHE A  65     178.162 156.811 241.521  1.00  0.74           N  
ATOM    425  CA  PHE A  65     179.231 156.239 242.320  1.00  0.74           C  
ATOM    426  C   PHE A  65     179.917 157.223 243.244  1.00  0.74           C  
ATOM    427  O   PHE A  65     180.427 156.843 244.296  1.00  0.74           O  
ATOM    428  CB  PHE A  65     180.309 155.570 241.453  1.00  0.74           C  
ATOM    429  CG  PHE A  65     179.783 154.309 240.848  1.00  0.74           C  
ATOM    430  CD1 PHE A  65     179.378 153.240 241.659  1.00  0.74           C  
ATOM    431  CD2 PHE A  65     179.726 154.155 239.462  1.00  0.74           C  
ATOM    432  CE1 PHE A  65     178.863 152.070 241.095  1.00  0.74           C  
ATOM    433  CE2 PHE A  65     179.234 152.981 238.890  1.00  0.74           C  
ATOM    434  CZ  PHE A  65     178.764 151.951 239.708  1.00  0.74           C  
ATOM    435  N   ILE A  66     179.913 158.526 242.911  1.00  0.74           N  
ATOM    436  CA  ILE A  66     180.300 159.589 243.828  1.00  0.74           C  
ATOM    437  C   ILE A  66     179.341 159.685 245.005  1.00  0.74           C  
ATOM    438  O   ILE A  66     179.752 159.804 246.159  1.00  0.74           O  
ATOM    439  CB  ILE A  66     180.398 160.938 243.128  1.00  0.74           C  
ATOM    440  CG1 ILE A  66     181.578 160.960 242.129  1.00  0.74           C  
ATOM    441  CG2 ILE A  66     180.519 162.107 244.139  1.00  0.74           C  
ATOM    442  CD1 ILE A  66     181.455 162.113 241.125  1.00  0.74           C  
ATOM    443  N   ASN A  67     178.021 159.569 244.739  1.00  0.73           N  
ATOM    444  CA  ASN A  67     176.998 159.431 245.760  1.00  0.73           C  
ATOM    445  C   ASN A  67     177.219 158.197 246.619  1.00  0.73           C  
ATOM    446  O   ASN A  67     177.103 158.242 247.835  1.00  0.73           O  
ATOM    447  CB  ASN A  67     175.582 159.317 245.133  1.00  0.73           C  
ATOM    448  CG  ASN A  67     174.879 160.661 245.097  1.00  0.73           C  
ATOM    449  OD1 ASN A  67     175.483 161.701 244.844  1.00  0.73           O  
ATOM    450  ND2 ASN A  67     173.544 160.659 245.332  1.00  0.73           N  
ATOM    451  N   LEU A  68     177.582 157.058 246.013  1.00  0.75           N  
ATOM    452  CA  LEU A  68     177.952 155.855 246.738  1.00  0.75           C  
ATOM    453  C   LEU A  68     179.162 156.044 247.661  1.00  0.75           C  
ATOM    454  O   LEU A  68     179.151 155.639 248.822  1.00  0.75           O  
ATOM    455  CB  LEU A  68     178.197 154.703 245.740  1.00  0.75           C  
ATOM    456  CG  LEU A  68     178.161 153.269 246.313  1.00  0.75           C  
ATOM    457  CD1 LEU A  68     178.073 152.284 245.145  1.00  0.75           C  
ATOM    458  CD2 LEU A  68     179.357 152.862 247.192  1.00  0.75           C  
ATOM    459  N   ALA A  69     180.232 156.728 247.205  1.00  0.76           N  
ATOM    460  CA  ALA A  69     181.373 157.068 248.039  1.00  0.76           C  
ATOM    461  C   ALA A  69     181.017 157.952 249.239  1.00  0.76           C  
ATOM    462  O   ALA A  69     181.458 157.726 250.366  1.00  0.76           O  
ATOM    463  CB  ALA A  69     182.439 157.781 247.188  1.00  0.76           C  
ATOM    464  N   PHE A  70     180.150 158.958 249.019  1.00  0.74           N  
ATOM    465  CA  PHE A  70     179.556 159.772 250.064  1.00  0.74           C  
ATOM    466  C   PHE A  70     178.596 159.006 250.964  1.00  0.74           C  
ATOM    467  O   PHE A  70     178.490 159.296 252.152  1.00  0.74           O  
ATOM    468  CB  PHE A  70     178.901 161.049 249.484  1.00  0.74           C  
ATOM    469  CG  PHE A  70     179.954 162.101 249.289  1.00  0.74           C  
ATOM    470  CD1 PHE A  70     180.577 162.649 250.417  1.00  0.74           C  
ATOM    471  CD2 PHE A  70     180.321 162.577 248.024  1.00  0.74           C  
ATOM    472  CE1 PHE A  70     181.529 163.666 250.298  1.00  0.74           C  
ATOM    473  CE2 PHE A  70     181.275 163.594 247.895  1.00  0.74           C  
ATOM    474  CZ  PHE A  70     181.866 164.153 249.033  1.00  0.74           C  
ATOM    475  N   MET A  71     177.915 157.963 250.450  1.00  0.71           N  
ATOM    476  CA  MET A  71     177.141 157.023 251.238  1.00  0.71           C  
ATOM    477  C   MET A  71     178.018 156.254 252.213  1.00  0.71           C  
ATOM    478  O   MET A  71     177.676 156.087 253.377  1.00  0.71           O  
ATOM    479  CB  MET A  71     176.393 155.969 250.381  1.00  0.71           C  
ATOM    480  CG  MET A  71     175.318 155.200 251.182  1.00  0.71           C  
ATOM    481  SD  MET A  71     175.151 153.424 250.809  1.00  0.71           S  
ATOM    482  CE  MET A  71     176.690 152.870 251.587  1.00  0.71           C  
ATOM    483  N   ALA A  72     179.204 155.785 251.772  1.00  0.74           N  
ATOM    484  CA  ALA A  72     180.149 155.095 252.629  1.00  0.74           C  
ATOM    485  C   ALA A  72     180.683 155.967 253.750  1.00  0.74           C  
ATOM    486  O   ALA A  72     180.812 155.529 254.890  1.00  0.74           O  
ATOM    487  CB  ALA A  72     181.332 154.509 251.832  1.00  0.74           C  
ATOM    488  N   LEU A  73     180.960 157.249 253.454  1.00  0.73           N  
ATOM    489  CA  LEU A  73     181.218 158.252 254.465  1.00  0.73           C  
ATOM    490  C   LEU A  73     180.036 158.437 255.409  1.00  0.73           C  
ATOM    491  O   LEU A  73     180.209 158.465 256.616  1.00  0.73           O  
ATOM    492  CB  LEU A  73     181.549 159.596 253.784  1.00  0.73           C  
ATOM    493  CG  LEU A  73     181.679 160.810 254.725  1.00  0.73           C  
ATOM    494  CD1 LEU A  73     183.010 160.840 255.494  1.00  0.73           C  
ATOM    495  CD2 LEU A  73     181.416 162.093 253.931  1.00  0.73           C  
ATOM    496  N   PHE A  74     178.789 158.537 254.917  1.00  0.72           N  
ATOM    497  CA  PHE A  74     177.633 158.709 255.781  1.00  0.72           C  
ATOM    498  C   PHE A  74     177.373 157.537 256.699  1.00  0.72           C  
ATOM    499  O   PHE A  74     177.085 157.713 257.875  1.00  0.72           O  
ATOM    500  CB  PHE A  74     176.356 158.965 254.949  1.00  0.72           C  
ATOM    501  CG  PHE A  74     176.201 160.413 254.569  1.00  0.72           C  
ATOM    502  CD1 PHE A  74     177.271 161.247 254.196  1.00  0.72           C  
ATOM    503  CD2 PHE A  74     174.909 160.955 254.571  1.00  0.72           C  
ATOM    504  CE1 PHE A  74     177.046 162.557 253.772  1.00  0.72           C  
ATOM    505  CE2 PHE A  74     174.680 162.269 254.160  1.00  0.72           C  
ATOM    506  CZ  PHE A  74     175.743 163.055 253.718  1.00  0.72           C  
ATOM    507  N   VAL A  75     177.463 156.317 256.169  1.00  0.71           N  
ATOM    508  CA  VAL A  75     177.135 155.104 256.884  1.00  0.71           C  
ATOM    509  C   VAL A  75     178.258 154.563 257.763  1.00  0.71           C  
ATOM    510  O   VAL A  75     178.033 154.162 258.905  1.00  0.71           O  
ATOM    511  CB  VAL A  75     176.713 154.066 255.865  1.00  0.71           C  
ATOM    512  CG1 VAL A  75     176.317 152.754 256.546  1.00  0.71           C  
ATOM    513  CG2 VAL A  75     175.497 154.591 255.086  1.00  0.71           C  
ATOM    514  N   PHE A  76     179.507 154.522 257.253  1.00  0.74           N  
ATOM    515  CA  PHE A  76     180.608 153.860 257.932  1.00  0.74           C  
ATOM    516  C   PHE A  76     181.538 154.830 258.636  1.00  0.74           C  
ATOM    517  O   PHE A  76     182.280 154.439 259.535  1.00  0.74           O  
ATOM    518  CB  PHE A  76     181.479 153.065 256.927  1.00  0.74           C  
ATOM    519  CG  PHE A  76     180.682 151.988 256.256  1.00  0.74           C  
ATOM    520  CD1 PHE A  76     180.316 150.836 256.960  1.00  0.74           C  
ATOM    521  CD2 PHE A  76     180.339 152.086 254.902  1.00  0.74           C  
ATOM    522  CE1 PHE A  76     179.685 149.771 256.311  1.00  0.74           C  
ATOM    523  CE2 PHE A  76     179.682 151.040 254.247  1.00  0.74           C  
ATOM    524  CZ  PHE A  76     179.400 149.863 254.946  1.00  0.74           C  
ATOM    525  N   ALA A  77     181.510 156.125 258.280  1.00  0.77           N  
ATOM    526  CA  ALA A  77     182.404 157.102 258.858  1.00  0.77           C  
ATOM    527  C   ALA A  77     181.635 158.380 259.116  1.00  0.77           C  
ATOM    528  O   ALA A  77     182.106 159.472 258.807  1.00  0.77           O  
ATOM    529  CB  ALA A  77     183.598 157.389 257.916  1.00  0.77           C  
ATOM    530  N   THR A  78     180.398 158.238 259.646  1.00  0.67           N  
ATOM    531  CA  THR A  78     179.412 159.291 259.874  1.00  0.67           C  
ATOM    532  C   THR A  78     179.968 160.656 260.284  1.00  0.67           C  
ATOM    533  O   THR A  78     180.463 160.742 261.407  1.00  0.67           O  
ATOM    534  CB  THR A  78     178.423 158.932 260.972  1.00  0.67           C  
ATOM    535  OG1 THR A  78     177.914 157.620 260.809  1.00  0.67           O  
ATOM    536  CG2 THR A  78     177.235 159.908 260.958  1.00  0.67           C  
ATOM    537  N   PRO A  79     179.896 161.755 259.520  1.00  0.64           N  
ATOM    538  CA  PRO A  79     180.771 162.911 259.734  1.00  0.64           C  
ATOM    539  C   PRO A  79     180.616 163.626 261.063  1.00  0.64           C  
ATOM    540  O   PRO A  79     181.546 164.270 261.536  1.00  0.64           O  
ATOM    541  CB  PRO A  79     180.392 163.869 258.599  1.00  0.64           C  
ATOM    542  CG  PRO A  79     179.992 162.943 257.454  1.00  0.64           C  
ATOM    543  CD  PRO A  79     179.361 161.743 258.158  1.00  0.64           C  
ATOM    544  N   VAL A  80     179.395 163.566 261.615  1.00  0.63           N  
ATOM    545  CA  VAL A  80     178.944 164.244 262.811  1.00  0.63           C  
ATOM    546  C   VAL A  80     178.745 163.328 264.013  1.00  0.63           C  
ATOM    547  O   VAL A  80     178.120 163.764 264.984  1.00  0.63           O  
ATOM    548  CB  VAL A  80     177.589 164.909 262.568  1.00  0.63           C  
ATOM    549  CG1 VAL A  80     177.714 166.089 261.609  1.00  0.63           C  
ATOM    550  CG2 VAL A  80     176.614 163.888 261.967  1.00  0.63           C  
ATOM    551  N   LYS A  81     179.222 162.066 263.969  1.00  0.67           N  
ATOM    552  CA  LYS A  81     179.212 161.179 265.120  1.00  0.67           C  
ATOM    553  C   LYS A  81     180.257 161.623 266.183  1.00  0.67           C  
ATOM    554  O   LYS A  81     181.082 162.531 265.888  1.00  0.67           O  
ATOM    555  CB  LYS A  81     179.424 159.707 264.655  1.00  0.67           C  
ATOM    556  CG  LYS A  81     179.245 158.628 265.737  1.00  0.67           C  
ATOM    557  CD  LYS A  81     179.391 157.188 265.217  1.00  0.67           C  
ATOM    558  CE  LYS A  81     179.277 156.169 266.356  1.00  0.67           C  
ATOM    559  NZ  LYS A  81     179.433 154.790 265.841  1.00  0.67           N  
ATOM    560  OXT LYS A  81     180.207 161.079 267.317  1.00  0.67           O  
TER     561      LYS A  81                                                      
ATOM    562  N   ASP B   2     169.254 150.575 270.028  1.00  0.60           N  
ATOM    563  CA  ASP B   2     168.954 149.649 268.873  1.00  0.60           C  
ATOM    564  C   ASP B   2     167.648 149.846 268.160  1.00  0.60           C  
ATOM    565  O   ASP B   2     167.698 149.945 266.935  1.00  0.60           O  
ATOM    566  CB  ASP B   2     169.223 148.185 269.284  1.00  0.60           C  
ATOM    567  CG  ASP B   2     170.661 148.087 269.804  1.00  0.60           C  
ATOM    568  OD1 ASP B   2     171.323 149.155 269.914  1.00  0.60           O  
ATOM    569  OD2 ASP B   2     171.028 146.971 270.196  1.00  0.60           O  
ATOM    570  N   PRO B   3     166.487 149.988 268.797  1.00  0.75           N  
ATOM    571  CA  PRO B   3     165.245 150.219 268.065  1.00  0.75           C  
ATOM    572  C   PRO B   3     165.215 151.448 267.150  1.00  0.75           C  
ATOM    573  O   PRO B   3     164.621 151.416 266.078  1.00  0.75           O  
ATOM    574  CB  PRO B   3     164.184 150.362 269.160  1.00  0.75           C  
ATOM    575  CG  PRO B   3     164.726 149.627 270.389  1.00  0.75           C  
ATOM    576  CD  PRO B   3     166.242 149.627 270.207  1.00  0.75           C  
ATOM    577  N   THR B   4     165.812 152.569 267.574  1.00  0.73           N  
ATOM    578  CA  THR B   4     165.949 153.780 266.762  1.00  0.73           C  
ATOM    579  C   THR B   4     166.822 153.614 265.536  1.00  0.73           C  
ATOM    580  O   THR B   4     166.459 154.008 264.431  1.00  0.73           O  
ATOM    581  CB  THR B   4     166.507 154.925 267.585  1.00  0.73           C  
ATOM    582  OG1 THR B   4     165.641 155.148 268.686  1.00  0.73           O  
ATOM    583  CG2 THR B   4     166.610 156.226 266.777  1.00  0.73           C  
ATOM    584  N   ILE B   5     167.998 152.972 265.710  1.00  0.71           N  
ATOM    585  CA  ILE B   5     168.964 152.675 264.656  1.00  0.71           C  
ATOM    586  C   ILE B   5     168.353 151.754 263.633  1.00  0.71           C  
ATOM    587  O   ILE B   5     168.469 151.954 262.429  1.00  0.71           O  
ATOM    588  CB  ILE B   5     170.243 152.054 265.216  1.00  0.71           C  
ATOM    589  CG1 ILE B   5     170.923 153.091 266.133  1.00  0.71           C  
ATOM    590  CG2 ILE B   5     171.183 151.616 264.065  1.00  0.71           C  
ATOM    591  CD1 ILE B   5     172.211 152.595 266.798  1.00  0.71           C  
ATOM    592  N   ALA B   6     167.632 150.741 264.123  1.00  0.75           N  
ATOM    593  CA  ALA B   6     166.856 149.821 263.346  1.00  0.75           C  
ATOM    594  C   ALA B   6     165.806 150.412 262.453  1.00  0.75           C  
ATOM    595  O   ALA B   6     165.786 150.170 261.250  1.00  0.75           O  
ATOM    596  CB  ALA B   6     166.114 149.062 264.419  1.00  0.75           C  
ATOM    597  N   ALA B   7     164.945 151.262 263.035  1.00  0.73           N  
ATOM    598  CA  ALA B   7     163.910 151.960 262.325  1.00  0.73           C  
ATOM    599  C   ALA B   7     164.485 152.866 261.250  1.00  0.73           C  
ATOM    600  O   ALA B   7     163.999 152.907 260.122  1.00  0.73           O  
ATOM    601  CB  ALA B   7     163.071 152.751 263.339  1.00  0.73           C  
ATOM    602  N   GLY B   8     165.601 153.556 261.569  1.00  0.73           N  
ATOM    603  CA  GLY B   8     166.336 154.365 260.606  1.00  0.73           C  
ATOM    604  C   GLY B   8     166.979 153.579 259.488  1.00  0.73           C  
ATOM    605  O   GLY B   8     166.968 154.001 258.334  1.00  0.73           O  
ATOM    606  N   ALA B   9     167.524 152.387 259.788  1.00  0.72           N  
ATOM    607  CA  ALA B   9     168.040 151.455 258.810  1.00  0.72           C  
ATOM    608  C   ALA B   9     166.997 150.887 257.859  1.00  0.72           C  
ATOM    609  O   ALA B   9     167.207 150.825 256.649  1.00  0.72           O  
ATOM    610  CB  ALA B   9     168.729 150.293 259.534  1.00  0.72           C  
ATOM    611  N   LEU B  10     165.824 150.491 258.388  1.00  0.72           N  
ATOM    612  CA  LEU B  10     164.675 150.052 257.616  1.00  0.72           C  
ATOM    613  C   LEU B  10     164.129 151.130 256.698  1.00  0.72           C  
ATOM    614  O   LEU B  10     163.861 150.888 255.523  1.00  0.72           O  
ATOM    615  CB  LEU B  10     163.551 149.605 258.568  1.00  0.72           C  
ATOM    616  CG  LEU B  10     163.822 148.253 259.246  1.00  0.72           C  
ATOM    617  CD1 LEU B  10     163.042 148.165 260.564  1.00  0.72           C  
ATOM    618  CD2 LEU B  10     163.484 147.087 258.300  1.00  0.72           C  
ATOM    619  N   ILE B  11     164.000 152.379 257.191  1.00  0.72           N  
ATOM    620  CA  ILE B  11     163.632 153.524 256.362  1.00  0.72           C  
ATOM    621  C   ILE B  11     164.669 153.789 255.287  1.00  0.72           C  
ATOM    622  O   ILE B  11     164.332 153.967 254.116  1.00  0.72           O  
ATOM    623  CB  ILE B  11     163.378 154.782 257.192  1.00  0.72           C  
ATOM    624  CG1 ILE B  11     162.117 154.563 258.059  1.00  0.72           C  
ATOM    625  CG2 ILE B  11     163.211 156.034 256.291  1.00  0.72           C  
ATOM    626  CD1 ILE B  11     161.888 155.652 259.114  1.00  0.72           C  
ATOM    627  N   GLY B  12     165.974 153.750 255.641  1.00  0.72           N  
ATOM    628  CA  GLY B  12     167.055 153.940 254.682  1.00  0.72           C  
ATOM    629  C   GLY B  12     167.109 152.875 253.620  1.00  0.72           C  
ATOM    630  O   GLY B  12     167.232 153.183 252.441  1.00  0.72           O  
ATOM    631  N   GLY B  13     166.940 151.589 253.990  1.00  0.72           N  
ATOM    632  CA  GLY B  13     166.840 150.481 253.045  1.00  0.72           C  
ATOM    633  C   GLY B  13     165.616 150.537 252.180  1.00  0.72           C  
ATOM    634  O   GLY B  13     165.637 150.128 251.020  1.00  0.72           O  
ATOM    635  N   GLY B  14     164.518 151.097 252.715  1.00  0.72           N  
ATOM    636  CA  GLY B  14     163.310 151.330 251.949  1.00  0.72           C  
ATOM    637  C   GLY B  14     163.424 152.410 250.912  1.00  0.72           C  
ATOM    638  O   GLY B  14     162.952 152.253 249.788  1.00  0.72           O  
ATOM    639  N   LEU B  15     164.112 153.519 251.240  1.00  0.70           N  
ATOM    640  CA  LEU B  15     164.509 154.544 250.286  1.00  0.70           C  
ATOM    641  C   LEU B  15     165.434 154.002 249.208  1.00  0.70           C  
ATOM    642  O   LEU B  15     165.211 154.232 248.019  1.00  0.70           O  
ATOM    643  CB  LEU B  15     165.228 155.704 251.010  1.00  0.70           C  
ATOM    644  CG  LEU B  15     164.276 156.613 251.799  1.00  0.70           C  
ATOM    645  CD1 LEU B  15     164.985 157.234 253.010  1.00  0.70           C  
ATOM    646  CD2 LEU B  15     163.652 157.679 250.883  1.00  0.70           C  
ATOM    647  N   ILE B  16     166.461 153.206 249.593  1.00  0.70           N  
ATOM    648  CA  ILE B  16     167.416 152.596 248.668  1.00  0.70           C  
ATOM    649  C   ILE B  16     166.728 151.738 247.631  1.00  0.70           C  
ATOM    650  O   ILE B  16     166.927 151.891 246.427  1.00  0.70           O  
ATOM    651  CB  ILE B  16     168.445 151.718 249.401  1.00  0.70           C  
ATOM    652  CG1 ILE B  16     169.389 152.594 250.235  1.00  0.70           C  
ATOM    653  CG2 ILE B  16     169.312 150.877 248.441  1.00  0.70           C  
ATOM    654  CD1 ILE B  16     170.242 151.849 251.269  1.00  0.70           C  
ATOM    655  N   MET B  17     165.839 150.829 248.045  1.00  0.70           N  
ATOM    656  CA  MET B  17     165.156 150.003 247.080  1.00  0.70           C  
ATOM    657  C   MET B  17     164.068 150.717 246.309  1.00  0.70           C  
ATOM    658  O   MET B  17     163.809 150.357 245.165  1.00  0.70           O  
ATOM    659  CB  MET B  17     164.501 148.812 247.759  1.00  0.70           C  
ATOM    660  CG  MET B  17     165.463 147.778 248.329  1.00  0.70           C  
ATOM    661  SD  MET B  17     164.521 146.461 249.148  1.00  0.70           S  
ATOM    662  CE  MET B  17     164.059 145.634 247.616  1.00  0.70           C  
ATOM    663  N   ALA B  18     163.425 151.757 246.889  1.00  0.70           N  
ATOM    664  CA  ALA B  18     162.494 152.604 246.173  1.00  0.70           C  
ATOM    665  C   ALA B  18     163.171 153.295 245.011  1.00  0.70           C  
ATOM    666  O   ALA B  18     162.709 153.236 243.876  1.00  0.70           O  
ATOM    667  CB  ALA B  18     161.912 153.684 247.111  1.00  0.70           C  
ATOM    668  N   GLY B  19     164.354 153.892 245.255  1.00  0.70           N  
ATOM    669  CA  GLY B  19     165.112 154.537 244.199  1.00  0.70           C  
ATOM    670  C   GLY B  19     165.728 153.597 243.210  1.00  0.70           C  
ATOM    671  O   GLY B  19     165.779 153.866 242.012  1.00  0.70           O  
ATOM    672  N   GLY B  20     166.174 152.421 243.679  1.00  0.71           N  
ATOM    673  CA  GLY B  20     166.657 151.377 242.789  1.00  0.71           C  
ATOM    674  C   GLY B  20     165.593 150.864 241.864  1.00  0.71           C  
ATOM    675  O   GLY B  20     165.818 150.745 240.666  1.00  0.71           O  
ATOM    676  N   ALA B  21     164.394 150.577 242.389  1.00  0.71           N  
ATOM    677  CA  ALA B  21     163.266 150.102 241.626  1.00  0.71           C  
ATOM    678  C   ALA B  21     162.741 151.072 240.593  1.00  0.71           C  
ATOM    679  O   ALA B  21     162.427 150.696 239.463  1.00  0.71           O  
ATOM    680  CB  ALA B  21     162.147 149.795 242.604  1.00  0.71           C  
ATOM    681  N   ILE B  22     162.674 152.369 240.962  1.00  0.68           N  
ATOM    682  CA  ILE B  22     162.354 153.446 240.039  1.00  0.68           C  
ATOM    683  C   ILE B  22     163.375 153.516 238.924  1.00  0.68           C  
ATOM    684  O   ILE B  22     163.028 153.535 237.747  1.00  0.68           O  
ATOM    685  CB  ILE B  22     162.308 154.806 240.736  1.00  0.68           C  
ATOM    686  CG1 ILE B  22     161.134 154.872 241.723  1.00  0.68           C  
ATOM    687  CG2 ILE B  22     162.168 155.962 239.719  1.00  0.68           C  
ATOM    688  CD1 ILE B  22     161.225 156.013 242.745  1.00  0.68           C  
ATOM    689  N   GLY B  23     164.682 153.487 239.263  1.00  0.70           N  
ATOM    690  CA  GLY B  23     165.728 153.569 238.257  1.00  0.70           C  
ATOM    691  C   GLY B  23     165.805 152.379 237.342  1.00  0.70           C  
ATOM    692  O   GLY B  23     165.907 152.550 236.130  1.00  0.70           O  
ATOM    693  N   ALA B  24     165.729 151.149 237.885  1.00  0.71           N  
ATOM    694  CA  ALA B  24     165.701 149.930 237.102  1.00  0.71           C  
ATOM    695  C   ALA B  24     164.483 149.851 236.193  1.00  0.71           C  
ATOM    696  O   ALA B  24     164.609 149.779 234.975  1.00  0.71           O  
ATOM    697  CB  ALA B  24     165.762 148.722 238.059  1.00  0.71           C  
ATOM    698  N   GLY B  25     163.257 150.023 236.745  1.00  0.70           N  
ATOM    699  CA  GLY B  25     162.037 149.855 235.965  1.00  0.70           C  
ATOM    700  C   GLY B  25     161.856 150.889 234.890  1.00  0.70           C  
ATOM    701  O   GLY B  25     161.450 150.588 233.770  1.00  0.70           O  
ATOM    702  N   ILE B  26     162.204 152.157 235.182  1.00  0.69           N  
ATOM    703  CA  ILE B  26     162.206 153.196 234.165  1.00  0.69           C  
ATOM    704  C   ILE B  26     163.294 152.963 233.130  1.00  0.69           C  
ATOM    705  O   ILE B  26     163.023 153.014 231.932  1.00  0.69           O  
ATOM    706  CB  ILE B  26     162.246 154.604 234.751  1.00  0.69           C  
ATOM    707  CG1 ILE B  26     161.020 154.775 235.678  1.00  0.69           C  
ATOM    708  CG2 ILE B  26     162.236 155.668 233.624  1.00  0.69           C  
ATOM    709  CD1 ILE B  26     160.911 156.142 236.356  1.00  0.69           C  
ATOM    710  N   GLY B  27     164.542 152.629 233.531  1.00  0.71           N  
ATOM    711  CA  GLY B  27     165.622 152.418 232.576  1.00  0.71           C  
ATOM    712  C   GLY B  27     165.437 151.232 231.658  1.00  0.71           C  
ATOM    713  O   GLY B  27     165.705 151.335 230.459  1.00  0.71           O  
ATOM    714  N   ASP B  28     164.899 150.111 232.180  1.00  0.70           N  
ATOM    715  CA  ASP B  28     164.479 148.952 231.409  1.00  0.70           C  
ATOM    716  C   ASP B  28     163.361 149.254 230.429  1.00  0.70           C  
ATOM    717  O   ASP B  28     163.386 148.832 229.271  1.00  0.70           O  
ATOM    718  CB  ASP B  28     164.007 147.813 232.337  1.00  0.70           C  
ATOM    719  CG  ASP B  28     165.194 147.168 233.017  1.00  0.70           C  
ATOM    720  OD1 ASP B  28     166.246 147.032 232.341  1.00  0.70           O  
ATOM    721  OD2 ASP B  28     165.026 146.765 234.189  1.00  0.70           O  
ATOM    722  N   GLY B  29     162.355 150.047 230.851  1.00  0.72           N  
ATOM    723  CA  GLY B  29     161.277 150.473 229.970  1.00  0.72           C  
ATOM    724  C   GLY B  29     161.723 151.381 228.849  1.00  0.72           C  
ATOM    725  O   GLY B  29     161.303 151.221 227.704  1.00  0.72           O  
ATOM    726  N   VAL B  30     162.631 152.336 229.140  1.00  0.72           N  
ATOM    727  CA  VAL B  30     163.257 153.222 228.161  1.00  0.72           C  
ATOM    728  C   VAL B  30     164.121 152.484 227.143  1.00  0.72           C  
ATOM    729  O   VAL B  30     164.014 152.715 225.935  1.00  0.72           O  
ATOM    730  CB  VAL B  30     164.057 154.332 228.838  1.00  0.72           C  
ATOM    731  CG1 VAL B  30     164.777 155.204 227.802  1.00  0.72           C  
ATOM    732  CG2 VAL B  30     163.132 155.270 229.627  1.00  0.72           C  
ATOM    733  N   ALA B  31     164.970 151.534 227.592  1.00  0.73           N  
ATOM    734  CA  ALA B  31     165.751 150.666 226.727  1.00  0.73           C  
ATOM    735  C   ALA B  31     164.864 149.761 225.898  1.00  0.73           C  
ATOM    736  O   ALA B  31     165.085 149.538 224.707  1.00  0.73           O  
ATOM    737  CB  ALA B  31     166.720 149.810 227.564  1.00  0.73           C  
ATOM    738  N   GLY B  32     163.791 149.246 226.524  1.00  0.73           N  
ATOM    739  CA  GLY B  32     162.795 148.446 225.851  1.00  0.73           C  
ATOM    740  C   GLY B  32     162.022 149.147 224.786  1.00  0.73           C  
ATOM    741  O   GLY B  32     161.733 148.550 223.758  1.00  0.73           O  
ATOM    742  N   ASN B  33     161.724 150.447 224.957  1.00  0.72           N  
ATOM    743  CA  ASN B  33     161.120 151.264 223.925  1.00  0.72           C  
ATOM    744  C   ASN B  33     161.967 151.294 222.661  1.00  0.72           C  
ATOM    745  O   ASN B  33     161.480 151.008 221.571  1.00  0.72           O  
ATOM    746  CB  ASN B  33     160.860 152.687 224.501  1.00  0.72           C  
ATOM    747  CG  ASN B  33     160.286 153.723 223.530  1.00  0.72           C  
ATOM    748  OD1 ASN B  33     160.979 154.201 222.633  1.00  0.72           O  
ATOM    749  ND2 ASN B  33     159.001 154.099 223.726  1.00  0.72           N  
ATOM    750  N   ALA B  34     163.282 151.541 222.800  1.00  0.73           N  
ATOM    751  CA  ALA B  34     164.196 151.541 221.680  1.00  0.73           C  
ATOM    752  C   ALA B  34     164.324 150.193 221.015  1.00  0.73           C  
ATOM    753  O   ALA B  34     164.347 150.089 219.789  1.00  0.73           O  
ATOM    754  CB  ALA B  34     165.594 151.955 222.125  1.00  0.73           C  
ATOM    755  N   LEU B  35     164.381 149.117 221.829  1.00  0.74           N  
ATOM    756  CA  LEU B  35     164.406 147.757 221.337  1.00  0.74           C  
ATOM    757  C   LEU B  35     163.176 147.437 220.501  1.00  0.74           C  
ATOM    758  O   LEU B  35     163.314 147.042 219.349  1.00  0.74           O  
ATOM    759  CB  LEU B  35     164.519 146.751 222.512  1.00  0.74           C  
ATOM    760  CG  LEU B  35     164.640 145.271 222.094  1.00  0.74           C  
ATOM    761  CD1 LEU B  35     165.968 144.993 221.379  1.00  0.74           C  
ATOM    762  CD2 LEU B  35     164.448 144.344 223.306  1.00  0.74           C  
ATOM    763  N   ILE B  36     161.957 147.695 221.027  1.00  0.73           N  
ATOM    764  CA  ILE B  36     160.681 147.469 220.353  1.00  0.73           C  
ATOM    765  C   ILE B  36     160.518 148.335 219.104  1.00  0.73           C  
ATOM    766  O   ILE B  36     160.083 147.865 218.054  1.00  0.73           O  
ATOM    767  CB  ILE B  36     159.492 147.665 221.284  1.00  0.73           C  
ATOM    768  CG1 ILE B  36     159.545 146.716 222.502  1.00  0.73           C  
ATOM    769  CG2 ILE B  36     158.157 147.439 220.535  1.00  0.73           C  
ATOM    770  CD1 ILE B  36     158.775 147.283 223.700  1.00  0.73           C  
ATOM    771  N   SER B  37     160.898 149.628 219.157  1.00  0.74           N  
ATOM    772  CA  SER B  37     160.890 150.508 217.990  1.00  0.74           C  
ATOM    773  C   SER B  37     161.868 150.087 216.905  1.00  0.74           C  
ATOM    774  O   SER B  37     161.573 150.150 215.711  1.00  0.74           O  
ATOM    775  CB  SER B  37     161.186 151.988 218.333  1.00  0.74           C  
ATOM    776  OG  SER B  37     160.175 152.544 219.172  1.00  0.74           O  
ATOM    777  N   GLY B  38     163.075 149.624 217.286  1.00  0.74           N  
ATOM    778  CA  GLY B  38     164.078 149.138 216.351  1.00  0.74           C  
ATOM    779  C   GLY B  38     163.759 147.815 215.700  1.00  0.74           C  
ATOM    780  O   GLY B  38     163.994 147.652 214.510  1.00  0.74           O  
ATOM    781  N   VAL B  39     163.177 146.844 216.423  1.00  0.73           N  
ATOM    782  CA  VAL B  39     162.700 145.590 215.847  1.00  0.73           C  
ATOM    783  C   VAL B  39     161.405 145.787 215.035  1.00  0.73           C  
ATOM    784  O   VAL B  39     161.065 144.991 214.158  1.00  0.73           O  
ATOM    785  CB  VAL B  39     162.458 144.513 216.904  1.00  0.73           C  
ATOM    786  CG1 VAL B  39     163.733 144.190 217.698  1.00  0.73           C  
ATOM    787  CG2 VAL B  39     161.389 145.046 217.845  1.00  0.73           C  
ATOM    788  N   ALA B  40     160.617 146.863 215.298  1.00  0.76           N  
ATOM    789  CA  ALA B  40     159.493 147.272 214.472  1.00  0.76           C  
ATOM    790  C   ALA B  40     159.951 147.832 213.135  1.00  0.76           C  
ATOM    791  O   ALA B  40     159.485 147.409 212.081  1.00  0.76           O  
ATOM    792  CB  ALA B  40     158.592 148.304 215.192  1.00  0.76           C  
ATOM    793  N   ARG B  41     160.938 148.744 213.147  1.00  0.70           N  
ATOM    794  CA  ARG B  41     161.545 149.316 211.959  1.00  0.70           C  
ATOM    795  C   ARG B  41     162.318 148.280 211.125  1.00  0.70           C  
ATOM    796  O   ARG B  41     162.253 148.259 209.899  1.00  0.70           O  
ATOM    797  CB  ARG B  41     162.415 150.562 212.353  1.00  0.70           C  
ATOM    798  CG  ARG B  41     163.941 150.349 212.277  1.00  0.70           C  
ATOM    799  CD  ARG B  41     164.867 151.478 212.731  1.00  0.70           C  
ATOM    800  NE  ARG B  41     164.798 152.573 211.708  1.00  0.70           N  
ATOM    801  CZ  ARG B  41     165.379 152.535 210.498  1.00  0.70           C  
ATOM    802  NH1 ARG B  41     166.097 151.497 210.081  1.00  0.70           N  
ATOM    803  NH2 ARG B  41     165.221 153.565 209.668  1.00  0.70           N  
ATOM    804  N   GLN B  42     163.068 147.388 211.805  1.00  0.67           N  
ATOM    805  CA  GLN B  42     164.000 146.435 211.248  1.00  0.67           C  
ATOM    806  C   GLN B  42     163.731 145.086 211.899  1.00  0.67           C  
ATOM    807  O   GLN B  42     164.298 144.798 212.954  1.00  0.67           O  
ATOM    808  CB  GLN B  42     165.459 146.826 211.583  1.00  0.67           C  
ATOM    809  CG  GLN B  42     166.006 148.036 210.797  1.00  0.67           C  
ATOM    810  CD  GLN B  42     167.179 147.656 209.894  1.00  0.67           C  
ATOM    811  OE1 GLN B  42     167.209 146.599 209.276  1.00  0.67           O  
ATOM    812  NE2 GLN B  42     168.199 148.537 209.802  1.00  0.67           N  
ATOM    813  N   PRO B  43     162.920 144.202 211.336  1.00  0.70           N  
ATOM    814  CA  PRO B  43     162.596 142.918 211.950  1.00  0.70           C  
ATOM    815  C   PRO B  43     163.803 142.008 212.066  1.00  0.70           C  
ATOM    816  O   PRO B  43     163.917 141.271 213.045  1.00  0.70           O  
ATOM    817  CB  PRO B  43     161.494 142.341 211.043  1.00  0.70           C  
ATOM    818  CG  PRO B  43     161.588 143.122 209.732  1.00  0.70           C  
ATOM    819  CD  PRO B  43     162.076 144.491 210.182  1.00  0.70           C  
ATOM    820  N   GLU B  44     164.720 142.076 211.088  1.00  0.65           N  
ATOM    821  CA  GLU B  44     165.933 141.290 211.029  1.00  0.65           C  
ATOM    822  C   GLU B  44     167.017 141.804 211.964  1.00  0.65           C  
ATOM    823  O   GLU B  44     167.986 141.112 212.274  1.00  0.65           O  
ATOM    824  CB  GLU B  44     166.465 141.251 209.585  1.00  0.65           C  
ATOM    825  CG  GLU B  44     165.514 140.519 208.610  1.00  0.65           C  
ATOM    826  CD  GLU B  44     166.091 140.443 207.197  1.00  0.65           C  
ATOM    827  OE1 GLU B  44     167.209 140.975 206.979  1.00  0.65           O  
ATOM    828  OE2 GLU B  44     165.402 139.846 206.332  1.00  0.65           O  
ATOM    829  N   ALA B  45     166.865 143.030 212.510  1.00  0.70           N  
ATOM    830  CA  ALA B  45     167.866 143.612 213.373  1.00  0.70           C  
ATOM    831  C   ALA B  45     167.794 143.068 214.789  1.00  0.70           C  
ATOM    832  O   ALA B  45     168.707 143.303 215.573  1.00  0.70           O  
ATOM    833  CB  ALA B  45     167.762 145.148 213.422  1.00  0.70           C  
ATOM    834  N   GLN B  46     166.747 142.292 215.154  1.00  0.65           N  
ATOM    835  CA  GLN B  46     166.512 141.823 216.515  1.00  0.65           C  
ATOM    836  C   GLN B  46     167.699 141.153 217.191  1.00  0.65           C  
ATOM    837  O   GLN B  46     168.052 141.480 218.322  1.00  0.65           O  
ATOM    838  CB  GLN B  46     165.318 140.835 216.545  1.00  0.65           C  
ATOM    839  CG  GLN B  46     165.041 140.243 217.949  1.00  0.65           C  
ATOM    840  CD  GLN B  46     163.757 139.421 218.020  1.00  0.65           C  
ATOM    841  OE1 GLN B  46     162.807 139.770 218.717  1.00  0.65           O  
ATOM    842  NE2 GLN B  46     163.732 138.274 217.305  1.00  0.65           N  
ATOM    843  N   GLY B  47     168.393 140.238 216.483  1.00  0.72           N  
ATOM    844  CA  GLY B  47     169.602 139.597 216.997  1.00  0.72           C  
ATOM    845  C   GLY B  47     170.763 140.537 217.235  1.00  0.72           C  
ATOM    846  O   GLY B  47     171.544 140.363 218.163  1.00  0.72           O  
ATOM    847  N   ARG B  48     170.885 141.596 216.411  1.00  0.64           N  
ATOM    848  CA  ARG B  48     171.893 142.626 216.571  1.00  0.64           C  
ATOM    849  C   ARG B  48     171.538 143.660 217.631  1.00  0.64           C  
ATOM    850  O   ARG B  48     172.433 144.300 218.178  1.00  0.64           O  
ATOM    851  CB  ARG B  48     172.144 143.379 215.242  1.00  0.64           C  
ATOM    852  CG  ARG B  48     172.803 142.508 214.159  1.00  0.64           C  
ATOM    853  CD  ARG B  48     173.043 143.280 212.860  1.00  0.64           C  
ATOM    854  NE  ARG B  48     173.697 142.327 211.904  1.00  0.64           N  
ATOM    855  CZ  ARG B  48     173.976 142.614 210.624  1.00  0.64           C  
ATOM    856  NH1 ARG B  48     174.531 141.689 209.843  1.00  0.64           N  
ATOM    857  NH2 ARG B  48     173.692 143.801 210.099  1.00  0.64           N  
ATOM    858  N   LEU B  49     170.237 143.837 217.959  1.00  0.73           N  
ATOM    859  CA  LEU B  49     169.767 144.819 218.923  1.00  0.73           C  
ATOM    860  C   LEU B  49     169.759 144.304 220.341  1.00  0.73           C  
ATOM    861  O   LEU B  49     169.721 145.079 221.295  1.00  0.73           O  
ATOM    862  CB  LEU B  49     168.337 145.306 218.601  1.00  0.73           C  
ATOM    863  CG  LEU B  49     168.216 146.138 217.316  1.00  0.73           C  
ATOM    864  CD1 LEU B  49     166.748 146.526 217.083  1.00  0.73           C  
ATOM    865  CD2 LEU B  49     169.124 147.377 217.341  1.00  0.73           C  
ATOM    866  N   PHE B  50     169.862 142.980 220.524  1.00  0.70           N  
ATOM    867  CA  PHE B  50     170.005 142.368 221.828  1.00  0.70           C  
ATOM    868  C   PHE B  50     171.306 142.698 222.512  1.00  0.70           C  
ATOM    869  O   PHE B  50     171.324 142.968 223.706  1.00  0.70           O  
ATOM    870  CB  PHE B  50     169.801 140.846 221.765  1.00  0.70           C  
ATOM    871  CG  PHE B  50     168.356 140.460 221.573  1.00  0.70           C  
ATOM    872  CD1 PHE B  50     167.271 141.360 221.504  1.00  0.70           C  
ATOM    873  CD2 PHE B  50     168.078 139.092 221.503  1.00  0.70           C  
ATOM    874  CE1 PHE B  50     165.961 140.899 221.340  1.00  0.70           C  
ATOM    875  CE2 PHE B  50     166.771 138.624 221.346  1.00  0.70           C  
ATOM    876  CZ  PHE B  50     165.710 139.529 221.260  1.00  0.70           C  
ATOM    877  N   THR B  51     172.431 142.732 221.778  1.00  0.73           N  
ATOM    878  CA  THR B  51     173.711 143.152 222.352  1.00  0.73           C  
ATOM    879  C   THR B  51     173.703 144.577 222.902  1.00  0.73           C  
ATOM    880  O   THR B  51     174.017 144.719 224.083  1.00  0.73           O  
ATOM    881  CB  THR B  51     174.877 142.925 221.391  1.00  0.73           C  
ATOM    882  OG1 THR B  51     175.159 141.540 221.310  1.00  0.73           O  
ATOM    883  CG2 THR B  51     176.184 143.619 221.808  1.00  0.73           C  
ATOM    884  N   PRO B  52     173.287 145.654 222.222  1.00  0.72           N  
ATOM    885  CA  PRO B  52     173.103 146.961 222.839  1.00  0.72           C  
ATOM    886  C   PRO B  52     172.080 146.962 223.968  1.00  0.72           C  
ATOM    887  O   PRO B  52     172.273 147.675 224.947  1.00  0.72           O  
ATOM    888  CB  PRO B  52     172.667 147.869 221.670  1.00  0.72           C  
ATOM    889  CG  PRO B  52     173.239 147.207 220.422  1.00  0.72           C  
ATOM    890  CD  PRO B  52     173.122 145.731 220.775  1.00  0.72           C  
ATOM    891  N   PHE B  53     170.977 146.192 223.854  1.00  0.75           N  
ATOM    892  CA  PHE B  53     169.947 146.101 224.873  1.00  0.75           C  
ATOM    893  C   PHE B  53     170.387 145.436 226.172  1.00  0.75           C  
ATOM    894  O   PHE B  53     170.198 145.995 227.247  1.00  0.75           O  
ATOM    895  CB  PHE B  53     168.731 145.346 224.279  1.00  0.75           C  
ATOM    896  CG  PHE B  53     167.612 145.169 225.261  1.00  0.75           C  
ATOM    897  CD1 PHE B  53     166.860 146.270 225.684  1.00  0.75           C  
ATOM    898  CD2 PHE B  53     167.379 143.914 225.848  1.00  0.75           C  
ATOM    899  CE1 PHE B  53     165.889 146.124 226.678  1.00  0.75           C  
ATOM    900  CE2 PHE B  53     166.399 143.763 226.833  1.00  0.75           C  
ATOM    901  CZ  PHE B  53     165.656 144.870 227.246  1.00  0.75           C  
ATOM    902  N   PHE B  54     171.008 144.245 226.106  1.00  0.73           N  
ATOM    903  CA  PHE B  54     171.455 143.495 227.265  1.00  0.73           C  
ATOM    904  C   PHE B  54     172.659 144.125 227.928  1.00  0.73           C  
ATOM    905  O   PHE B  54     172.843 143.988 229.133  1.00  0.73           O  
ATOM    906  CB  PHE B  54     171.769 142.016 226.931  1.00  0.73           C  
ATOM    907  CG  PHE B  54     170.514 141.218 226.702  1.00  0.73           C  
ATOM    908  CD1 PHE B  54     169.546 141.074 227.711  1.00  0.73           C  
ATOM    909  CD2 PHE B  54     170.324 140.536 225.494  1.00  0.73           C  
ATOM    910  CE1 PHE B  54     168.404 140.291 227.503  1.00  0.73           C  
ATOM    911  CE2 PHE B  54     169.180 139.761 225.277  1.00  0.73           C  
ATOM    912  CZ  PHE B  54     168.216 139.640 226.281  1.00  0.73           C  
ATOM    913  N   ILE B  55     173.488 144.884 227.180  1.00  0.72           N  
ATOM    914  CA  ILE B  55     174.486 145.763 227.779  1.00  0.72           C  
ATOM    915  C   ILE B  55     173.839 146.882 228.581  1.00  0.72           C  
ATOM    916  O   ILE B  55     174.190 147.105 229.735  1.00  0.72           O  
ATOM    917  CB  ILE B  55     175.420 146.363 226.730  1.00  0.72           C  
ATOM    918  CG1 ILE B  55     176.344 145.253 226.180  1.00  0.72           C  
ATOM    919  CG2 ILE B  55     176.252 147.550 227.291  1.00  0.72           C  
ATOM    920  CD1 ILE B  55     177.082 145.663 224.901  1.00  0.72           C  
ATOM    921  N   THR B  56     172.833 147.582 228.014  1.00  0.72           N  
ATOM    922  CA  THR B  56     172.093 148.640 228.709  1.00  0.72           C  
ATOM    923  C   THR B  56     171.339 148.159 229.924  1.00  0.72           C  
ATOM    924  O   THR B  56     171.373 148.774 230.986  1.00  0.72           O  
ATOM    925  CB  THR B  56     171.076 149.314 227.815  1.00  0.72           C  
ATOM    926  OG1 THR B  56     171.768 149.960 226.762  1.00  0.72           O  
ATOM    927  CG2 THR B  56     170.260 150.395 228.546  1.00  0.72           C  
ATOM    928  N   VAL B  57     170.656 147.007 229.793  1.00  0.72           N  
ATOM    929  CA  VAL B  57     170.007 146.292 230.880  1.00  0.72           C  
ATOM    930  C   VAL B  57     171.015 145.868 231.922  1.00  0.72           C  
ATOM    931  O   VAL B  57     170.834 146.057 233.118  1.00  0.72           O  
ATOM    932  CB  VAL B  57     169.249 145.075 230.384  1.00  0.72           C  
ATOM    933  CG1 VAL B  57     168.797 144.169 231.548  1.00  0.72           C  
ATOM    934  CG2 VAL B  57     168.006 145.589 229.646  1.00  0.72           C  
ATOM    935  N   GLY B  58     172.173 145.337 231.486  1.00  0.75           N  
ATOM    936  CA  GLY B  58     173.255 144.960 232.375  1.00  0.75           C  
ATOM    937  C   GLY B  58     173.806 146.088 233.216  1.00  0.75           C  
ATOM    938  O   GLY B  58     174.248 145.873 234.339  1.00  0.75           O  
ATOM    939  N   LEU B  59     173.787 147.331 232.709  1.00  0.72           N  
ATOM    940  CA  LEU B  59     174.112 148.512 233.490  1.00  0.72           C  
ATOM    941  C   LEU B  59     173.046 148.910 234.507  1.00  0.72           C  
ATOM    942  O   LEU B  59     173.330 149.087 235.692  1.00  0.72           O  
ATOM    943  CB  LEU B  59     174.323 149.712 232.550  1.00  0.72           C  
ATOM    944  CG  LEU B  59     175.517 149.564 231.600  1.00  0.72           C  
ATOM    945  CD1 LEU B  59     175.400 150.582 230.460  1.00  0.72           C  
ATOM    946  CD2 LEU B  59     176.833 149.748 232.361  1.00  0.72           C  
ATOM    947  N   VAL B  60     171.766 149.017 234.083  1.00  0.71           N  
ATOM    948  CA  VAL B  60     170.672 149.433 234.957  1.00  0.71           C  
ATOM    949  C   VAL B  60     170.359 148.427 236.058  1.00  0.71           C  
ATOM    950  O   VAL B  60     170.149 148.794 237.216  1.00  0.71           O  
ATOM    951  CB  VAL B  60     169.382 149.840 234.239  1.00  0.71           C  
ATOM    952  CG1 VAL B  60     169.678 150.944 233.214  1.00  0.71           C  
ATOM    953  CG2 VAL B  60     168.715 148.666 233.516  1.00  0.71           C  
ATOM    954  N   GLU B  61     170.384 147.120 235.726  1.00  0.71           N  
ATOM    955  CA  GLU B  61     170.248 146.004 236.637  1.00  0.71           C  
ATOM    956  C   GLU B  61     171.401 145.941 237.615  1.00  0.71           C  
ATOM    957  O   GLU B  61     171.229 145.677 238.800  1.00  0.71           O  
ATOM    958  CB  GLU B  61     170.126 144.662 235.872  1.00  0.71           C  
ATOM    959  CG  GLU B  61     168.809 144.489 235.078  1.00  0.71           C  
ATOM    960  CD  GLU B  61     167.651 144.156 236.015  1.00  0.71           C  
ATOM    961  OE1 GLU B  61     167.336 144.984 236.908  1.00  0.71           O  
ATOM    962  OE2 GLU B  61     167.152 143.003 235.906  1.00  0.71           O  
ATOM    963  N   ALA B  62     172.641 146.243 237.179  1.00  0.75           N  
ATOM    964  CA  ALA B  62     173.767 146.366 238.082  1.00  0.75           C  
ATOM    965  C   ALA B  62     173.578 147.468 239.125  1.00  0.75           C  
ATOM    966  O   ALA B  62     173.839 147.259 240.305  1.00  0.75           O  
ATOM    967  CB  ALA B  62     175.073 146.634 237.316  1.00  0.75           C  
ATOM    968  N   ALA B  63     173.052 148.649 238.725  1.00  0.71           N  
ATOM    969  CA  ALA B  63     172.643 149.718 239.623  1.00  0.71           C  
ATOM    970  C   ALA B  63     171.544 149.274 240.601  1.00  0.71           C  
ATOM    971  O   ALA B  63     171.602 149.577 241.794  1.00  0.71           O  
ATOM    972  CB  ALA B  63     172.234 150.984 238.828  1.00  0.71           C  
ATOM    973  N   TYR B  64     170.551 148.486 240.129  1.00  0.75           N  
ATOM    974  CA  TYR B  64     169.540 147.843 240.956  1.00  0.75           C  
ATOM    975  C   TYR B  64     170.088 146.847 241.986  1.00  0.75           C  
ATOM    976  O   TYR B  64     169.749 146.896 243.168  1.00  0.75           O  
ATOM    977  CB  TYR B  64     168.544 147.066 240.049  1.00  0.75           C  
ATOM    978  CG  TYR B  64     167.332 146.595 240.800  1.00  0.75           C  
ATOM    979  CD1 TYR B  64     166.518 147.537 241.430  1.00  0.75           C  
ATOM    980  CD2 TYR B  64     167.024 145.233 240.940  1.00  0.75           C  
ATOM    981  CE1 TYR B  64     165.420 147.140 242.197  1.00  0.75           C  
ATOM    982  CE2 TYR B  64     165.919 144.831 241.704  1.00  0.75           C  
ATOM    983  CZ  TYR B  64     165.125 145.786 242.344  1.00  0.75           C  
ATOM    984  OH  TYR B  64     164.040 145.399 243.149  1.00  0.75           O  
ATOM    985  N   PHE B  65     170.967 145.921 241.554  1.00  0.75           N  
ATOM    986  CA  PHE B  65     171.605 144.917 242.398  1.00  0.75           C  
ATOM    987  C   PHE B  65     172.593 145.477 243.401  1.00  0.75           C  
ATOM    988  O   PHE B  65     172.713 144.974 244.516  1.00  0.75           O  
ATOM    989  CB  PHE B  65     172.307 143.786 241.609  1.00  0.75           C  
ATOM    990  CG  PHE B  65     171.299 142.835 241.036  1.00  0.75           C  
ATOM    991  CD1 PHE B  65     170.558 141.984 241.873  1.00  0.75           C  
ATOM    992  CD2 PHE B  65     171.096 142.754 239.655  1.00  0.75           C  
ATOM    993  CE1 PHE B  65     169.631 141.082 241.336  1.00  0.75           C  
ATOM    994  CE2 PHE B  65     170.134 141.897 239.117  1.00  0.75           C  
ATOM    995  CZ  PHE B  65     169.414 141.043 239.955  1.00  0.75           C  
ATOM    996  N   ILE B  66     173.317 146.553 243.049  1.00  0.73           N  
ATOM    997  CA  ILE B  66     174.104 147.331 243.991  1.00  0.73           C  
ATOM    998  C   ILE B  66     173.218 147.940 245.079  1.00  0.73           C  
ATOM    999  O   ILE B  66     173.505 147.817 246.266  1.00  0.73           O  
ATOM   1000  CB  ILE B  66     174.922 148.393 243.263  1.00  0.73           C  
ATOM   1001  CG1 ILE B  66     176.046 147.746 242.418  1.00  0.73           C  
ATOM   1002  CG2 ILE B  66     175.552 149.379 244.266  1.00  0.73           C  
ATOM   1003  CD1 ILE B  66     176.643 148.712 241.384  1.00  0.73           C  
ATOM   1004  N   ASN B  67     172.058 148.537 244.733  1.00  0.71           N  
ATOM   1005  CA  ASN B  67     171.088 148.991 245.723  1.00  0.71           C  
ATOM   1006  C   ASN B  67     170.530 147.884 246.602  1.00  0.71           C  
ATOM   1007  O   ASN B  67     170.360 148.051 247.807  1.00  0.71           O  
ATOM   1008  CB  ASN B  67     169.890 149.699 245.056  1.00  0.71           C  
ATOM   1009  CG  ASN B  67     170.252 151.160 244.882  1.00  0.71           C  
ATOM   1010  OD1 ASN B  67     171.364 151.503 244.502  1.00  0.71           O  
ATOM   1011  ND2 ASN B  67     169.318 152.081 245.195  1.00  0.71           N  
ATOM   1012  N   LEU B  68     170.256 146.708 246.011  1.00  0.74           N  
ATOM   1013  CA  LEU B  68     169.857 145.500 246.713  1.00  0.74           C  
ATOM   1014  C   LEU B  68     170.901 145.078 247.748  1.00  0.74           C  
ATOM   1015  O   LEU B  68     170.559 144.754 248.887  1.00  0.74           O  
ATOM   1016  CB  LEU B  68     169.550 144.374 245.684  1.00  0.74           C  
ATOM   1017  CG  LEU B  68     168.916 143.073 246.231  1.00  0.74           C  
ATOM   1018  CD1 LEU B  68     168.068 142.398 245.138  1.00  0.74           C  
ATOM   1019  CD2 LEU B  68     169.945 142.054 246.756  1.00  0.74           C  
ATOM   1020  N   ALA B  69     172.209 145.151 247.396  1.00  0.75           N  
ATOM   1021  CA  ALA B  69     173.323 144.933 248.303  1.00  0.75           C  
ATOM   1022  C   ALA B  69     173.336 145.883 249.481  1.00  0.75           C  
ATOM   1023  O   ALA B  69     173.387 145.489 250.639  1.00  0.75           O  
ATOM   1024  CB  ALA B  69     174.672 145.147 247.580  1.00  0.75           C  
ATOM   1025  N   PHE B  70     173.235 147.193 249.235  1.00  0.74           N  
ATOM   1026  CA  PHE B  70     173.332 148.142 250.322  1.00  0.74           C  
ATOM   1027  C   PHE B  70     172.078 148.226 251.162  1.00  0.74           C  
ATOM   1028  O   PHE B  70     172.132 148.575 252.337  1.00  0.74           O  
ATOM   1029  CB  PHE B  70     173.710 149.524 249.800  1.00  0.74           C  
ATOM   1030  CG  PHE B  70     175.146 149.512 249.373  1.00  0.74           C  
ATOM   1031  CD1 PHE B  70     176.163 149.580 250.328  1.00  0.74           C  
ATOM   1032  CD2 PHE B  70     175.499 149.520 248.025  1.00  0.74           C  
ATOM   1033  CE1 PHE B  70     177.502 149.707 249.946  1.00  0.74           C  
ATOM   1034  CE2 PHE B  70     176.833 149.625 247.636  1.00  0.74           C  
ATOM   1035  CZ  PHE B  70     177.840 149.720 248.594  1.00  0.74           C  
ATOM   1036  N   MET B  71     170.917 147.819 250.622  1.00  0.71           N  
ATOM   1037  CA  MET B  71     169.760 147.541 251.444  1.00  0.71           C  
ATOM   1038  C   MET B  71     170.000 146.381 252.385  1.00  0.71           C  
ATOM   1039  O   MET B  71     169.717 146.473 253.575  1.00  0.71           O  
ATOM   1040  CB  MET B  71     168.522 147.192 250.599  1.00  0.71           C  
ATOM   1041  CG  MET B  71     167.255 146.894 251.444  1.00  0.71           C  
ATOM   1042  SD  MET B  71     166.999 145.203 252.102  1.00  0.71           S  
ATOM   1043  CE  MET B  71     166.956 144.234 250.578  1.00  0.71           C  
ATOM   1044  N   ALA B  72     170.571 145.264 251.887  1.00  0.75           N  
ATOM   1045  CA  ALA B  72     170.878 144.107 252.695  1.00  0.75           C  
ATOM   1046  C   ALA B  72     171.909 144.407 253.765  1.00  0.75           C  
ATOM   1047  O   ALA B  72     171.811 143.942 254.898  1.00  0.75           O  
ATOM   1048  CB  ALA B  72     171.323 142.925 251.813  1.00  0.75           C  
ATOM   1049  N   LEU B  73     172.890 145.263 253.436  1.00  0.73           N  
ATOM   1050  CA  LEU B  73     173.770 145.871 254.406  1.00  0.73           C  
ATOM   1051  C   LEU B  73     173.010 146.680 255.446  1.00  0.73           C  
ATOM   1052  O   LEU B  73     173.217 146.500 256.632  1.00  0.73           O  
ATOM   1053  CB  LEU B  73     174.762 146.803 253.682  1.00  0.73           C  
ATOM   1054  CG  LEU B  73     175.744 147.554 254.594  1.00  0.73           C  
ATOM   1055  CD1 LEU B  73     176.849 146.632 255.110  1.00  0.73           C  
ATOM   1056  CD2 LEU B  73     176.295 148.768 253.847  1.00  0.73           C  
ATOM   1057  N   PHE B  74     172.078 147.566 255.062  1.00  0.73           N  
ATOM   1058  CA  PHE B  74     171.336 148.372 256.019  1.00  0.73           C  
ATOM   1059  C   PHE B  74     170.409 147.570 256.909  1.00  0.73           C  
ATOM   1060  O   PHE B  74     170.319 147.808 258.106  1.00  0.73           O  
ATOM   1061  CB  PHE B  74     170.510 149.469 255.310  1.00  0.73           C  
ATOM   1062  CG  PHE B  74     171.335 150.666 254.902  1.00  0.73           C  
ATOM   1063  CD1 PHE B  74     172.702 150.631 254.561  1.00  0.73           C  
ATOM   1064  CD2 PHE B  74     170.672 151.896 254.829  1.00  0.73           C  
ATOM   1065  CE1 PHE B  74     173.363 151.779 254.115  1.00  0.73           C  
ATOM   1066  CE2 PHE B  74     171.329 153.045 254.389  1.00  0.73           C  
ATOM   1067  CZ  PHE B  74     172.669 152.986 254.014  1.00  0.73           C  
ATOM   1068  N   VAL B  75     169.684 146.605 256.343  1.00  0.72           N  
ATOM   1069  CA  VAL B  75     168.696 145.833 257.065  1.00  0.72           C  
ATOM   1070  C   VAL B  75     169.264 144.656 257.850  1.00  0.72           C  
ATOM   1071  O   VAL B  75     168.925 144.448 259.015  1.00  0.72           O  
ATOM   1072  CB  VAL B  75     167.649 145.352 256.081  1.00  0.72           C  
ATOM   1073  CG1 VAL B  75     166.577 144.500 256.775  1.00  0.72           C  
ATOM   1074  CG2 VAL B  75     166.980 146.577 255.432  1.00  0.72           C  
ATOM   1075  N   PHE B  76     170.147 143.837 257.240  1.00  0.74           N  
ATOM   1076  CA  PHE B  76     170.598 142.594 257.845  1.00  0.74           C  
ATOM   1077  C   PHE B  76     171.949 142.762 258.506  1.00  0.74           C  
ATOM   1078  O   PHE B  76     172.317 142.011 259.411  1.00  0.74           O  
ATOM   1079  CB  PHE B  76     170.749 141.471 256.786  1.00  0.74           C  
ATOM   1080  CG  PHE B  76     169.464 141.226 256.049  1.00  0.74           C  
ATOM   1081  CD1 PHE B  76     168.341 140.681 256.688  1.00  0.74           C  
ATOM   1082  CD2 PHE B  76     169.381 141.515 254.683  1.00  0.74           C  
ATOM   1083  CE1 PHE B  76     167.167 140.424 255.969  1.00  0.74           C  
ATOM   1084  CE2 PHE B  76     168.197 141.309 253.969  1.00  0.74           C  
ATOM   1085  CZ  PHE B  76     167.091 140.751 254.611  1.00  0.74           C  
ATOM   1086  N   ALA B  77     172.722 143.788 258.112  1.00  0.77           N  
ATOM   1087  CA  ALA B  77     174.035 144.000 258.666  1.00  0.77           C  
ATOM   1088  C   ALA B  77     174.213 145.434 259.061  1.00  0.77           C  
ATOM   1089  O   ALA B  77     175.278 146.005 258.820  1.00  0.77           O  
ATOM   1090  CB  ALA B  77     175.163 143.565 257.703  1.00  0.77           C  
ATOM   1091  N   THR B  78     173.142 146.020 259.657  1.00  0.68           N  
ATOM   1092  CA  THR B  78     172.989 147.420 260.017  1.00  0.68           C  
ATOM   1093  C   THR B  78     174.268 148.071 260.483  1.00  0.68           C  
ATOM   1094  O   THR B  78     174.657 147.842 261.631  1.00  0.68           O  
ATOM   1095  CB  THR B  78     171.980 147.669 261.142  1.00  0.68           C  
ATOM   1096  OG1 THR B  78     170.786 146.920 261.001  1.00  0.68           O  
ATOM   1097  CG2 THR B  78     171.605 149.157 261.174  1.00  0.68           C  
ATOM   1098  N   PRO B  79     174.970 148.899 259.707  1.00  0.68           N  
ATOM   1099  CA  PRO B  79     176.193 149.515 260.174  1.00  0.68           C  
ATOM   1100  C   PRO B  79     175.848 150.433 261.307  1.00  0.68           C  
ATOM   1101  O   PRO B  79     174.725 150.936 261.318  1.00  0.68           O  
ATOM   1102  CB  PRO B  79     176.726 150.290 258.963  1.00  0.68           C  
ATOM   1103  CG  PRO B  79     176.151 149.516 257.779  1.00  0.68           C  
ATOM   1104  CD  PRO B  79     174.765 149.128 258.284  1.00  0.68           C  
ATOM   1105  N   VAL B  80     176.754 150.601 262.282  1.00  0.69           N  
ATOM   1106  CA  VAL B  80     176.553 151.509 263.397  1.00  0.69           C  
ATOM   1107  C   VAL B  80     175.670 150.923 264.519  1.00  0.69           C  
ATOM   1108  O   VAL B  80     175.565 151.521 265.588  1.00  0.69           O  
ATOM   1109  CB  VAL B  80     176.183 152.943 262.926  1.00  0.69           C  
ATOM   1110  CG1 VAL B  80     175.590 153.818 264.020  1.00  0.69           C  
ATOM   1111  CG2 VAL B  80     177.351 153.706 262.276  1.00  0.69           C  
ATOM   1112  N   LYS B  81     175.088 149.715 264.354  1.00  0.68           N  
ATOM   1113  CA  LYS B  81     174.314 149.053 265.384  1.00  0.68           C  
ATOM   1114  C   LYS B  81     175.144 148.605 266.626  1.00  0.68           C  
ATOM   1115  O   LYS B  81     176.404 148.617 266.565  1.00  0.68           O  
ATOM   1116  CB  LYS B  81     173.550 147.872 264.727  1.00  0.68           C  
ATOM   1117  CG  LYS B  81     172.457 147.235 265.595  1.00  0.68           C  
ATOM   1118  CD  LYS B  81     171.701 146.101 264.889  1.00  0.68           C  
ATOM   1119  CE  LYS B  81     170.702 145.434 265.836  1.00  0.68           C  
ATOM   1120  NZ  LYS B  81     169.994 144.331 265.151  1.00  0.68           N  
ATOM   1121  OXT LYS B  81     174.506 148.268 267.658  1.00  0.68           O  
TER    1122      LYS B  81                                                      
ATOM   1123  N   ASP C   2     160.009 147.528 270.070  1.00  0.61           N  
ATOM   1124  CA  ASP C   2     159.195 146.993 268.910  1.00  0.61           C  
ATOM   1125  C   ASP C   2     158.334 147.968 268.146  1.00  0.61           C  
ATOM   1126  O   ASP C   2     158.472 147.992 266.924  1.00  0.61           O  
ATOM   1127  CB  ASP C   2     158.405 145.730 269.332  1.00  0.61           C  
ATOM   1128  CG  ASP C   2     159.391 144.692 269.848  1.00  0.61           C  
ATOM   1129  OD1 ASP C   2     160.583 145.061 269.997  1.00  0.61           O  
ATOM   1130  OD2 ASP C   2     158.935 143.575 270.149  1.00  0.61           O  
ATOM   1131  N   PRO C   3     157.483 148.810 268.735  1.00  0.74           N  
ATOM   1132  CA  PRO C   3     156.650 149.721 267.957  1.00  0.74           C  
ATOM   1133  C   PRO C   3     157.382 150.645 266.997  1.00  0.74           C  
ATOM   1134  O   PRO C   3     156.920 150.831 265.876  1.00  0.74           O  
ATOM   1135  CB  PRO C   3     155.881 150.526 269.009  1.00  0.74           C  
ATOM   1136  CG  PRO C   3     155.835 149.654 270.265  1.00  0.74           C  
ATOM   1137  CD  PRO C   3     157.035 148.719 270.136  1.00  0.74           C  
ATOM   1138  N   THR C   4     158.518 151.227 267.430  1.00  0.72           N  
ATOM   1139  CA  THR C   4     159.394 152.078 266.623  1.00  0.72           C  
ATOM   1140  C   THR C   4     159.979 151.369 265.420  1.00  0.72           C  
ATOM   1141  O   THR C   4     159.972 151.887 264.306  1.00  0.72           O  
ATOM   1142  CB  THR C   4     160.528 152.662 267.456  1.00  0.72           C  
ATOM   1143  OG1 THR C   4     159.964 153.391 268.534  1.00  0.72           O  
ATOM   1144  CG2 THR C   4     161.413 153.616 266.642  1.00  0.72           C  
ATOM   1145  N   ILE C   5     160.462 150.125 265.622  1.00  0.71           N  
ATOM   1146  CA  ILE C   5     160.995 149.249 264.585  1.00  0.71           C  
ATOM   1147  C   ILE C   5     159.922 148.871 263.576  1.00  0.71           C  
ATOM   1148  O   ILE C   5     160.126 148.980 262.369  1.00  0.71           O  
ATOM   1149  CB  ILE C   5     161.614 147.983 265.187  1.00  0.71           C  
ATOM   1150  CG1 ILE C   5     162.737 148.338 266.192  1.00  0.71           C  
ATOM   1151  CG2 ILE C   5     162.165 147.073 264.062  1.00  0.71           C  
ATOM   1152  CD1 ILE C   5     163.219 147.147 267.034  1.00  0.71           C  
ATOM   1153  N   ALA C   6     158.715 148.479 264.049  1.00  0.74           N  
ATOM   1154  CA  ALA C   6     157.584 148.171 263.195  1.00  0.74           C  
ATOM   1155  C   ALA C   6     157.117 149.364 262.367  1.00  0.74           C  
ATOM   1156  O   ALA C   6     156.889 149.240 261.166  1.00  0.74           O  
ATOM   1157  CB  ALA C   6     156.420 147.611 264.040  1.00  0.74           C  
ATOM   1158  N   ALA C   7     157.026 150.570 262.974  1.00  0.73           N  
ATOM   1159  CA  ALA C   7     156.709 151.797 262.269  1.00  0.73           C  
ATOM   1160  C   ALA C   7     157.733 152.147 261.193  1.00  0.73           C  
ATOM   1161  O   ALA C   7     157.371 152.462 260.062  1.00  0.73           O  
ATOM   1162  CB  ALA C   7     156.568 152.964 263.270  1.00  0.73           C  
ATOM   1163  N   GLY C   8     159.047 152.031 261.495  1.00  0.73           N  
ATOM   1164  CA  GLY C   8     160.108 152.250 260.514  1.00  0.73           C  
ATOM   1165  C   GLY C   8     160.133 151.245 259.388  1.00  0.73           C  
ATOM   1166  O   GLY C   8     160.382 151.590 258.235  1.00  0.73           O  
ATOM   1167  N   ALA C   9     159.826 149.971 259.687  1.00  0.73           N  
ATOM   1168  CA  ALA C   9     159.648 148.926 258.701  1.00  0.73           C  
ATOM   1169  C   ALA C   9     158.473 149.137 257.758  1.00  0.73           C  
ATOM   1170  O   ALA C   9     158.595 148.968 256.546  1.00  0.73           O  
ATOM   1171  CB  ALA C   9     159.471 147.575 259.396  1.00  0.73           C  
ATOM   1172  N   LEU C  10     157.307 149.552 258.293  1.00  0.72           N  
ATOM   1173  CA  LEU C  10     156.135 149.934 257.522  1.00  0.72           C  
ATOM   1174  C   LEU C  10     156.392 151.127 256.622  1.00  0.72           C  
ATOM   1175  O   LEU C  10     156.031 151.127 255.448  1.00  0.72           O  
ATOM   1176  CB  LEU C  10     154.960 150.273 258.462  1.00  0.72           C  
ATOM   1177  CG  LEU C  10     154.331 149.041 259.132  1.00  0.72           C  
ATOM   1178  CD1 LEU C  10     153.558 149.462 260.390  1.00  0.72           C  
ATOM   1179  CD2 LEU C  10     153.422 148.276 258.157  1.00  0.72           C  
ATOM   1180  N   ILE C  11     157.079 152.170 257.126  1.00  0.72           N  
ATOM   1181  CA  ILE C  11     157.487 153.304 256.303  1.00  0.72           C  
ATOM   1182  C   ILE C  11     158.437 152.873 255.196  1.00  0.72           C  
ATOM   1183  O   ILE C  11     158.245 153.215 254.028  1.00  0.72           O  
ATOM   1184  CB  ILE C  11     158.105 154.422 257.140  1.00  0.72           C  
ATOM   1185  CG1 ILE C  11     157.057 154.989 258.125  1.00  0.72           C  
ATOM   1186  CG2 ILE C  11     158.658 155.556 256.239  1.00  0.72           C  
ATOM   1187  CD1 ILE C  11     157.685 155.771 259.286  1.00  0.72           C  
ATOM   1188  N   GLY C  12     159.451 152.038 255.526  1.00  0.72           N  
ATOM   1189  CA  GLY C  12     160.366 151.445 254.559  1.00  0.72           C  
ATOM   1190  C   GLY C  12     159.692 150.621 253.500  1.00  0.72           C  
ATOM   1191  O   GLY C  12     159.955 150.789 252.318  1.00  0.72           O  
ATOM   1192  N   GLY C  13     158.757 149.734 253.882  1.00  0.72           N  
ATOM   1193  CA  GLY C  13     157.985 148.934 252.940  1.00  0.72           C  
ATOM   1194  C   GLY C  13     157.065 149.739 252.071  1.00  0.72           C  
ATOM   1195  O   GLY C  13     156.844 149.419 250.904  1.00  0.72           O  
ATOM   1196  N   GLY C  14     156.536 150.849 252.611  1.00  0.72           N  
ATOM   1197  CA  GLY C  14     155.732 151.774 251.840  1.00  0.72           C  
ATOM   1198  C   GLY C  14     156.496 152.561 250.816  1.00  0.72           C  
ATOM   1199  O   GLY C  14     156.010 152.754 249.706  1.00  0.72           O  
ATOM   1200  N   LEU C  15     157.739 152.983 251.131  1.00  0.70           N  
ATOM   1201  CA  LEU C  15     158.680 153.550 250.173  1.00  0.70           C  
ATOM   1202  C   LEU C  15     159.013 152.575 249.053  1.00  0.70           C  
ATOM   1203  O   LEU C  15     158.962 152.929 247.876  1.00  0.70           O  
ATOM   1204  CB  LEU C  15     160.010 153.943 250.876  1.00  0.70           C  
ATOM   1205  CG  LEU C  15     159.935 155.227 251.724  1.00  0.70           C  
ATOM   1206  CD1 LEU C  15     160.845 155.152 252.963  1.00  0.70           C  
ATOM   1207  CD2 LEU C  15     160.221 156.478 250.877  1.00  0.70           C  
ATOM   1208  N   ILE C  16     159.316 151.303 249.394  1.00  0.69           N  
ATOM   1209  CA  ILE C  16     159.712 150.265 248.451  1.00  0.69           C  
ATOM   1210  C   ILE C  16     158.645 149.985 247.424  1.00  0.69           C  
ATOM   1211  O   ILE C  16     158.898 150.028 246.224  1.00  0.69           O  
ATOM   1212  CB  ILE C  16     160.060 148.963 249.175  1.00  0.69           C  
ATOM   1213  CG1 ILE C  16     161.322 149.180 250.008  1.00  0.69           C  
ATOM   1214  CG2 ILE C  16     160.326 147.820 248.183  1.00  0.69           C  
ATOM   1215  CD1 ILE C  16     161.688 148.029 250.952  1.00  0.69           C  
ATOM   1216  N   MET C  17     157.398 149.755 247.876  1.00  0.70           N  
ATOM   1217  CA  MET C  17     156.261 149.536 247.004  1.00  0.70           C  
ATOM   1218  C   MET C  17     155.940 150.741 246.163  1.00  0.70           C  
ATOM   1219  O   MET C  17     155.649 150.634 244.977  1.00  0.70           O  
ATOM   1220  CB  MET C  17     155.017 149.122 247.807  1.00  0.70           C  
ATOM   1221  CG  MET C  17     154.948 147.603 247.994  1.00  0.70           C  
ATOM   1222  SD  MET C  17     153.444 146.875 247.293  1.00  0.70           S  
ATOM   1223  CE  MET C  17     154.255 145.395 246.659  1.00  0.70           C  
ATOM   1224  N   ALA C  18     156.024 151.942 246.758  1.00  0.70           N  
ATOM   1225  CA  ALA C  18     155.821 153.176 246.054  1.00  0.70           C  
ATOM   1226  C   ALA C  18     156.805 153.374 244.923  1.00  0.70           C  
ATOM   1227  O   ALA C  18     156.415 153.613 243.785  1.00  0.70           O  
ATOM   1228  CB  ALA C  18     155.983 154.322 247.057  1.00  0.70           C  
ATOM   1229  N   GLY C  19     158.109 153.185 245.193  1.00  0.70           N  
ATOM   1230  CA  GLY C  19     159.132 153.274 244.165  1.00  0.70           C  
ATOM   1231  C   GLY C  19     159.061 152.166 243.153  1.00  0.70           C  
ATOM   1232  O   GLY C  19     159.281 152.368 241.960  1.00  0.70           O  
ATOM   1233  N   GLY C  20     158.676 150.958 243.590  1.00  0.71           N  
ATOM   1234  CA  GLY C  20     158.419 149.854 242.684  1.00  0.71           C  
ATOM   1235  C   GLY C  20     157.286 150.123 241.732  1.00  0.71           C  
ATOM   1236  O   GLY C  20     157.426 149.927 240.531  1.00  0.71           O  
ATOM   1237  N   ALA C  21     156.138 150.612 242.231  1.00  0.71           N  
ATOM   1238  CA  ALA C  21     154.990 150.975 241.424  1.00  0.71           C  
ATOM   1239  C   ALA C  21     155.250 152.106 240.443  1.00  0.71           C  
ATOM   1240  O   ALA C  21     154.774 152.072 239.308  1.00  0.71           O  
ATOM   1241  CB  ALA C  21     153.814 151.360 242.323  1.00  0.71           C  
ATOM   1242  N   ILE C  22     156.041 153.125 240.856  1.00  0.68           N  
ATOM   1243  CA  ILE C  22     156.532 154.173 239.964  1.00  0.68           C  
ATOM   1244  C   ILE C  22     157.368 153.586 238.849  1.00  0.68           C  
ATOM   1245  O   ILE C  22     157.120 153.843 237.673  1.00  0.68           O  
ATOM   1246  CB  ILE C  22     157.373 155.229 240.687  1.00  0.68           C  
ATOM   1247  CG1 ILE C  22     156.490 156.036 241.648  1.00  0.68           C  
ATOM   1248  CG2 ILE C  22     158.054 156.205 239.696  1.00  0.68           C  
ATOM   1249  CD1 ILE C  22     157.257 156.920 242.639  1.00  0.68           C  
ATOM   1250  N   GLY C  23     158.345 152.717 239.183  1.00  0.70           N  
ATOM   1251  CA  GLY C  23     159.201 152.103 238.179  1.00  0.70           C  
ATOM   1252  C   GLY C  23     158.482 151.181 237.239  1.00  0.70           C  
ATOM   1253  O   GLY C  23     158.698 151.250 236.032  1.00  0.70           O  
ATOM   1254  N   ALA C  24     157.583 150.330 237.768  1.00  0.71           N  
ATOM   1255  CA  ALA C  24     156.747 149.450 236.982  1.00  0.71           C  
ATOM   1256  C   ALA C  24     155.810 150.185 236.043  1.00  0.71           C  
ATOM   1257  O   ALA C  24     155.877 150.038 234.828  1.00  0.71           O  
ATOM   1258  CB  ALA C  24     155.960 148.514 237.918  1.00  0.71           C  
ATOM   1259  N   GLY C  25     154.994 151.122 236.575  1.00  0.70           N  
ATOM   1260  CA  GLY C  25     153.990 151.801 235.768  1.00  0.70           C  
ATOM   1261  C   GLY C  25     154.575 152.678 234.702  1.00  0.70           C  
ATOM   1262  O   GLY C  25     154.114 152.693 233.563  1.00  0.70           O  
ATOM   1263  N   ILE C  26     155.660 153.407 235.025  1.00  0.68           N  
ATOM   1264  CA  ILE C  26     156.368 154.200 234.037  1.00  0.68           C  
ATOM   1265  C   ILE C  26     157.072 153.327 233.009  1.00  0.68           C  
ATOM   1266  O   ILE C  26     156.907 153.541 231.810  1.00  0.68           O  
ATOM   1267  CB  ILE C  26     157.311 155.218 234.674  1.00  0.68           C  
ATOM   1268  CG1 ILE C  26     156.484 156.136 235.605  1.00  0.68           C  
ATOM   1269  CG2 ILE C  26     158.049 156.040 233.587  1.00  0.68           C  
ATOM   1270  CD1 ILE C  26     157.287 157.228 236.317  1.00  0.68           C  
ATOM   1271  N   GLY C  27     157.819 152.273 233.414  1.00  0.71           N  
ATOM   1272  CA  GLY C  27     158.544 151.443 232.459  1.00  0.71           C  
ATOM   1273  C   GLY C  27     157.663 150.651 231.526  1.00  0.71           C  
ATOM   1274  O   GLY C  27     157.945 150.572 230.329  1.00  0.71           O  
ATOM   1275  N   ASP C  28     156.537 150.115 232.033  1.00  0.69           N  
ATOM   1276  CA  ASP C  28     155.512 149.451 231.248  1.00  0.69           C  
ATOM   1277  C   ASP C  28     154.834 150.383 230.264  1.00  0.69           C  
ATOM   1278  O   ASP C  28     154.644 150.054 229.092  1.00  0.69           O  
ATOM   1279  CB  ASP C  28     154.451 148.812 232.167  1.00  0.69           C  
ATOM   1280  CG  ASP C  28     155.059 147.652 232.936  1.00  0.69           C  
ATOM   1281  OD1 ASP C  28     154.393 147.231 233.907  1.00  0.69           O  
ATOM   1282  OD2 ASP C  28     156.152 147.170 232.540  1.00  0.69           O  
ATOM   1283  N   GLY C  29     154.505 151.620 230.695  1.00  0.72           N  
ATOM   1284  CA  GLY C  29     153.939 152.636 229.818  1.00  0.72           C  
ATOM   1285  C   GLY C  29     154.862 153.068 228.705  1.00  0.72           C  
ATOM   1286  O   GLY C  29     154.439 153.227 227.561  1.00  0.72           O  
ATOM   1287  N   VAL C  30     156.169 153.217 229.003  1.00  0.72           N  
ATOM   1288  CA  VAL C  30     157.223 153.494 228.031  1.00  0.72           C  
ATOM   1289  C   VAL C  30     157.435 152.366 227.021  1.00  0.72           C  
ATOM   1290  O   VAL C  30     157.538 152.608 225.815  1.00  0.72           O  
ATOM   1291  CB  VAL C  30     158.539 153.840 228.723  1.00  0.72           C  
ATOM   1292  CG1 VAL C  30     159.665 154.044 227.704  1.00  0.72           C  
ATOM   1293  CG2 VAL C  30     158.421 155.157 229.504  1.00  0.72           C  
ATOM   1294  N   ALA C  31     157.477 151.093 227.472  1.00  0.73           N  
ATOM   1295  CA  ALA C  31     157.566 149.928 226.609  1.00  0.73           C  
ATOM   1296  C   ALA C  31     156.329 149.749 225.751  1.00  0.73           C  
ATOM   1297  O   ALA C  31     156.395 149.479 224.551  1.00  0.73           O  
ATOM   1298  CB  ALA C  31     157.794 148.661 227.458  1.00  0.73           C  
ATOM   1299  N   GLY C  32     155.146 149.951 226.355  1.00  0.72           N  
ATOM   1300  CA  GLY C  32     153.884 149.892 225.656  1.00  0.72           C  
ATOM   1301  C   GLY C  32     153.699 150.966 224.635  1.00  0.72           C  
ATOM   1302  O   GLY C  32     153.082 150.729 223.607  1.00  0.72           O  
ATOM   1303  N   ASN C  33     154.275 152.167 224.850  1.00  0.72           N  
ATOM   1304  CA  ASN C  33     154.312 153.225 223.855  1.00  0.72           C  
ATOM   1305  C   ASN C  33     154.984 152.773 222.575  1.00  0.72           C  
ATOM   1306  O   ASN C  33     154.423 152.914 221.492  1.00  0.72           O  
ATOM   1307  CB  ASN C  33     154.998 154.494 224.455  1.00  0.72           C  
ATOM   1308  CG  ASN C  33     155.290 155.675 223.516  1.00  0.72           C  
ATOM   1309  OD1 ASN C  33     156.127 155.583 222.618  1.00  0.72           O  
ATOM   1310  ND2 ASN C  33     154.616 156.827 223.747  1.00  0.72           N  
ATOM   1311  N   ALA C  34     156.161 152.137 222.687  1.00  0.73           N  
ATOM   1312  CA  ALA C  34     156.861 151.593 221.547  1.00  0.73           C  
ATOM   1313  C   ALA C  34     156.096 150.485 220.854  1.00  0.73           C  
ATOM   1314  O   ALA C  34     156.035 150.430 219.626  1.00  0.73           O  
ATOM   1315  CB  ALA C  34     158.222 151.056 221.975  1.00  0.73           C  
ATOM   1316  N   LEU C  35     155.454 149.596 221.642  1.00  0.74           N  
ATOM   1317  CA  LEU C  35     154.592 148.547 221.133  1.00  0.74           C  
ATOM   1318  C   LEU C  35     153.408 149.090 220.341  1.00  0.74           C  
ATOM   1319  O   LEU C  35     153.181 148.700 219.200  1.00  0.74           O  
ATOM   1320  CB  LEU C  35     154.045 147.699 222.311  1.00  0.74           C  
ATOM   1321  CG  LEU C  35     153.189 146.479 221.911  1.00  0.74           C  
ATOM   1322  CD1 LEU C  35     154.060 145.342 221.371  1.00  0.74           C  
ATOM   1323  CD2 LEU C  35     152.335 146.002 223.095  1.00  0.74           C  
ATOM   1324  N   ILE C  36     152.651 150.057 220.901  1.00  0.73           N  
ATOM   1325  CA  ILE C  36     151.510 150.677 220.239  1.00  0.73           C  
ATOM   1326  C   ILE C  36     151.950 151.468 219.024  1.00  0.73           C  
ATOM   1327  O   ILE C  36     151.352 151.366 217.953  1.00  0.73           O  
ATOM   1328  CB  ILE C  36     150.728 151.598 221.170  1.00  0.73           C  
ATOM   1329  CG1 ILE C  36     150.205 150.851 222.414  1.00  0.73           C  
ATOM   1330  CG2 ILE C  36     149.537 152.256 220.433  1.00  0.73           C  
ATOM   1331  CD1 ILE C  36     150.086 151.764 223.639  1.00  0.73           C  
ATOM   1332  N   SER C  37     153.049 152.251 219.142  1.00  0.74           N  
ATOM   1333  CA  SER C  37     153.608 152.991 218.019  1.00  0.74           C  
ATOM   1334  C   SER C  37     154.053 152.080 216.889  1.00  0.74           C  
ATOM   1335  O   SER C  37     153.699 152.330 215.743  1.00  0.74           O  
ATOM   1336  CB  SER C  37     154.845 153.886 218.352  1.00  0.74           C  
ATOM   1337  OG  SER C  37     154.548 155.072 219.083  1.00  0.74           O  
ATOM   1338  N   GLY C  38     154.792 150.983 217.166  1.00  0.74           N  
ATOM   1339  CA  GLY C  38     155.246 150.039 216.145  1.00  0.74           C  
ATOM   1340  C   GLY C  38     154.145 149.254 215.468  1.00  0.74           C  
ATOM   1341  O   GLY C  38     154.200 149.023 214.266  1.00  0.74           O  
ATOM   1342  N   VAL C  39     153.085 148.870 216.210  1.00  0.74           N  
ATOM   1343  CA  VAL C  39     151.879 148.241 215.671  1.00  0.74           C  
ATOM   1344  C   VAL C  39     151.025 149.219 214.854  1.00  0.74           C  
ATOM   1345  O   VAL C  39     150.280 148.851 213.936  1.00  0.74           O  
ATOM   1346  CB  VAL C  39     151.053 147.600 216.788  1.00  0.74           C  
ATOM   1347  CG1 VAL C  39     149.732 147.007 216.253  1.00  0.74           C  
ATOM   1348  CG2 VAL C  39     151.877 146.470 217.439  1.00  0.74           C  
ATOM   1349  N   ALA C  40     151.099 150.531 215.161  1.00  0.77           N  
ATOM   1350  CA  ALA C  40     150.499 151.558 214.338  1.00  0.77           C  
ATOM   1351  C   ALA C  40     151.187 151.702 212.992  1.00  0.77           C  
ATOM   1352  O   ALA C  40     150.532 151.653 211.956  1.00  0.77           O  
ATOM   1353  CB  ALA C  40     150.446 152.906 215.091  1.00  0.77           C  
ATOM   1354  N   ARG C  41     152.536 151.807 212.969  1.00  0.70           N  
ATOM   1355  CA  ARG C  41     153.293 151.933 211.729  1.00  0.70           C  
ATOM   1356  C   ARG C  41     153.261 150.669 210.898  1.00  0.70           C  
ATOM   1357  O   ARG C  41     153.090 150.708 209.682  1.00  0.70           O  
ATOM   1358  CB  ARG C  41     154.785 152.335 211.924  1.00  0.70           C  
ATOM   1359  CG  ARG C  41     155.074 153.381 213.018  1.00  0.70           C  
ATOM   1360  CD  ARG C  41     154.276 154.678 212.904  1.00  0.70           C  
ATOM   1361  NE  ARG C  41     154.590 155.543 214.096  1.00  0.70           N  
ATOM   1362  CZ  ARG C  41     155.484 156.538 214.131  1.00  0.70           C  
ATOM   1363  NH1 ARG C  41     156.239 156.811 213.074  1.00  0.70           N  
ATOM   1364  NH2 ARG C  41     155.692 157.220 215.255  1.00  0.70           N  
ATOM   1365  N   GLN C  42     153.419 149.511 211.559  1.00  0.68           N  
ATOM   1366  CA  GLN C  42     153.367 148.223 210.924  1.00  0.68           C  
ATOM   1367  C   GLN C  42     152.288 147.354 211.572  1.00  0.68           C  
ATOM   1368  O   GLN C  42     152.538 146.738 212.609  1.00  0.68           O  
ATOM   1369  CB  GLN C  42     154.727 147.514 211.092  1.00  0.68           C  
ATOM   1370  CG  GLN C  42     155.879 148.158 210.283  1.00  0.68           C  
ATOM   1371  CD  GLN C  42     156.757 149.136 211.073  1.00  0.68           C  
ATOM   1372  OE1 GLN C  42     156.697 149.294 212.290  1.00  0.68           O  
ATOM   1373  NE2 GLN C  42     157.667 149.813 210.332  1.00  0.68           N  
ATOM   1374  N   PRO C  43     151.103 147.190 210.985  1.00  0.69           N  
ATOM   1375  CA  PRO C  43     150.006 146.432 211.583  1.00  0.69           C  
ATOM   1376  C   PRO C  43     150.313 144.969 211.813  1.00  0.69           C  
ATOM   1377  O   PRO C  43     149.832 144.395 212.787  1.00  0.69           O  
ATOM   1378  CB  PRO C  43     148.857 146.589 210.574  1.00  0.69           C  
ATOM   1379  CG  PRO C  43     149.130 147.924 209.882  1.00  0.69           C  
ATOM   1380  CD  PRO C  43     150.651 148.007 209.860  1.00  0.69           C  
ATOM   1381  N   GLU C  44     151.113 144.365 210.914  1.00  0.65           N  
ATOM   1382  CA  GLU C  44     151.483 142.965 210.931  1.00  0.65           C  
ATOM   1383  C   GLU C  44     152.660 142.683 211.845  1.00  0.65           C  
ATOM   1384  O   GLU C  44     153.001 141.537 212.132  1.00  0.65           O  
ATOM   1385  CB  GLU C  44     151.884 142.506 209.521  1.00  0.65           C  
ATOM   1386  CG  GLU C  44     150.718 142.541 208.514  1.00  0.65           C  
ATOM   1387  CD  GLU C  44     151.166 142.046 207.141  1.00  0.65           C  
ATOM   1388  OE1 GLU C  44     152.381 141.758 206.983  1.00  0.65           O  
ATOM   1389  OE2 GLU C  44     150.290 141.974 206.246  1.00  0.65           O  
ATOM   1390  N   ALA C  45     153.305 143.741 212.384  1.00  0.69           N  
ATOM   1391  CA  ALA C  45     154.472 143.620 213.229  1.00  0.69           C  
ATOM   1392  C   ALA C  45     154.151 143.017 214.580  1.00  0.69           C  
ATOM   1393  O   ALA C  45     155.059 142.616 215.299  1.00  0.69           O  
ATOM   1394  CB  ALA C  45     155.180 144.973 213.449  1.00  0.69           C  
ATOM   1395  N   GLN C  46     152.859 142.892 214.954  1.00  0.67           N  
ATOM   1396  CA  GLN C  46     152.430 142.479 216.277  1.00  0.67           C  
ATOM   1397  C   GLN C  46     153.120 141.237 216.814  1.00  0.67           C  
ATOM   1398  O   GLN C  46     153.677 141.243 217.909  1.00  0.67           O  
ATOM   1399  CB  GLN C  46     150.897 142.261 216.325  1.00  0.67           C  
ATOM   1400  CG  GLN C  46     150.190 143.328 217.184  1.00  0.67           C  
ATOM   1401  CD  GLN C  46     148.809 142.870 217.645  1.00  0.67           C  
ATOM   1402  OE1 GLN C  46     148.357 141.753 217.409  1.00  0.67           O  
ATOM   1403  NE2 GLN C  46     148.131 143.746 218.421  1.00  0.67           N  
ATOM   1404  N   GLY C  47     153.169 140.169 215.992  1.00  0.76           N  
ATOM   1405  CA  GLY C  47     153.758 138.885 216.357  1.00  0.76           C  
ATOM   1406  C   GLY C  47     155.209 138.951 216.750  1.00  0.76           C  
ATOM   1407  O   GLY C  47     155.645 138.274 217.673  1.00  0.76           O  
ATOM   1408  N   ARG C  48     155.985 139.827 216.085  1.00  0.66           N  
ATOM   1409  CA  ARG C  48     157.384 140.009 216.395  1.00  0.66           C  
ATOM   1410  C   ARG C  48     157.634 141.058 217.469  1.00  0.66           C  
ATOM   1411  O   ARG C  48     158.745 141.147 217.979  1.00  0.66           O  
ATOM   1412  CB  ARG C  48     158.200 140.397 215.137  1.00  0.66           C  
ATOM   1413  CG  ARG C  48     157.986 141.828 214.600  1.00  0.66           C  
ATOM   1414  CD  ARG C  48     159.088 142.223 213.630  1.00  0.66           C  
ATOM   1415  NE  ARG C  48     158.860 143.626 213.150  1.00  0.66           N  
ATOM   1416  CZ  ARG C  48     158.135 143.961 212.076  1.00  0.66           C  
ATOM   1417  NH1 ARG C  48     157.485 143.053 211.359  1.00  0.66           N  
ATOM   1418  NH2 ARG C  48     158.060 145.221 211.664  1.00  0.66           N  
ATOM   1419  N   LEU C  49     156.628 141.879 217.850  1.00  0.74           N  
ATOM   1420  CA  LEU C  49     156.812 142.950 218.817  1.00  0.74           C  
ATOM   1421  C   LEU C  49     156.408 142.562 220.216  1.00  0.74           C  
ATOM   1422  O   LEU C  49     156.880 143.153 221.186  1.00  0.74           O  
ATOM   1423  CB  LEU C  49     156.001 144.214 218.443  1.00  0.74           C  
ATOM   1424  CG  LEU C  49     156.466 144.952 217.179  1.00  0.74           C  
ATOM   1425  CD1 LEU C  49     155.696 146.268 217.000  1.00  0.74           C  
ATOM   1426  CD2 LEU C  49     157.964 145.221 217.210  1.00  0.74           C  
ATOM   1427  N   PHE C  50     155.583 141.515 220.381  1.00  0.72           N  
ATOM   1428  CA  PHE C  50     155.233 141.017 221.697  1.00  0.72           C  
ATOM   1429  C   PHE C  50     156.395 140.334 222.389  1.00  0.72           C  
ATOM   1430  O   PHE C  50     156.513 140.393 223.608  1.00  0.72           O  
ATOM   1431  CB  PHE C  50     154.002 140.089 221.659  1.00  0.72           C  
ATOM   1432  CG  PHE C  50     152.754 140.918 221.629  1.00  0.72           C  
ATOM   1433  CD1 PHE C  50     152.365 141.670 222.749  1.00  0.72           C  
ATOM   1434  CD2 PHE C  50     151.939 140.927 220.495  1.00  0.72           C  
ATOM   1435  CE1 PHE C  50     151.197 142.438 222.720  1.00  0.72           C  
ATOM   1436  CE2 PHE C  50     150.766 141.682 220.465  1.00  0.72           C  
ATOM   1437  CZ  PHE C  50     150.399 142.452 221.573  1.00  0.72           C  
ATOM   1438  N   THR C  51     157.308 139.698 221.627  1.00  0.76           N  
ATOM   1439  CA  THR C  51     158.504 139.067 222.198  1.00  0.76           C  
ATOM   1440  C   THR C  51     159.473 140.067 222.816  1.00  0.76           C  
ATOM   1441  O   THR C  51     159.757 139.921 224.005  1.00  0.76           O  
ATOM   1442  CB  THR C  51     159.223 138.116 221.234  1.00  0.76           C  
ATOM   1443  OG1 THR C  51     158.446 136.948 221.040  1.00  0.76           O  
ATOM   1444  CG2 THR C  51     160.596 137.643 221.741  1.00  0.76           C  
ATOM   1445  N   PRO C  52     159.944 141.139 222.163  1.00  0.74           N  
ATOM   1446  CA  PRO C  52     160.700 142.205 222.796  1.00  0.74           C  
ATOM   1447  C   PRO C  52     159.917 142.892 223.889  1.00  0.74           C  
ATOM   1448  O   PRO C  52     160.505 143.218 224.911  1.00  0.74           O  
ATOM   1449  CB  PRO C  52     161.083 143.164 221.648  1.00  0.74           C  
ATOM   1450  CG  PRO C  52     161.046 142.278 220.407  1.00  0.74           C  
ATOM   1451  CD  PRO C  52     159.926 141.308 220.723  1.00  0.74           C  
ATOM   1452  N   PHE C  53     158.599 143.113 223.726  1.00  0.75           N  
ATOM   1453  CA  PHE C  53     157.777 143.716 224.753  1.00  0.75           C  
ATOM   1454  C   PHE C  53     157.682 142.914 226.042  1.00  0.75           C  
ATOM   1455  O   PHE C  53     157.896 143.444 227.124  1.00  0.75           O  
ATOM   1456  CB  PHE C  53     156.359 143.918 224.179  1.00  0.75           C  
ATOM   1457  CG  PHE C  53     155.401 144.551 225.146  1.00  0.75           C  
ATOM   1458  CD1 PHE C  53     155.610 145.859 225.594  1.00  0.75           C  
ATOM   1459  CD2 PHE C  53     154.341 143.808 225.689  1.00  0.75           C  
ATOM   1460  CE1 PHE C  53     154.756 146.427 226.542  1.00  0.75           C  
ATOM   1461  CE2 PHE C  53     153.472 144.385 226.621  1.00  0.75           C  
ATOM   1462  CZ  PHE C  53     153.667 145.706 227.030  1.00  0.75           C  
ATOM   1463  N   PHE C  54     157.395 141.602 225.976  1.00  0.74           N  
ATOM   1464  CA  PHE C  54     157.309 140.788 227.172  1.00  0.74           C  
ATOM   1465  C   PHE C  54     158.664 140.476 227.781  1.00  0.74           C  
ATOM   1466  O   PHE C  54     158.753 140.193 228.971  1.00  0.74           O  
ATOM   1467  CB  PHE C  54     156.557 139.463 226.922  1.00  0.74           C  
ATOM   1468  CG  PHE C  54     155.094 139.676 226.639  1.00  0.74           C  
ATOM   1469  CD1 PHE C  54     154.273 140.489 227.443  1.00  0.74           C  
ATOM   1470  CD2 PHE C  54     154.506 138.989 225.569  1.00  0.74           C  
ATOM   1471  CE1 PHE C  54     152.908 140.630 227.161  1.00  0.74           C  
ATOM   1472  CE2 PHE C  54     153.144 139.124 225.287  1.00  0.74           C  
ATOM   1473  CZ  PHE C  54     152.344 139.951 226.079  1.00  0.74           C  
ATOM   1474  N   ILE C  55     159.766 140.568 227.011  1.00  0.74           N  
ATOM   1475  CA  ILE C  55     161.113 140.594 227.568  1.00  0.74           C  
ATOM   1476  C   ILE C  55     161.371 141.836 228.413  1.00  0.74           C  
ATOM   1477  O   ILE C  55     161.844 141.747 229.544  1.00  0.74           O  
ATOM   1478  CB  ILE C  55     162.157 140.516 226.451  1.00  0.74           C  
ATOM   1479  CG1 ILE C  55     162.214 139.076 225.895  1.00  0.74           C  
ATOM   1480  CG2 ILE C  55     163.569 140.994 226.888  1.00  0.74           C  
ATOM   1481  CD1 ILE C  55     162.910 138.983 224.531  1.00  0.74           C  
ATOM   1482  N   THR C  56     161.049 143.036 227.887  1.00  0.72           N  
ATOM   1483  CA  THR C  56     161.309 144.312 228.550  1.00  0.72           C  
ATOM   1484  C   THR C  56     160.420 144.538 229.739  1.00  0.72           C  
ATOM   1485  O   THR C  56     160.883 144.928 230.803  1.00  0.72           O  
ATOM   1486  CB  THR C  56     161.232 145.524 227.634  1.00  0.72           C  
ATOM   1487  OG1 THR C  56     159.959 145.738 227.048  1.00  0.72           O  
ATOM   1488  CG2 THR C  56     162.209 145.299 226.486  1.00  0.72           C  
ATOM   1489  N   VAL C  57     159.124 144.214 229.595  1.00  0.72           N  
ATOM   1490  CA  VAL C  57     158.139 144.126 230.665  1.00  0.72           C  
ATOM   1491  C   VAL C  57     158.539 143.080 231.681  1.00  0.72           C  
ATOM   1492  O   VAL C  57     158.470 143.299 232.881  1.00  0.72           O  
ATOM   1493  CB  VAL C  57     156.754 143.812 230.109  1.00  0.72           C  
ATOM   1494  CG1 VAL C  57     155.763 143.327 231.188  1.00  0.72           C  
ATOM   1495  CG2 VAL C  57     156.207 145.098 229.470  1.00  0.72           C  
ATOM   1496  N   GLY C  58     159.034 141.908 231.234  1.00  0.79           N  
ATOM   1497  CA  GLY C  58     159.568 140.874 232.110  1.00  0.79           C  
ATOM   1498  C   GLY C  58     160.679 141.319 233.034  1.00  0.79           C  
ATOM   1499  O   GLY C  58     160.711 140.905 234.187  1.00  0.79           O  
ATOM   1500  N   LEU C  59     161.589 142.194 232.559  1.00  0.74           N  
ATOM   1501  CA  LEU C  59     162.556 142.917 233.380  1.00  0.74           C  
ATOM   1502  C   LEU C  59     161.930 143.960 234.303  1.00  0.74           C  
ATOM   1503  O   LEU C  59     162.187 143.984 235.505  1.00  0.74           O  
ATOM   1504  CB  LEU C  59     163.582 143.654 232.490  1.00  0.74           C  
ATOM   1505  CG  LEU C  59     164.532 142.740 231.702  1.00  0.74           C  
ATOM   1506  CD1 LEU C  59     165.164 143.542 230.560  1.00  0.74           C  
ATOM   1507  CD2 LEU C  59     165.615 142.177 232.633  1.00  0.74           C  
ATOM   1508  N   VAL C  60     161.036 144.825 233.777  1.00  0.70           N  
ATOM   1509  CA  VAL C  60     160.397 145.886 234.552  1.00  0.70           C  
ATOM   1510  C   VAL C  60     159.509 145.372 235.687  1.00  0.70           C  
ATOM   1511  O   VAL C  60     159.591 145.820 236.834  1.00  0.70           O  
ATOM   1512  CB  VAL C  60     159.568 146.810 233.661  1.00  0.70           C  
ATOM   1513  CG1 VAL C  60     158.816 147.859 234.496  1.00  0.70           C  
ATOM   1514  CG2 VAL C  60     160.483 147.548 232.673  1.00  0.70           C  
ATOM   1515  N   GLU C  61     158.663 144.370 235.389  1.00  0.70           N  
ATOM   1516  CA  GLU C  61     157.832 143.644 236.325  1.00  0.70           C  
ATOM   1517  C   GLU C  61     158.661 142.838 237.303  1.00  0.70           C  
ATOM   1518  O   GLU C  61     158.333 142.724 238.481  1.00  0.70           O  
ATOM   1519  CB  GLU C  61     156.830 142.710 235.603  1.00  0.70           C  
ATOM   1520  CG  GLU C  61     155.736 143.450 234.795  1.00  0.70           C  
ATOM   1521  CD  GLU C  61     154.607 143.937 235.704  1.00  0.70           C  
ATOM   1522  OE1 GLU C  61     154.899 144.625 236.718  1.00  0.70           O  
ATOM   1523  OE2 GLU C  61     153.449 143.507 235.447  1.00  0.70           O  
ATOM   1524  N   ALA C  62     159.809 142.268 236.874  1.00  0.78           N  
ATOM   1525  CA  ALA C  62     160.735 141.629 237.787  1.00  0.78           C  
ATOM   1526  C   ALA C  62     161.258 142.594 238.838  1.00  0.78           C  
ATOM   1527  O   ALA C  62     161.224 142.278 240.024  1.00  0.78           O  
ATOM   1528  CB  ALA C  62     161.947 141.011 237.068  1.00  0.78           C  
ATOM   1529  N   ALA C  63     161.650 143.831 238.448  1.00  0.70           N  
ATOM   1530  CA  ALA C  63     162.021 144.878 239.385  1.00  0.70           C  
ATOM   1531  C   ALA C  63     160.895 145.125 240.407  1.00  0.70           C  
ATOM   1532  O   ALA C  63     161.129 145.056 241.612  1.00  0.70           O  
ATOM   1533  CB  ALA C  63     162.459 146.167 238.635  1.00  0.70           C  
ATOM   1534  N   TYR C  64     159.627 145.261 239.946  1.00  0.74           N  
ATOM   1535  CA  TYR C  64     158.449 145.388 240.797  1.00  0.74           C  
ATOM   1536  C   TYR C  64     158.208 144.229 241.775  1.00  0.74           C  
ATOM   1537  O   TYR C  64     158.006 144.420 242.975  1.00  0.74           O  
ATOM   1538  CB  TYR C  64     157.181 145.473 239.899  1.00  0.74           C  
ATOM   1539  CG  TYR C  64     155.923 145.746 240.679  1.00  0.74           C  
ATOM   1540  CD1 TYR C  64     155.769 146.982 241.303  1.00  0.74           C  
ATOM   1541  CD2 TYR C  64     154.929 144.769 240.857  1.00  0.74           C  
ATOM   1542  CE1 TYR C  64     154.637 147.261 242.075  1.00  0.74           C  
ATOM   1543  CE2 TYR C  64     153.792 145.043 241.632  1.00  0.74           C  
ATOM   1544  CZ  TYR C  64     153.644 146.296 242.231  1.00  0.74           C  
ATOM   1545  OH  TYR C  64     152.502 146.601 242.986  1.00  0.74           O  
ATOM   1546  N   PHE C  65     158.215 142.980 241.276  1.00  0.74           N  
ATOM   1547  CA  PHE C  65     157.954 141.788 242.069  1.00  0.74           C  
ATOM   1548  C   PHE C  65     159.032 141.465 243.093  1.00  0.74           C  
ATOM   1549  O   PHE C  65     158.741 140.968 244.180  1.00  0.74           O  
ATOM   1550  CB  PHE C  65     157.679 140.531 241.210  1.00  0.74           C  
ATOM   1551  CG  PHE C  65     156.302 140.582 240.612  1.00  0.74           C  
ATOM   1552  CD1 PHE C  65     155.163 140.447 241.423  1.00  0.74           C  
ATOM   1553  CD2 PHE C  65     156.124 140.725 239.232  1.00  0.74           C  
ATOM   1554  CE1 PHE C  65     153.879 140.464 240.864  1.00  0.74           C  
ATOM   1555  CE2 PHE C  65     154.845 140.787 238.672  1.00  0.74           C  
ATOM   1556  CZ  PHE C  65     153.721 140.641 239.486  1.00  0.74           C  
ATOM   1557  N   ILE C  66     160.314 141.756 242.791  1.00  0.74           N  
ATOM   1558  CA  ILE C  66     161.411 141.660 243.750  1.00  0.74           C  
ATOM   1559  C   ILE C  66     161.203 142.597 244.937  1.00  0.74           C  
ATOM   1560  O   ILE C  66     161.386 142.224 246.095  1.00  0.74           O  
ATOM   1561  CB  ILE C  66     162.759 141.994 243.109  1.00  0.74           C  
ATOM   1562  CG1 ILE C  66     163.160 140.896 242.090  1.00  0.74           C  
ATOM   1563  CG2 ILE C  66     163.863 142.182 244.185  1.00  0.74           C  
ATOM   1564  CD1 ILE C  66     164.530 141.113 241.433  1.00  0.74           C  
ATOM   1565  N   ASN C  67     160.782 143.854 244.676  1.00  0.71           N  
ATOM   1566  CA  ASN C  67     160.417 144.810 245.703  1.00  0.71           C  
ATOM   1567  C   ASN C  67     159.249 144.369 246.558  1.00  0.71           C  
ATOM   1568  O   ASN C  67     159.236 144.593 247.762  1.00  0.71           O  
ATOM   1569  CB  ASN C  67     159.960 146.153 245.105  1.00  0.71           C  
ATOM   1570  CG  ASN C  67     161.082 146.940 244.470  1.00  0.71           C  
ATOM   1571  OD1 ASN C  67     160.976 147.267 243.296  1.00  0.71           O  
ATOM   1572  ND2 ASN C  67     162.122 147.308 245.246  1.00  0.71           N  
ATOM   1573  N   LEU C  68     158.231 143.745 245.938  1.00  0.73           N  
ATOM   1574  CA  LEU C  68     157.084 143.175 246.624  1.00  0.73           C  
ATOM   1575  C   LEU C  68     157.445 142.098 247.637  1.00  0.73           C  
ATOM   1576  O   LEU C  68     156.981 142.118 248.777  1.00  0.73           O  
ATOM   1577  CB  LEU C  68     156.092 142.579 245.589  1.00  0.73           C  
ATOM   1578  CG  LEU C  68     154.735 142.047 246.122  1.00  0.73           C  
ATOM   1579  CD1 LEU C  68     153.715 142.081 244.974  1.00  0.73           C  
ATOM   1580  CD2 LEU C  68     154.741 140.634 246.742  1.00  0.73           C  
ATOM   1581  N   ALA C  69     158.323 141.147 247.253  1.00  0.79           N  
ATOM   1582  CA  ALA C  69     158.819 140.095 248.122  1.00  0.79           C  
ATOM   1583  C   ALA C  69     159.624 140.603 249.322  1.00  0.79           C  
ATOM   1584  O   ALA C  69     159.455 140.165 250.458  1.00  0.79           O  
ATOM   1585  CB  ALA C  69     159.713 139.139 247.308  1.00  0.79           C  
ATOM   1586  N   PHE C  70     160.518 141.581 249.088  1.00  0.74           N  
ATOM   1587  CA  PHE C  70     161.241 142.279 250.135  1.00  0.74           C  
ATOM   1588  C   PHE C  70     160.394 143.205 250.977  1.00  0.74           C  
ATOM   1589  O   PHE C  70     160.668 143.417 252.151  1.00  0.74           O  
ATOM   1590  CB  PHE C  70     162.374 143.136 249.568  1.00  0.74           C  
ATOM   1591  CG  PHE C  70     163.599 142.315 249.318  1.00  0.74           C  
ATOM   1592  CD1 PHE C  70     164.338 141.813 250.398  1.00  0.74           C  
ATOM   1593  CD2 PHE C  70     164.075 142.103 248.020  1.00  0.74           C  
ATOM   1594  CE1 PHE C  70     165.526 141.108 250.183  1.00  0.74           C  
ATOM   1595  CE2 PHE C  70     165.280 141.430 247.800  1.00  0.74           C  
ATOM   1596  CZ  PHE C  70     166.008 140.932 248.882  1.00  0.74           C  
ATOM   1597  N   MET C  71     159.327 143.800 250.431  1.00  0.70           N  
ATOM   1598  CA  MET C  71     158.370 144.506 251.248  1.00  0.70           C  
ATOM   1599  C   MET C  71     157.650 143.572 252.222  1.00  0.70           C  
ATOM   1600  O   MET C  71     157.489 143.891 253.397  1.00  0.70           O  
ATOM   1601  CB  MET C  71     157.374 145.311 250.394  1.00  0.70           C  
ATOM   1602  CG  MET C  71     156.409 146.131 251.270  1.00  0.70           C  
ATOM   1603  SD  MET C  71     154.970 145.238 251.924  1.00  0.70           S  
ATOM   1604  CE  MET C  71     154.142 144.975 250.357  1.00  0.70           C  
ATOM   1605  N   ALA C  72     157.255 142.359 251.778  1.00  0.76           N  
ATOM   1606  CA  ALA C  72     156.690 141.328 252.632  1.00  0.76           C  
ATOM   1607  C   ALA C  72     157.648 140.920 253.763  1.00  0.76           C  
ATOM   1608  O   ALA C  72     157.261 140.673 254.900  1.00  0.76           O  
ATOM   1609  CB  ALA C  72     156.305 140.081 251.814  1.00  0.76           C  
ATOM   1610  N   LEU C  73     158.960 140.903 253.469  1.00  0.73           N  
ATOM   1611  CA  LEU C  73     160.029 140.782 254.439  1.00  0.73           C  
ATOM   1612  C   LEU C  73     160.038 141.881 255.479  1.00  0.73           C  
ATOM   1613  O   LEU C  73     160.125 141.622 256.665  1.00  0.73           O  
ATOM   1614  CB  LEU C  73     161.387 140.866 253.720  1.00  0.73           C  
ATOM   1615  CG  LEU C  73     162.557 140.192 254.440  1.00  0.73           C  
ATOM   1616  CD1 LEU C  73     163.205 139.219 253.450  1.00  0.73           C  
ATOM   1617  CD2 LEU C  73     163.557 141.236 254.950  1.00  0.73           C  
ATOM   1618  N   PHE C  74     159.909 143.143 255.042  1.00  0.71           N  
ATOM   1619  CA  PHE C  74     159.859 144.330 255.874  1.00  0.71           C  
ATOM   1620  C   PHE C  74     158.666 144.366 256.798  1.00  0.71           C  
ATOM   1621  O   PHE C  74     158.757 144.811 257.930  1.00  0.71           O  
ATOM   1622  CB  PHE C  74     159.858 145.613 255.007  1.00  0.71           C  
ATOM   1623  CG  PHE C  74     161.243 146.070 254.639  1.00  0.71           C  
ATOM   1624  CD1 PHE C  74     162.270 145.205 254.221  1.00  0.71           C  
ATOM   1625  CD2 PHE C  74     161.521 147.442 254.704  1.00  0.71           C  
ATOM   1626  CE1 PHE C  74     163.529 145.702 253.871  1.00  0.71           C  
ATOM   1627  CE2 PHE C  74     162.773 147.943 254.346  1.00  0.71           C  
ATOM   1628  CZ  PHE C  74     163.779 147.075 253.923  1.00  0.71           C  
ATOM   1629  N   VAL C  75     157.493 143.923 256.346  1.00  0.70           N  
ATOM   1630  CA  VAL C  75     156.295 144.066 257.140  1.00  0.70           C  
ATOM   1631  C   VAL C  75     155.962 142.826 257.963  1.00  0.70           C  
ATOM   1632  O   VAL C  75     155.521 142.934 259.104  1.00  0.70           O  
ATOM   1633  CB  VAL C  75     155.142 144.522 256.269  1.00  0.70           C  
ATOM   1634  CG1 VAL C  75     155.567 145.788 255.502  1.00  0.70           C  
ATOM   1635  CG2 VAL C  75     154.686 143.434 255.283  1.00  0.70           C  
ATOM   1636  N   PHE C  76     156.189 141.608 257.428  1.00  0.70           N  
ATOM   1637  CA  PHE C  76     155.814 140.362 258.079  1.00  0.70           C  
ATOM   1638  C   PHE C  76     156.978 139.767 258.843  1.00  0.70           C  
ATOM   1639  O   PHE C  76     156.867 139.424 260.017  1.00  0.70           O  
ATOM   1640  CB  PHE C  76     155.298 139.311 257.057  1.00  0.70           C  
ATOM   1641  CG  PHE C  76     154.097 139.814 256.303  1.00  0.70           C  
ATOM   1642  CD1 PHE C  76     152.898 140.142 256.954  1.00  0.70           C  
ATOM   1643  CD2 PHE C  76     154.154 139.952 254.910  1.00  0.70           C  
ATOM   1644  CE1 PHE C  76     151.782 140.573 256.227  1.00  0.70           C  
ATOM   1645  CE2 PHE C  76     153.055 140.405 254.178  1.00  0.70           C  
ATOM   1646  CZ  PHE C  76     151.856 140.682 254.836  1.00  0.70           C  
ATOM   1647  N   ALA C  77     158.149 139.663 258.192  1.00  0.77           N  
ATOM   1648  CA  ALA C  77     159.332 139.037 258.738  1.00  0.77           C  
ATOM   1649  C   ALA C  77     160.335 140.099 259.110  1.00  0.77           C  
ATOM   1650  O   ALA C  77     161.534 139.854 258.984  1.00  0.77           O  
ATOM   1651  CB  ALA C  77     159.991 138.070 257.724  1.00  0.77           C  
ATOM   1652  N   THR C  78     159.851 141.315 259.507  1.00  0.65           N  
ATOM   1653  CA  THR C  78     160.654 142.514 259.786  1.00  0.65           C  
ATOM   1654  C   THR C  78     161.977 142.165 260.430  1.00  0.65           C  
ATOM   1655  O   THR C  78     161.973 141.645 261.552  1.00  0.65           O  
ATOM   1656  CB  THR C  78     159.926 143.644 260.538  1.00  0.65           C  
ATOM   1657  OG1 THR C  78     160.695 144.838 260.601  1.00  0.65           O  
ATOM   1658  CG2 THR C  78     159.468 143.318 261.966  1.00  0.65           C  
ATOM   1659  N   PRO C  79     163.149 142.332 259.789  1.00  0.65           N  
ATOM   1660  CA  PRO C  79     164.395 141.985 260.435  1.00  0.65           C  
ATOM   1661  C   PRO C  79     164.582 142.978 261.532  1.00  0.65           C  
ATOM   1662  O   PRO C  79     163.964 144.034 261.448  1.00  0.65           O  
ATOM   1663  CB  PRO C  79     165.473 142.111 259.348  1.00  0.65           C  
ATOM   1664  CG  PRO C  79     164.676 141.840 258.080  1.00  0.65           C  
ATOM   1665  CD  PRO C  79     163.343 142.538 258.357  1.00  0.65           C  
ATOM   1666  N   VAL C  80     165.380 142.647 262.554  1.00  0.69           N  
ATOM   1667  CA  VAL C  80     165.884 143.618 263.509  1.00  0.69           C  
ATOM   1668  C   VAL C  80     165.069 143.696 264.815  1.00  0.69           C  
ATOM   1669  O   VAL C  80     165.470 144.379 265.754  1.00  0.69           O  
ATOM   1670  CB  VAL C  80     166.286 144.975 262.863  1.00  0.69           C  
ATOM   1671  CG1 VAL C  80     166.339 146.133 263.826  1.00  0.69           C  
ATOM   1672  CG2 VAL C  80     167.587 144.949 262.043  1.00  0.69           C  
ATOM   1673  N   LYS C  81     163.977 142.923 264.970  1.00  0.60           N  
ATOM   1674  CA  LYS C  81     163.232 142.853 266.211  1.00  0.60           C  
ATOM   1675  C   LYS C  81     164.042 142.247 267.404  1.00  0.60           C  
ATOM   1676  O   LYS C  81     165.121 141.635 267.167  1.00  0.60           O  
ATOM   1677  CB  LYS C  81     161.902 142.104 265.930  1.00  0.60           C  
ATOM   1678  CG  LYS C  81     160.877 142.214 267.060  1.00  0.60           C  
ATOM   1679  CD  LYS C  81     159.562 141.505 266.728  1.00  0.60           C  
ATOM   1680  CE  LYS C  81     158.614 141.552 267.919  1.00  0.60           C  
ATOM   1681  NZ  LYS C  81     157.364 140.842 267.599  1.00  0.60           N  
ATOM   1682  OXT LYS C  81     163.598 142.428 268.569  1.00  0.60           O  
TER    1683      LYS C  81                                                      
ATOM   1684  N   ASP D   2     150.729 150.983 269.746  1.00  0.61           N  
ATOM   1685  CA  ASP D   2     149.851 151.144 268.523  1.00  0.61           C  
ATOM   1686  C   ASP D   2     149.766 152.482 267.861  1.00  0.61           C  
ATOM   1687  O   ASP D   2     149.861 152.487 266.640  1.00  0.61           O  
ATOM   1688  CB  ASP D   2     148.449 150.560 268.765  1.00  0.61           C  
ATOM   1689  CG  ASP D   2     148.606 149.112 269.225  1.00  0.61           C  
ATOM   1690  OD1 ASP D   2     149.778 148.674 269.391  1.00  0.61           O  
ATOM   1691  OD2 ASP D   2     147.556 148.533 269.533  1.00  0.61           O  
ATOM   1692  N   PRO D   3     149.643 153.630 268.513  1.00  0.74           N  
ATOM   1693  CA  PRO D   3     149.586 154.897 267.794  1.00  0.74           C  
ATOM   1694  C   PRO D   3     150.790 155.182 266.909  1.00  0.74           C  
ATOM   1695  O   PRO D   3     150.618 155.707 265.815  1.00  0.74           O  
ATOM   1696  CB  PRO D   3     149.431 155.944 268.903  1.00  0.74           C  
ATOM   1697  CG  PRO D   3     148.791 155.216 270.089  1.00  0.74           C  
ATOM   1698  CD  PRO D   3     149.182 153.754 269.904  1.00  0.74           C  
ATOM   1699  N   THR D   4     152.004 154.820 267.372  1.00  0.73           N  
ATOM   1700  CA  THR D   4     153.252 154.862 266.607  1.00  0.73           C  
ATOM   1701  C   THR D   4     153.251 153.950 265.393  1.00  0.73           C  
ATOM   1702  O   THR D   4     153.599 154.355 264.287  1.00  0.73           O  
ATOM   1703  CB  THR D   4     154.452 154.525 267.483  1.00  0.73           C  
ATOM   1704  OG1 THR D   4     154.485 155.431 268.576  1.00  0.73           O  
ATOM   1705  CG2 THR D   4     155.769 154.655 266.706  1.00  0.73           C  
ATOM   1706  N   ILE D   5     152.805 152.687 265.570  1.00  0.70           N  
ATOM   1707  CA  ILE D   5     152.663 151.692 264.511  1.00  0.70           C  
ATOM   1708  C   ILE D   5     151.606 152.107 263.497  1.00  0.70           C  
ATOM   1709  O   ILE D   5     151.822 152.036 262.291  1.00  0.70           O  
ATOM   1710  CB  ILE D   5     152.351 150.300 265.074  1.00  0.70           C  
ATOM   1711  CG1 ILE D   5     153.504 149.820 265.989  1.00  0.70           C  
ATOM   1712  CG2 ILE D   5     152.121 149.294 263.920  1.00  0.70           C  
ATOM   1713  CD1 ILE D   5     153.198 148.530 266.765  1.00  0.70           C  
ATOM   1714  N   ALA D   6     150.445 152.605 263.972  1.00  0.76           N  
ATOM   1715  CA  ALA D   6     149.363 153.129 263.172  1.00  0.76           C  
ATOM   1716  C   ALA D   6     149.766 154.338 262.335  1.00  0.76           C  
ATOM   1717  O   ALA D   6     149.493 154.381 261.139  1.00  0.76           O  
ATOM   1718  CB  ALA D   6     148.196 153.487 264.116  1.00  0.76           C  
ATOM   1719  N   ALA D   7     150.489 155.317 262.924  1.00  0.73           N  
ATOM   1720  CA  ALA D   7     151.058 156.442 262.204  1.00  0.73           C  
ATOM   1721  C   ALA D   7     152.076 156.025 261.149  1.00  0.73           C  
ATOM   1722  O   ALA D   7     152.048 156.509 260.018  1.00  0.73           O  
ATOM   1723  CB  ALA D   7     151.690 157.440 263.192  1.00  0.73           C  
ATOM   1724  N   GLY D   8     152.967 155.061 261.475  1.00  0.73           N  
ATOM   1725  CA  GLY D   8     153.915 154.501 260.515  1.00  0.73           C  
ATOM   1726  C   GLY D   8     153.276 153.739 259.376  1.00  0.73           C  
ATOM   1727  O   GLY D   8     153.708 153.836 258.229  1.00  0.73           O  
ATOM   1728  N   ALA D   9     152.190 152.994 259.654  1.00  0.72           N  
ATOM   1729  CA  ALA D   9     151.360 152.342 258.663  1.00  0.72           C  
ATOM   1730  C   ALA D   9     150.640 153.299 257.723  1.00  0.72           C  
ATOM   1731  O   ALA D   9     150.612 153.090 256.511  1.00  0.72           O  
ATOM   1732  CB  ALA D   9     150.318 151.453 259.359  1.00  0.72           C  
ATOM   1733  N   LEU D  10     150.064 154.396 258.258  1.00  0.72           N  
ATOM   1734  CA  LEU D  10     149.444 155.459 257.484  1.00  0.72           C  
ATOM   1735  C   LEU D  10     150.417 156.193 256.581  1.00  0.72           C  
ATOM   1736  O   LEU D  10     150.127 156.447 255.414  1.00  0.72           O  
ATOM   1737  CB  LEU D  10     148.815 156.513 258.410  1.00  0.72           C  
ATOM   1738  CG  LEU D  10     147.560 156.048 259.157  1.00  0.72           C  
ATOM   1739  CD1 LEU D  10     147.380 156.990 260.346  1.00  0.72           C  
ATOM   1740  CD2 LEU D  10     146.324 156.003 258.243  1.00  0.72           C  
ATOM   1741  N   ILE D  11     151.621 156.533 257.083  1.00  0.72           N  
ATOM   1742  CA  ILE D  11     152.679 157.121 256.266  1.00  0.72           C  
ATOM   1743  C   ILE D  11     153.144 156.160 255.195  1.00  0.72           C  
ATOM   1744  O   ILE D  11     153.233 156.526 254.023  1.00  0.72           O  
ATOM   1745  CB  ILE D  11     153.871 157.580 257.100  1.00  0.72           C  
ATOM   1746  CG1 ILE D  11     153.426 158.733 258.027  1.00  0.72           C  
ATOM   1747  CG2 ILE D  11     155.052 158.029 256.198  1.00  0.72           C  
ATOM   1748  CD1 ILE D  11     154.436 159.046 259.136  1.00  0.72           C  
ATOM   1749  N   GLY D  12     153.383 154.877 255.561  1.00  0.72           N  
ATOM   1750  CA  GLY D  12     153.683 153.807 254.617  1.00  0.72           C  
ATOM   1751  C   GLY D  12     152.655 153.675 253.530  1.00  0.72           C  
ATOM   1752  O   GLY D  12     152.976 153.708 252.347  1.00  0.72           O  
ATOM   1753  N   GLY D  13     151.367 153.584 253.903  1.00  0.72           N  
ATOM   1754  CA  GLY D  13     150.258 153.545 252.965  1.00  0.72           C  
ATOM   1755  C   GLY D  13     150.104 154.770 252.108  1.00  0.72           C  
ATOM   1756  O   GLY D  13     149.684 154.693 250.955  1.00  0.72           O  
ATOM   1757  N   GLY D  14     150.492 155.942 252.632  1.00  0.72           N  
ATOM   1758  CA  GLY D  14     150.495 157.166 251.859  1.00  0.72           C  
ATOM   1759  C   GLY D  14     151.551 157.211 250.802  1.00  0.72           C  
ATOM   1760  O   GLY D  14     151.293 157.641 249.682  1.00  0.72           O  
ATOM   1761  N   LEU D  15     152.761 156.708 251.108  1.00  0.70           N  
ATOM   1762  CA  LEU D  15     153.800 156.470 250.124  1.00  0.70           C  
ATOM   1763  C   LEU D  15     153.355 155.465 249.077  1.00  0.70           C  
ATOM   1764  O   LEU D  15     153.454 155.734 247.882  1.00  0.70           O  
ATOM   1765  CB  LEU D  15     155.080 155.937 250.801  1.00  0.70           C  
ATOM   1766  CG  LEU D  15     155.812 157.006 251.620  1.00  0.70           C  
ATOM   1767  CD1 LEU D  15     156.431 156.398 252.885  1.00  0.70           C  
ATOM   1768  CD2 LEU D  15     156.814 157.780 250.749  1.00  0.70           C  
ATOM   1769  N   ILE D  16     152.776 154.315 249.501  1.00  0.69           N  
ATOM   1770  CA  ILE D  16     152.308 153.234 248.629  1.00  0.69           C  
ATOM   1771  C   ILE D  16     151.367 153.735 247.553  1.00  0.69           C  
ATOM   1772  O   ILE D  16     151.555 153.505 246.357  1.00  0.69           O  
ATOM   1773  CB  ILE D  16     151.583 152.134 249.426  1.00  0.69           C  
ATOM   1774  CG1 ILE D  16     152.583 151.308 250.249  1.00  0.69           C  
ATOM   1775  CG2 ILE D  16     150.772 151.177 248.531  1.00  0.69           C  
ATOM   1776  CD1 ILE D  16     151.979 150.343 251.277  1.00  0.69           C  
ATOM   1777  N   MET D  17     150.333 154.492 247.946  1.00  0.70           N  
ATOM   1778  CA  MET D  17     149.417 155.059 246.990  1.00  0.70           C  
ATOM   1779  C   MET D  17     149.958 156.221 246.201  1.00  0.70           C  
ATOM   1780  O   MET D  17     149.603 156.380 245.036  1.00  0.70           O  
ATOM   1781  CB  MET D  17     148.083 155.407 247.658  1.00  0.70           C  
ATOM   1782  CG  MET D  17     147.101 154.236 247.551  1.00  0.70           C  
ATOM   1783  SD  MET D  17     146.670 153.769 245.856  1.00  0.70           S  
ATOM   1784  CE  MET D  17     145.101 154.661 245.925  1.00  0.70           C  
ATOM   1785  N   ALA D  18     150.857 157.037 246.781  1.00  0.70           N  
ATOM   1786  CA  ALA D  18     151.532 158.093 246.062  1.00  0.70           C  
ATOM   1787  C   ALA D  18     152.361 157.565 244.908  1.00  0.70           C  
ATOM   1788  O   ALA D  18     152.259 158.030 243.776  1.00  0.70           O  
ATOM   1789  CB  ALA D  18     152.468 158.848 247.024  1.00  0.70           C  
ATOM   1790  N   GLY D  19     153.152 156.506 245.160  1.00  0.70           N  
ATOM   1791  CA  GLY D  19     153.959 155.883 244.128  1.00  0.70           C  
ATOM   1792  C   GLY D  19     153.156 155.123 243.119  1.00  0.70           C  
ATOM   1793  O   GLY D  19     153.429 155.158 241.920  1.00  0.70           O  
ATOM   1794  N   GLY D  20     152.084 154.454 243.581  1.00  0.70           N  
ATOM   1795  CA  GLY D  20     151.063 153.896 242.705  1.00  0.70           C  
ATOM   1796  C   GLY D  20     150.492 154.891 241.733  1.00  0.70           C  
ATOM   1797  O   GLY D  20     150.486 154.656 240.531  1.00  0.70           O  
ATOM   1798  N   ALA D  21     150.019 156.038 242.236  1.00  0.71           N  
ATOM   1799  CA  ALA D  21     149.430 157.094 241.453  1.00  0.71           C  
ATOM   1800  C   ALA D  21     150.337 157.737 240.422  1.00  0.71           C  
ATOM   1801  O   ALA D  21     149.939 157.987 239.284  1.00  0.71           O  
ATOM   1802  CB  ALA D  21     149.038 158.194 242.422  1.00  0.71           C  
ATOM   1803  N   ILE D  22     151.602 158.002 240.814  1.00  0.68           N  
ATOM   1804  CA  ILE D  22     152.636 158.519 239.931  1.00  0.68           C  
ATOM   1805  C   ILE D  22     152.913 157.549 238.805  1.00  0.68           C  
ATOM   1806  O   ILE D  22     152.930 157.921 237.634  1.00  0.68           O  
ATOM   1807  CB  ILE D  22     153.948 158.783 240.673  1.00  0.68           C  
ATOM   1808  CG1 ILE D  22     153.777 159.918 241.691  1.00  0.68           C  
ATOM   1809  CG2 ILE D  22     155.086 159.156 239.696  1.00  0.68           C  
ATOM   1810  CD1 ILE D  22     154.878 159.991 242.757  1.00  0.68           C  
ATOM   1811  N   GLY D  23     153.076 156.249 239.133  1.00  0.70           N  
ATOM   1812  CA  GLY D  23     153.350 155.234 238.130  1.00  0.70           C  
ATOM   1813  C   GLY D  23     152.197 154.966 237.211  1.00  0.70           C  
ATOM   1814  O   GLY D  23     152.392 154.859 236.003  1.00  0.70           O  
ATOM   1815  N   ALA D  24     150.967 154.888 237.757  1.00  0.71           N  
ATOM   1816  CA  ALA D  24     149.760 154.729 236.975  1.00  0.71           C  
ATOM   1817  C   ALA D  24     149.499 155.892 236.034  1.00  0.71           C  
ATOM   1818  O   ALA D  24     149.421 155.731 234.819  1.00  0.71           O  
ATOM   1819  CB  ALA D  24     148.553 154.502 237.908  1.00  0.71           C  
ATOM   1820  N   GLY D  25     149.500 157.134 236.564  1.00  0.71           N  
ATOM   1821  CA  GLY D  25     149.190 158.313 235.768  1.00  0.71           C  
ATOM   1822  C   GLY D  25     150.190 158.598 234.682  1.00  0.71           C  
ATOM   1823  O   GLY D  25     149.835 158.916 233.550  1.00  0.71           O  
ATOM   1824  N   ILE D  26     151.492 158.447 234.982  1.00  0.69           N  
ATOM   1825  CA  ILE D  26     152.528 158.596 233.973  1.00  0.69           C  
ATOM   1826  C   ILE D  26     152.497 157.478 232.944  1.00  0.69           C  
ATOM   1827  O   ILE D  26     152.514 157.747 231.744  1.00  0.69           O  
ATOM   1828  CB  ILE D  26     153.908 158.765 234.597  1.00  0.69           C  
ATOM   1829  CG1 ILE D  26     153.896 160.041 235.469  1.00  0.69           C  
ATOM   1830  CG2 ILE D  26     155.010 158.845 233.509  1.00  0.69           C  
ATOM   1831  CD1 ILE D  26     155.176 160.259 236.278  1.00  0.69           C  
ATOM   1832  N   GLY D  27     152.383 156.193 233.352  1.00  0.71           N  
ATOM   1833  CA  GLY D  27     152.406 155.090 232.399  1.00  0.71           C  
ATOM   1834  C   GLY D  27     151.223 155.040 231.468  1.00  0.71           C  
ATOM   1835  O   GLY D  27     151.386 154.813 230.267  1.00  0.71           O  
ATOM   1836  N   ASP D  28     150.014 155.326 231.984  1.00  0.69           N  
ATOM   1837  CA  ASP D  28     148.800 155.484 231.204  1.00  0.69           C  
ATOM   1838  C   ASP D  28     148.857 156.670 230.258  1.00  0.69           C  
ATOM   1839  O   ASP D  28     148.462 156.582 229.094  1.00  0.69           O  
ATOM   1840  CB  ASP D  28     147.579 155.613 232.135  1.00  0.69           C  
ATOM   1841  CG  ASP D  28     147.290 154.288 232.816  1.00  0.69           C  
ATOM   1842  OD1 ASP D  28     147.746 153.234 232.302  1.00  0.69           O  
ATOM   1843  OD2 ASP D  28     146.574 154.341 233.841  1.00  0.69           O  
ATOM   1844  N   GLY D  29     149.413 157.816 230.711  1.00  0.72           N  
ATOM   1845  CA  GLY D  29     149.609 158.984 229.862  1.00  0.72           C  
ATOM   1846  C   GLY D  29     150.554 158.751 228.708  1.00  0.72           C  
ATOM   1847  O   GLY D  29     150.296 159.182 227.585  1.00  0.72           O  
ATOM   1848  N   VAL D  30     151.657 158.013 228.947  1.00  0.72           N  
ATOM   1849  CA  VAL D  30     152.608 157.570 227.932  1.00  0.72           C  
ATOM   1850  C   VAL D  30     152.016 156.583 226.924  1.00  0.72           C  
ATOM   1851  O   VAL D  30     152.216 156.718 225.712  1.00  0.72           O  
ATOM   1852  CB  VAL D  30     153.869 156.992 228.569  1.00  0.72           C  
ATOM   1853  CG1 VAL D  30     154.818 156.442 227.499  1.00  0.72           C  
ATOM   1854  CG2 VAL D  30     154.639 158.075 229.341  1.00  0.72           C  
ATOM   1855  N   ALA D  31     151.247 155.574 227.390  1.00  0.73           N  
ATOM   1856  CA  ALA D  31     150.532 154.627 226.549  1.00  0.73           C  
ATOM   1857  C   ALA D  31     149.460 155.295 225.712  1.00  0.73           C  
ATOM   1858  O   ALA D  31     149.288 155.019 224.525  1.00  0.73           O  
ATOM   1859  CB  ALA D  31     149.888 153.527 227.417  1.00  0.73           C  
ATOM   1860  N   GLY D  32     148.730 156.240 226.322  1.00  0.72           N  
ATOM   1861  CA  GLY D  32     147.747 157.036 225.630  1.00  0.72           C  
ATOM   1862  C   GLY D  32     148.307 157.987 224.623  1.00  0.72           C  
ATOM   1863  O   GLY D  32     147.723 158.166 223.562  1.00  0.72           O  
ATOM   1864  N   ASN D  33     149.488 158.584 224.885  1.00  0.72           N  
ATOM   1865  CA  ASN D  33     150.223 159.372 223.908  1.00  0.72           C  
ATOM   1866  C   ASN D  33     150.534 158.560 222.661  1.00  0.72           C  
ATOM   1867  O   ASN D  33     150.271 159.002 221.545  1.00  0.72           O  
ATOM   1868  CB  ASN D  33     151.507 159.970 224.570  1.00  0.72           C  
ATOM   1869  CG  ASN D  33     152.535 160.649 223.653  1.00  0.72           C  
ATOM   1870  OD1 ASN D  33     153.201 159.999 222.848  1.00  0.72           O  
ATOM   1871  ND2 ASN D  33     152.695 161.987 223.791  1.00  0.72           N  
ATOM   1872  N   ALA D  34     151.018 157.317 222.835  1.00  0.74           N  
ATOM   1873  CA  ALA D  34     151.278 156.415 221.737  1.00  0.74           C  
ATOM   1874  C   ALA D  34     150.045 156.065 220.928  1.00  0.74           C  
ATOM   1875  O   ALA D  34     150.067 156.068 219.697  1.00  0.74           O  
ATOM   1876  CB  ALA D  34     151.865 155.114 222.275  1.00  0.74           C  
ATOM   1877  N   LEU D  35     148.920 155.798 221.624  1.00  0.74           N  
ATOM   1878  CA  LEU D  35     147.632 155.562 221.006  1.00  0.74           C  
ATOM   1879  C   LEU D  35     147.146 156.751 220.186  1.00  0.74           C  
ATOM   1880  O   LEU D  35     146.811 156.609 219.013  1.00  0.74           O  
ATOM   1881  CB  LEU D  35     146.585 155.233 222.102  1.00  0.74           C  
ATOM   1882  CG  LEU D  35     145.171 154.899 221.584  1.00  0.74           C  
ATOM   1883  CD1 LEU D  35     145.147 153.535 220.892  1.00  0.74           C  
ATOM   1884  CD2 LEU D  35     144.141 154.957 222.718  1.00  0.74           C  
ATOM   1885  N   ILE D  36     147.160 157.974 220.756  1.00  0.73           N  
ATOM   1886  CA  ILE D  36     146.730 159.192 220.079  1.00  0.73           C  
ATOM   1887  C   ILE D  36     147.638 159.531 218.896  1.00  0.73           C  
ATOM   1888  O   ILE D  36     147.170 159.858 217.806  1.00  0.73           O  
ATOM   1889  CB  ILE D  36     146.648 160.364 221.054  1.00  0.73           C  
ATOM   1890  CG1 ILE D  36     145.660 160.103 222.215  1.00  0.73           C  
ATOM   1891  CG2 ILE D  36     146.229 161.661 220.329  1.00  0.73           C  
ATOM   1892  CD1 ILE D  36     146.029 160.874 223.491  1.00  0.73           C  
ATOM   1893  N   SER D  37     148.977 159.406 219.057  1.00  0.75           N  
ATOM   1894  CA  SER D  37     149.946 159.587 217.974  1.00  0.75           C  
ATOM   1895  C   SER D  37     149.767 158.591 216.836  1.00  0.75           C  
ATOM   1896  O   SER D  37     149.902 158.947 215.665  1.00  0.75           O  
ATOM   1897  CB  SER D  37     151.439 159.505 218.414  1.00  0.75           C  
ATOM   1898  OG  SER D  37     151.869 160.613 219.201  1.00  0.75           O  
ATOM   1899  N   GLY D  38     149.445 157.315 217.147  1.00  0.75           N  
ATOM   1900  CA  GLY D  38     149.141 156.284 216.158  1.00  0.75           C  
ATOM   1901  C   GLY D  38     147.833 156.475 215.421  1.00  0.75           C  
ATOM   1902  O   GLY D  38     147.777 156.284 214.208  1.00  0.75           O  
ATOM   1903  N   VAL D  39     146.763 156.899 216.127  1.00  0.75           N  
ATOM   1904  CA  VAL D  39     145.474 157.288 215.556  1.00  0.75           C  
ATOM   1905  C   VAL D  39     145.582 158.544 214.695  1.00  0.75           C  
ATOM   1906  O   VAL D  39     144.953 158.665 213.648  1.00  0.75           O  
ATOM   1907  CB  VAL D  39     144.375 157.415 216.614  1.00  0.75           C  
ATOM   1908  CG1 VAL D  39     143.033 157.882 216.004  1.00  0.75           C  
ATOM   1909  CG2 VAL D  39     144.162 156.031 217.258  1.00  0.75           C  
ATOM   1910  N   ALA D  40     146.417 159.534 215.074  1.00  0.77           N  
ATOM   1911  CA  ALA D  40     146.658 160.700 214.234  1.00  0.77           C  
ATOM   1912  C   ALA D  40     147.326 160.341 212.927  1.00  0.77           C  
ATOM   1913  O   ALA D  40     146.944 160.797 211.858  1.00  0.77           O  
ATOM   1914  CB  ALA D  40     147.497 161.778 214.952  1.00  0.77           C  
ATOM   1915  N   ARG D  41     148.324 159.454 212.986  1.00  0.70           N  
ATOM   1916  CA  ARG D  41     149.044 158.943 211.845  1.00  0.70           C  
ATOM   1917  C   ARG D  41     148.162 158.219 210.864  1.00  0.70           C  
ATOM   1918  O   ARG D  41     148.249 158.377 209.650  1.00  0.70           O  
ATOM   1919  CB  ARG D  41     150.046 157.906 212.391  1.00  0.70           C  
ATOM   1920  CG  ARG D  41     151.503 158.269 212.116  1.00  0.70           C  
ATOM   1921  CD  ARG D  41     152.085 157.286 211.114  1.00  0.70           C  
ATOM   1922  NE  ARG D  41     153.539 157.605 211.008  1.00  0.70           N  
ATOM   1923  CZ  ARG D  41     154.282 157.333 209.929  1.00  0.70           C  
ATOM   1924  NH1 ARG D  41     153.750 156.782 208.846  1.00  0.70           N  
ATOM   1925  NH2 ARG D  41     155.574 157.644 209.930  1.00  0.70           N  
ATOM   1926  N   GLN D  42     147.304 157.378 211.437  1.00  0.69           N  
ATOM   1927  CA  GLN D  42     146.491 156.452 210.714  1.00  0.69           C  
ATOM   1928  C   GLN D  42     145.111 156.388 211.352  1.00  0.69           C  
ATOM   1929  O   GLN D  42     144.873 155.559 212.230  1.00  0.69           O  
ATOM   1930  CB  GLN D  42     147.203 155.095 210.730  1.00  0.69           C  
ATOM   1931  CG  GLN D  42     146.536 154.051 209.817  1.00  0.69           C  
ATOM   1932  CD  GLN D  42     147.303 152.753 209.953  1.00  0.69           C  
ATOM   1933  OE1 GLN D  42     148.085 152.587 210.884  1.00  0.69           O  
ATOM   1934  NE2 GLN D  42     147.058 151.752 209.083  1.00  0.69           N  
ATOM   1935  N   PRO D  43     144.150 157.217 210.945  1.00  0.71           N  
ATOM   1936  CA  PRO D  43     142.918 157.422 211.707  1.00  0.71           C  
ATOM   1937  C   PRO D  43     141.994 156.234 211.663  1.00  0.71           C  
ATOM   1938  O   PRO D  43     141.134 156.101 212.530  1.00  0.71           O  
ATOM   1939  CB  PRO D  43     142.314 158.702 211.107  1.00  0.71           C  
ATOM   1940  CG  PRO D  43     143.029 158.911 209.774  1.00  0.71           C  
ATOM   1941  CD  PRO D  43     144.408 158.342 210.051  1.00  0.71           C  
ATOM   1942  N   GLU D  44     142.189 155.350 210.679  1.00  0.67           N  
ATOM   1943  CA  GLU D  44     141.470 154.111 210.530  1.00  0.67           C  
ATOM   1944  C   GLU D  44     142.021 153.009 211.432  1.00  0.67           C  
ATOM   1945  O   GLU D  44     141.441 151.936 211.573  1.00  0.67           O  
ATOM   1946  CB  GLU D  44     141.538 153.664 209.063  1.00  0.67           C  
ATOM   1947  CG  GLU D  44     140.834 154.644 208.096  1.00  0.67           C  
ATOM   1948  CD  GLU D  44     140.913 154.152 206.653  1.00  0.67           C  
ATOM   1949  OE1 GLU D  44     141.582 153.113 206.417  1.00  0.67           O  
ATOM   1950  OE2 GLU D  44     140.320 154.838 205.784  1.00  0.67           O  
ATOM   1951  N   ALA D  45     143.157 153.245 212.126  1.00  0.71           N  
ATOM   1952  CA  ALA D  45     143.793 152.237 212.942  1.00  0.71           C  
ATOM   1953  C   ALA D  45     143.336 152.233 214.382  1.00  0.71           C  
ATOM   1954  O   ALA D  45     143.837 151.441 215.180  1.00  0.71           O  
ATOM   1955  CB  ALA D  45     145.311 152.459 212.960  1.00  0.71           C  
ATOM   1956  N   GLN D  46     142.327 153.053 214.740  1.00  0.67           N  
ATOM   1957  CA  GLN D  46     141.835 153.172 216.100  1.00  0.67           C  
ATOM   1958  C   GLN D  46     141.425 151.841 216.721  1.00  0.67           C  
ATOM   1959  O   GLN D  46     141.783 151.534 217.855  1.00  0.67           O  
ATOM   1960  CB  GLN D  46     140.656 154.176 216.150  1.00  0.67           C  
ATOM   1961  CG  GLN D  46     140.113 154.397 217.579  1.00  0.67           C  
ATOM   1962  CD  GLN D  46     139.058 155.499 217.652  1.00  0.67           C  
ATOM   1963  OE1 GLN D  46     138.676 156.139 216.675  1.00  0.67           O  
ATOM   1964  NE2 GLN D  46     138.538 155.722 218.883  1.00  0.67           N  
ATOM   1965  N   GLY D  47     140.726 150.979 215.951  1.00  0.76           N  
ATOM   1966  CA  GLY D  47     140.332 149.648 216.409  1.00  0.76           C  
ATOM   1967  C   GLY D  47     141.467 148.680 216.657  1.00  0.76           C  
ATOM   1968  O   GLY D  47     141.414 147.867 217.573  1.00  0.76           O  
ATOM   1969  N   ARG D  48     142.542 148.748 215.850  1.00  0.66           N  
ATOM   1970  CA  ARG D  48     143.707 147.889 215.986  1.00  0.66           C  
ATOM   1971  C   ARG D  48     144.551 148.202 217.209  1.00  0.66           C  
ATOM   1972  O   ARG D  48     145.067 147.312 217.887  1.00  0.66           O  
ATOM   1973  CB  ARG D  48     144.594 147.990 214.726  1.00  0.66           C  
ATOM   1974  CG  ARG D  48     145.857 147.100 214.766  1.00  0.66           C  
ATOM   1975  CD  ARG D  48     146.610 146.960 213.438  1.00  0.66           C  
ATOM   1976  NE  ARG D  48     147.317 148.252 213.140  1.00  0.66           N  
ATOM   1977  CZ  ARG D  48     146.852 149.264 212.395  1.00  0.66           C  
ATOM   1978  NH1 ARG D  48     145.635 149.250 211.861  1.00  0.66           N  
ATOM   1979  NH2 ARG D  48     147.661 150.303 212.215  1.00  0.66           N  
ATOM   1980  N   LEU D  49     144.723 149.501 217.515  1.00  0.75           N  
ATOM   1981  CA  LEU D  49     145.641 149.939 218.543  1.00  0.75           C  
ATOM   1982  C   LEU D  49     145.127 149.780 219.943  1.00  0.75           C  
ATOM   1983  O   LEU D  49     145.906 149.802 220.896  1.00  0.75           O  
ATOM   1984  CB  LEU D  49     146.025 151.410 218.364  1.00  0.75           C  
ATOM   1985  CG  LEU D  49     146.748 151.732 217.057  1.00  0.75           C  
ATOM   1986  CD1 LEU D  49     147.213 153.193 217.107  1.00  0.75           C  
ATOM   1987  CD2 LEU D  49     147.925 150.781 216.799  1.00  0.75           C  
ATOM   1988  N   PHE D  50     143.810 149.558 220.104  1.00  0.72           N  
ATOM   1989  CA  PHE D  50     143.220 149.286 221.393  1.00  0.72           C  
ATOM   1990  C   PHE D  50     143.785 148.046 222.036  1.00  0.72           C  
ATOM   1991  O   PHE D  50     144.041 148.057 223.231  1.00  0.72           O  
ATOM   1992  CB  PHE D  50     141.680 149.203 221.341  1.00  0.72           C  
ATOM   1993  CG  PHE D  50     141.076 150.577 221.308  1.00  0.72           C  
ATOM   1994  CD1 PHE D  50     141.403 151.552 222.267  1.00  0.72           C  
ATOM   1995  CD2 PHE D  50     140.107 150.885 220.349  1.00  0.72           C  
ATOM   1996  CE1 PHE D  50     140.816 152.820 222.231  1.00  0.72           C  
ATOM   1997  CE2 PHE D  50     139.490 152.140 220.329  1.00  0.72           C  
ATOM   1998  CZ  PHE D  50     139.857 153.117 221.260  1.00  0.72           C  
ATOM   1999  N   THR D  51     144.056 146.963 221.280  1.00  0.76           N  
ATOM   2000  CA  THR D  51     144.647 145.761 221.875  1.00  0.76           C  
ATOM   2001  C   THR D  51     146.021 145.995 222.509  1.00  0.76           C  
ATOM   2002  O   THR D  51     146.122 145.748 223.710  1.00  0.76           O  
ATOM   2003  CB  THR D  51     144.662 144.563 220.921  1.00  0.76           C  
ATOM   2004  OG1 THR D  51     143.348 144.064 220.748  1.00  0.76           O  
ATOM   2005  CG2 THR D  51     145.507 143.376 221.413  1.00  0.76           C  
ATOM   2006  N   PRO D  52     147.086 146.531 221.883  1.00  0.73           N  
ATOM   2007  CA  PRO D  52     148.329 146.853 222.578  1.00  0.73           C  
ATOM   2008  C   PRO D  52     148.171 147.899 223.656  1.00  0.73           C  
ATOM   2009  O   PRO D  52     148.828 147.795 224.687  1.00  0.73           O  
ATOM   2010  CB  PRO D  52     149.276 147.349 221.474  1.00  0.73           C  
ATOM   2011  CG  PRO D  52     148.750 146.699 220.201  1.00  0.73           C  
ATOM   2012  CD  PRO D  52     147.242 146.674 220.438  1.00  0.73           C  
ATOM   2013  N   PHE D  53     147.315 148.919 223.440  1.00  0.74           N  
ATOM   2014  CA  PHE D  53     147.024 149.945 224.420  1.00  0.74           C  
ATOM   2015  C   PHE D  53     146.402 149.383 225.692  1.00  0.74           C  
ATOM   2016  O   PHE D  53     146.898 149.641 226.785  1.00  0.74           O  
ATOM   2017  CB  PHE D  53     146.138 151.030 223.748  1.00  0.74           C  
ATOM   2018  CG  PHE D  53     145.627 152.066 224.705  1.00  0.74           C  
ATOM   2019  CD1 PHE D  53     146.498 152.981 225.307  1.00  0.74           C  
ATOM   2020  CD2 PHE D  53     144.276 152.064 225.085  1.00  0.74           C  
ATOM   2021  CE1 PHE D  53     146.023 153.888 226.260  1.00  0.74           C  
ATOM   2022  CE2 PHE D  53     143.793 152.996 226.009  1.00  0.74           C  
ATOM   2023  CZ  PHE D  53     144.666 153.922 226.584  1.00  0.74           C  
ATOM   2024  N   PHE D  54     145.357 148.542 225.580  1.00  0.75           N  
ATOM   2025  CA  PHE D  54     144.706 147.896 226.702  1.00  0.75           C  
ATOM   2026  C   PHE D  54     145.583 146.894 227.417  1.00  0.75           C  
ATOM   2027  O   PHE D  54     145.487 146.756 228.633  1.00  0.75           O  
ATOM   2028  CB  PHE D  54     143.355 147.239 226.316  1.00  0.75           C  
ATOM   2029  CG  PHE D  54     142.263 148.264 226.139  1.00  0.75           C  
ATOM   2030  CD1 PHE D  54     141.996 149.217 227.138  1.00  0.75           C  
ATOM   2031  CD2 PHE D  54     141.438 148.245 225.005  1.00  0.75           C  
ATOM   2032  CE1 PHE D  54     140.964 150.149 226.990  1.00  0.75           C  
ATOM   2033  CE2 PHE D  54     140.404 149.178 224.851  1.00  0.75           C  
ATOM   2034  CZ  PHE D  54     140.171 150.135 225.842  1.00  0.75           C  
ATOM   2035  N   ILE D  55     146.486 146.186 226.709  1.00  0.74           N  
ATOM   2036  CA  ILE D  55     147.498 145.349 227.352  1.00  0.74           C  
ATOM   2037  C   ILE D  55     148.437 146.176 228.213  1.00  0.74           C  
ATOM   2038  O   ILE D  55     148.668 145.857 229.379  1.00  0.74           O  
ATOM   2039  CB  ILE D  55     148.303 144.550 226.327  1.00  0.74           C  
ATOM   2040  CG1 ILE D  55     147.384 143.502 225.660  1.00  0.74           C  
ATOM   2041  CG2 ILE D  55     149.539 143.857 226.962  1.00  0.74           C  
ATOM   2042  CD1 ILE D  55     147.848 143.091 224.259  1.00  0.74           C  
ATOM   2043  N   THR D  56     148.951 147.304 227.678  1.00  0.71           N  
ATOM   2044  CA  THR D  56     149.807 148.227 228.422  1.00  0.71           C  
ATOM   2045  C   THR D  56     149.119 148.859 229.604  1.00  0.71           C  
ATOM   2046  O   THR D  56     149.647 148.843 230.711  1.00  0.71           O  
ATOM   2047  CB  THR D  56     150.343 149.351 227.562  1.00  0.71           C  
ATOM   2048  OG1 THR D  56     151.048 148.792 226.467  1.00  0.71           O  
ATOM   2049  CG2 THR D  56     151.350 150.214 228.336  1.00  0.71           C  
ATOM   2050  N   VAL D  57     147.883 149.366 229.416  1.00  0.72           N  
ATOM   2051  CA  VAL D  57     147.039 149.890 230.484  1.00  0.72           C  
ATOM   2052  C   VAL D  57     146.762 148.812 231.518  1.00  0.72           C  
ATOM   2053  O   VAL D  57     146.887 149.033 232.716  1.00  0.72           O  
ATOM   2054  CB  VAL D  57     145.751 150.493 229.923  1.00  0.72           C  
ATOM   2055  CG1 VAL D  57     144.737 150.851 231.031  1.00  0.72           C  
ATOM   2056  CG2 VAL D  57     146.129 151.777 229.159  1.00  0.72           C  
ATOM   2057  N   GLY D  58     146.463 147.564 231.095  1.00  0.78           N  
ATOM   2058  CA  GLY D  58     146.226 146.464 232.019  1.00  0.78           C  
ATOM   2059  C   GLY D  58     147.402 146.071 232.884  1.00  0.78           C  
ATOM   2060  O   GLY D  58     147.209 145.736 234.048  1.00  0.78           O  
ATOM   2061  N   LEU D  59     148.644 146.133 232.359  1.00  0.74           N  
ATOM   2062  CA  LEU D  59     149.872 145.995 233.138  1.00  0.74           C  
ATOM   2063  C   LEU D  59     150.065 147.122 234.141  1.00  0.74           C  
ATOM   2064  O   LEU D  59     150.259 146.888 235.335  1.00  0.74           O  
ATOM   2065  CB  LEU D  59     151.105 145.955 232.201  1.00  0.74           C  
ATOM   2066  CG  LEU D  59     151.261 144.637 231.420  1.00  0.74           C  
ATOM   2067  CD1 LEU D  59     152.231 144.834 230.247  1.00  0.74           C  
ATOM   2068  CD2 LEU D  59     151.766 143.523 232.350  1.00  0.74           C  
ATOM   2069  N   VAL D  60     149.920 148.387 233.692  1.00  0.70           N  
ATOM   2070  CA  VAL D  60     150.069 149.561 234.542  1.00  0.70           C  
ATOM   2071  C   VAL D  60     149.047 149.598 235.671  1.00  0.70           C  
ATOM   2072  O   VAL D  60     149.387 149.791 236.842  1.00  0.70           O  
ATOM   2073  CB  VAL D  60     149.980 150.843 233.720  1.00  0.70           C  
ATOM   2074  CG1 VAL D  60     150.015 152.085 234.622  1.00  0.70           C  
ATOM   2075  CG2 VAL D  60     151.159 150.916 232.731  1.00  0.70           C  
ATOM   2076  N   GLU D  61     147.764 149.340 235.349  1.00  0.70           N  
ATOM   2077  CA  GLU D  61     146.689 149.226 236.307  1.00  0.70           C  
ATOM   2078  C   GLU D  61     146.869 148.049 237.238  1.00  0.70           C  
ATOM   2079  O   GLU D  61     146.632 148.164 238.436  1.00  0.70           O  
ATOM   2080  CB  GLU D  61     145.306 149.196 235.620  1.00  0.70           C  
ATOM   2081  CG  GLU D  61     144.970 150.537 234.919  1.00  0.70           C  
ATOM   2082  CD  GLU D  61     144.415 151.568 235.903  1.00  0.70           C  
ATOM   2083  OE1 GLU D  61     145.065 151.816 236.953  1.00  0.70           O  
ATOM   2084  OE2 GLU D  61     143.276 152.044 235.649  1.00  0.70           O  
ATOM   2085  N   ALA D  62     147.352 146.878 236.757  1.00  0.78           N  
ATOM   2086  CA  ALA D  62     147.665 145.751 237.616  1.00  0.78           C  
ATOM   2087  C   ALA D  62     148.680 146.136 238.694  1.00  0.78           C  
ATOM   2088  O   ALA D  62     148.416 145.947 239.880  1.00  0.78           O  
ATOM   2089  CB  ALA D  62     148.170 144.540 236.795  1.00  0.78           C  
ATOM   2090  N   ALA D  63     149.791 146.814 238.320  1.00  0.72           N  
ATOM   2091  CA  ALA D  63     150.757 147.367 239.255  1.00  0.72           C  
ATOM   2092  C   ALA D  63     150.139 148.359 240.244  1.00  0.72           C  
ATOM   2093  O   ALA D  63     150.351 148.267 241.453  1.00  0.72           O  
ATOM   2094  CB  ALA D  63     151.900 148.063 238.482  1.00  0.72           C  
ATOM   2095  N   TYR D  64     149.293 149.292 239.758  1.00  0.74           N  
ATOM   2096  CA  TYR D  64     148.554 150.240 240.577  1.00  0.74           C  
ATOM   2097  C   TYR D  64     147.611 149.592 241.595  1.00  0.74           C  
ATOM   2098  O   TYR D  64     147.649 149.908 242.785  1.00  0.74           O  
ATOM   2099  CB  TYR D  64     147.736 151.174 239.639  1.00  0.74           C  
ATOM   2100  CG  TYR D  64     146.965 152.241 240.372  1.00  0.74           C  
ATOM   2101  CD1 TYR D  64     147.628 153.103 241.250  1.00  0.74           C  
ATOM   2102  CD2 TYR D  64     145.573 152.360 240.235  1.00  0.74           C  
ATOM   2103  CE1 TYR D  64     146.925 154.071 241.977  1.00  0.74           C  
ATOM   2104  CE2 TYR D  64     144.862 153.312 240.978  1.00  0.74           C  
ATOM   2105  CZ  TYR D  64     145.538 154.160 241.853  1.00  0.74           C  
ATOM   2106  OH  TYR D  64     144.811 155.086 242.613  1.00  0.74           O  
ATOM   2107  N   PHE D  65     146.769 148.638 241.158  1.00  0.74           N  
ATOM   2108  CA  PHE D  65     145.800 147.957 241.999  1.00  0.74           C  
ATOM   2109  C   PHE D  65     146.405 146.971 242.978  1.00  0.74           C  
ATOM   2110  O   PHE D  65     145.879 146.789 244.076  1.00  0.74           O  
ATOM   2111  CB  PHE D  65     144.711 147.237 241.172  1.00  0.74           C  
ATOM   2112  CG  PHE D  65     143.710 148.224 240.646  1.00  0.74           C  
ATOM   2113  CD1 PHE D  65     142.867 148.913 241.532  1.00  0.74           C  
ATOM   2114  CD2 PHE D  65     143.592 148.478 239.275  1.00  0.74           C  
ATOM   2115  CE1 PHE D  65     141.934 149.842 241.059  1.00  0.74           C  
ATOM   2116  CE2 PHE D  65     142.694 149.440 238.799  1.00  0.74           C  
ATOM   2117  CZ  PHE D  65     141.856 150.113 239.691  1.00  0.74           C  
ATOM   2118  N   ILE D  66     147.545 146.326 242.638  1.00  0.74           N  
ATOM   2119  CA  ILE D  66     148.325 145.544 243.593  1.00  0.74           C  
ATOM   2120  C   ILE D  66     148.820 146.447 244.713  1.00  0.74           C  
ATOM   2121  O   ILE D  66     148.609 146.163 245.889  1.00  0.74           O  
ATOM   2122  CB  ILE D  66     149.506 144.823 242.925  1.00  0.74           C  
ATOM   2123  CG1 ILE D  66     149.051 143.736 241.925  1.00  0.74           C  
ATOM   2124  CG2 ILE D  66     150.439 144.163 243.961  1.00  0.74           C  
ATOM   2125  CD1 ILE D  66     150.119 143.456 240.854  1.00  0.74           C  
ATOM   2126  N   ASN D  67     149.399 147.617 244.366  1.00  0.71           N  
ATOM   2127  CA  ASN D  67     149.866 148.613 245.310  1.00  0.71           C  
ATOM   2128  C   ASN D  67     148.750 149.118 246.200  1.00  0.71           C  
ATOM   2129  O   ASN D  67     148.891 149.199 247.414  1.00  0.71           O  
ATOM   2130  CB  ASN D  67     150.530 149.785 244.540  1.00  0.71           C  
ATOM   2131  CG  ASN D  67     151.975 149.917 244.978  1.00  0.71           C  
ATOM   2132  OD1 ASN D  67     152.701 148.932 245.061  1.00  0.71           O  
ATOM   2133  ND2 ASN D  67     152.460 151.145 245.246  1.00  0.71           N  
ATOM   2134  N   LEU D  68     147.573 149.399 245.617  1.00  0.72           N  
ATOM   2135  CA  LEU D  68     146.389 149.800 246.344  1.00  0.72           C  
ATOM   2136  C   LEU D  68     145.953 148.742 247.354  1.00  0.72           C  
ATOM   2137  O   LEU D  68     145.710 149.047 248.515  1.00  0.72           O  
ATOM   2138  CB  LEU D  68     145.281 150.139 245.328  1.00  0.72           C  
ATOM   2139  CG  LEU D  68     144.184 151.077 245.850  1.00  0.72           C  
ATOM   2140  CD1 LEU D  68     143.564 151.843 244.672  1.00  0.72           C  
ATOM   2141  CD2 LEU D  68     143.092 150.385 246.672  1.00  0.72           C  
ATOM   2142  N   ALA D  69     145.930 147.449 246.966  1.00  0.79           N  
ATOM   2143  CA  ALA D  69     145.649 146.314 247.829  1.00  0.79           C  
ATOM   2144  C   ALA D  69     146.656 146.183 248.974  1.00  0.79           C  
ATOM   2145  O   ALA D  69     146.289 145.948 250.125  1.00  0.79           O  
ATOM   2146  CB  ALA D  69     145.595 145.011 246.995  1.00  0.79           C  
ATOM   2147  N   PHE D  70     147.959 146.393 248.698  1.00  0.74           N  
ATOM   2148  CA  PHE D  70     148.987 146.509 249.722  1.00  0.74           C  
ATOM   2149  C   PHE D  70     148.822 147.703 250.641  1.00  0.74           C  
ATOM   2150  O   PHE D  70     149.030 147.584 251.845  1.00  0.74           O  
ATOM   2151  CB  PHE D  70     150.416 146.451 249.152  1.00  0.74           C  
ATOM   2152  CG  PHE D  70     150.737 145.025 248.834  1.00  0.74           C  
ATOM   2153  CD1 PHE D  70     150.919 144.085 249.859  1.00  0.74           C  
ATOM   2154  CD2 PHE D  70     150.879 144.608 247.512  1.00  0.74           C  
ATOM   2155  CE1 PHE D  70     151.325 142.777 249.570  1.00  0.74           C  
ATOM   2156  CE2 PHE D  70     151.214 143.286 247.214  1.00  0.74           C  
ATOM   2157  CZ  PHE D  70     151.469 142.377 248.241  1.00  0.74           C  
ATOM   2158  N   MET D  71     148.380 148.873 250.143  1.00  0.70           N  
ATOM   2159  CA  MET D  71     147.969 149.964 251.011  1.00  0.70           C  
ATOM   2160  C   MET D  71     146.821 149.566 251.925  1.00  0.70           C  
ATOM   2161  O   MET D  71     146.846 149.834 253.123  1.00  0.70           O  
ATOM   2162  CB  MET D  71     147.504 151.231 250.256  1.00  0.70           C  
ATOM   2163  CG  MET D  71     147.265 152.407 251.224  1.00  0.70           C  
ATOM   2164  SD  MET D  71     146.235 153.773 250.656  1.00  0.70           S  
ATOM   2165  CE  MET D  71     144.716 152.828 250.412  1.00  0.70           C  
ATOM   2166  N   ALA D  72     145.798 148.873 251.393  1.00  0.77           N  
ATOM   2167  CA  ALA D  72     144.687 148.381 252.175  1.00  0.77           C  
ATOM   2168  C   ALA D  72     145.121 147.413 253.272  1.00  0.77           C  
ATOM   2169  O   ALA D  72     144.709 147.528 254.425  1.00  0.77           O  
ATOM   2170  CB  ALA D  72     143.648 147.723 251.245  1.00  0.77           C  
ATOM   2171  N   LEU D  73     146.050 146.493 252.955  1.00  0.75           N  
ATOM   2172  CA  LEU D  73     146.712 145.654 253.936  1.00  0.75           C  
ATOM   2173  C   LEU D  73     147.440 146.477 254.997  1.00  0.75           C  
ATOM   2174  O   LEU D  73     147.307 146.222 256.184  1.00  0.75           O  
ATOM   2175  CB  LEU D  73     147.725 144.725 253.224  1.00  0.75           C  
ATOM   2176  CG  LEU D  73     148.640 143.889 254.144  1.00  0.75           C  
ATOM   2177  CD1 LEU D  73     147.910 142.683 254.753  1.00  0.75           C  
ATOM   2178  CD2 LEU D  73     149.912 143.497 253.383  1.00  0.75           C  
ATOM   2179  N   PHE D  74     148.200 147.519 254.618  1.00  0.72           N  
ATOM   2180  CA  PHE D  74     148.909 148.378 255.557  1.00  0.72           C  
ATOM   2181  C   PHE D  74     148.019 149.151 256.498  1.00  0.72           C  
ATOM   2182  O   PHE D  74     148.347 149.341 257.661  1.00  0.72           O  
ATOM   2183  CB  PHE D  74     149.784 149.430 254.839  1.00  0.72           C  
ATOM   2184  CG  PHE D  74     151.126 148.889 254.466  1.00  0.72           C  
ATOM   2185  CD1 PHE D  74     151.312 147.617 253.903  1.00  0.72           C  
ATOM   2186  CD2 PHE D  74     152.247 149.707 254.658  1.00  0.72           C  
ATOM   2187  CE1 PHE D  74     152.576 147.194 253.500  1.00  0.72           C  
ATOM   2188  CE2 PHE D  74     153.515 149.282 254.263  1.00  0.72           C  
ATOM   2189  CZ  PHE D  74     153.678 148.036 253.662  1.00  0.72           C  
ATOM   2190  N   VAL D  75     146.897 149.667 256.001  1.00  0.71           N  
ATOM   2191  CA  VAL D  75     146.027 150.521 256.773  1.00  0.71           C  
ATOM   2192  C   VAL D  75     144.985 149.764 257.585  1.00  0.71           C  
ATOM   2193  O   VAL D  75     144.771 150.054 258.761  1.00  0.71           O  
ATOM   2194  CB  VAL D  75     145.379 151.514 255.836  1.00  0.71           C  
ATOM   2195  CG1 VAL D  75     144.435 152.459 256.587  1.00  0.71           C  
ATOM   2196  CG2 VAL D  75     146.483 152.355 255.174  1.00  0.71           C  
ATOM   2197  N   PHE D  76     144.301 148.760 256.996  1.00  0.74           N  
ATOM   2198  CA  PHE D  76     143.167 148.119 257.647  1.00  0.74           C  
ATOM   2199  C   PHE D  76     143.561 146.834 258.349  1.00  0.74           C  
ATOM   2200  O   PHE D  76     142.885 146.380 259.270  1.00  0.74           O  
ATOM   2201  CB  PHE D  76     142.051 147.757 256.632  1.00  0.74           C  
ATOM   2202  CG  PHE D  76     141.689 148.925 255.764  1.00  0.74           C  
ATOM   2203  CD1 PHE D  76     141.080 150.076 256.281  1.00  0.74           C  
ATOM   2204  CD2 PHE D  76     141.952 148.865 254.391  1.00  0.74           C  
ATOM   2205  CE1 PHE D  76     140.759 151.147 255.438  1.00  0.74           C  
ATOM   2206  CE2 PHE D  76     141.688 149.950 253.556  1.00  0.74           C  
ATOM   2207  CZ  PHE D  76     141.084 151.088 254.078  1.00  0.74           C  
ATOM   2208  N   ALA D  77     144.703 146.238 257.969  1.00  0.81           N  
ATOM   2209  CA  ALA D  77     145.157 144.990 258.526  1.00  0.81           C  
ATOM   2210  C   ALA D  77     146.638 145.115 258.759  1.00  0.81           C  
ATOM   2211  O   ALA D  77     147.391 144.193 258.447  1.00  0.81           O  
ATOM   2212  CB  ALA D  77     144.886 143.808 257.566  1.00  0.81           C  
ATOM   2213  N   THR D  78     147.072 146.299 259.279  1.00  0.67           N  
ATOM   2214  CA  THR D  78     148.455 146.678 259.574  1.00  0.67           C  
ATOM   2215  C   THR D  78     149.312 145.496 259.985  1.00  0.67           C  
ATOM   2216  O   THR D  78     149.056 144.983 261.074  1.00  0.67           O  
ATOM   2217  CB  THR D  78     148.604 147.664 260.745  1.00  0.67           C  
ATOM   2218  OG1 THR D  78     147.709 148.763 260.722  1.00  0.67           O  
ATOM   2219  CG2 THR D  78     150.023 148.243 260.789  1.00  0.67           C  
ATOM   2220  N   PRO D  79     150.291 144.993 259.229  1.00  0.65           N  
ATOM   2221  CA  PRO D  79     151.163 143.914 259.670  1.00  0.65           C  
ATOM   2222  C   PRO D  79     151.804 144.225 260.999  1.00  0.65           C  
ATOM   2223  O   PRO D  79     152.110 145.393 261.233  1.00  0.65           O  
ATOM   2224  CB  PRO D  79     152.221 143.786 258.567  1.00  0.65           C  
ATOM   2225  CG  PRO D  79     151.530 144.347 257.322  1.00  0.65           C  
ATOM   2226  CD  PRO D  79     150.625 145.442 257.886  1.00  0.65           C  
ATOM   2227  N   VAL D  80     152.008 143.223 261.875  1.00  0.70           N  
ATOM   2228  CA  VAL D  80     152.496 143.467 263.223  1.00  0.70           C  
ATOM   2229  C   VAL D  80     151.307 144.010 264.001  1.00  0.70           C  
ATOM   2230  O   VAL D  80     150.268 143.353 264.025  1.00  0.70           O  
ATOM   2231  CB  VAL D  80     153.835 144.251 263.321  1.00  0.70           C  
ATOM   2232  CG1 VAL D  80     154.474 144.218 264.729  1.00  0.70           C  
ATOM   2233  CG2 VAL D  80     154.840 143.701 262.282  1.00  0.70           C  
ATOM   2234  N   LYS D  81     151.450 145.209 264.580  1.00  0.66           N  
ATOM   2235  CA  LYS D  81     150.478 145.867 265.414  1.00  0.66           C  
ATOM   2236  C   LYS D  81     150.196 145.130 266.761  1.00  0.66           C  
ATOM   2237  O   LYS D  81     150.974 144.195 267.107  1.00  0.66           O  
ATOM   2238  CB  LYS D  81     149.306 146.356 264.519  1.00  0.66           C  
ATOM   2239  CG  LYS D  81     148.317 147.320 265.173  1.00  0.66           C  
ATOM   2240  CD  LYS D  81     147.199 147.729 264.209  1.00  0.66           C  
ATOM   2241  CE  LYS D  81     146.119 148.542 264.912  1.00  0.66           C  
ATOM   2242  NZ  LYS D  81     145.049 148.894 263.954  1.00  0.66           N  
ATOM   2243  OXT LYS D  81     149.284 145.574 267.503  1.00  0.66           O  
TER    2244      LYS D  81                                                      
ATOM   2245  N   ASP E   2     145.922 159.521 269.553  1.00  0.61           N  
ATOM   2246  CA  ASP E   2     145.348 160.260 268.361  1.00  0.61           C  
ATOM   2247  C   ASP E   2     146.165 161.362 267.748  1.00  0.61           C  
ATOM   2248  O   ASP E   2     146.262 161.345 266.528  1.00  0.61           O  
ATOM   2249  CB  ASP E   2     143.899 160.725 268.615  1.00  0.61           C  
ATOM   2250  CG  ASP E   2     143.061 159.506 268.967  1.00  0.61           C  
ATOM   2251  OD1 ASP E   2     143.674 158.417 269.117  1.00  0.61           O  
ATOM   2252  OD2 ASP E   2     141.846 159.699 269.142  1.00  0.61           O  
ATOM   2253  N   PRO E   3     146.805 162.293 268.451  1.00  0.74           N  
ATOM   2254  CA  PRO E   3     147.682 163.274 267.819  1.00  0.74           C  
ATOM   2255  C   PRO E   3     148.741 162.717 266.879  1.00  0.74           C  
ATOM   2256  O   PRO E   3     148.907 163.235 265.779  1.00  0.74           O  
ATOM   2257  CB  PRO E   3     148.301 164.019 269.004  1.00  0.74           C  
ATOM   2258  CG  PRO E   3     147.261 163.945 270.127  1.00  0.74           C  
ATOM   2259  CD  PRO E   3     146.435 162.697 269.814  1.00  0.74           C  
ATOM   2260  N   THR E   4     149.449 161.653 267.304  1.00  0.73           N  
ATOM   2261  CA  THR E   4     150.417 160.898 266.507  1.00  0.73           C  
ATOM   2262  C   THR E   4     149.813 160.233 265.290  1.00  0.73           C  
ATOM   2263  O   THR E   4     150.329 160.336 264.180  1.00  0.73           O  
ATOM   2264  CB  THR E   4     151.115 159.836 267.347  1.00  0.73           C  
ATOM   2265  OG1 THR E   4     151.737 160.470 268.453  1.00  0.73           O  
ATOM   2266  CG2 THR E   4     152.192 159.096 266.543  1.00  0.73           C  
ATOM   2267  N   ILE E   5     148.658 159.563 265.475  1.00  0.71           N  
ATOM   2268  CA  ILE E   5     147.906 158.888 264.430  1.00  0.71           C  
ATOM   2269  C   ILE E   5     147.398 159.865 263.384  1.00  0.71           C  
ATOM   2270  O   ILE E   5     147.546 159.654 262.186  1.00  0.71           O  
ATOM   2271  CB  ILE E   5     146.738 158.105 265.025  1.00  0.71           C  
ATOM   2272  CG1 ILE E   5     147.264 157.008 265.980  1.00  0.71           C  
ATOM   2273  CG2 ILE E   5     145.930 157.471 263.880  1.00  0.71           C  
ATOM   2274  CD1 ILE E   5     146.176 156.227 266.732  1.00  0.71           C  
ATOM   2275  N   ALA E   6     146.828 160.993 263.835  1.00  0.76           N  
ATOM   2276  CA  ALA E   6     146.351 162.083 263.022  1.00  0.76           C  
ATOM   2277  C   ALA E   6     147.414 162.762 262.195  1.00  0.76           C  
ATOM   2278  O   ALA E   6     147.246 162.986 260.999  1.00  0.76           O  
ATOM   2279  CB  ALA E   6     145.831 163.130 264.001  1.00  0.76           C  
ATOM   2280  N   ALA E   7     148.568 163.067 262.817  1.00  0.73           N  
ATOM   2281  CA  ALA E   7     149.710 163.616 262.130  1.00  0.73           C  
ATOM   2282  C   ALA E   7     150.236 162.668 261.062  1.00  0.73           C  
ATOM   2283  O   ALA E   7     150.510 163.073 259.935  1.00  0.73           O  
ATOM   2284  CB  ALA E   7     150.808 163.956 263.149  1.00  0.73           C  
ATOM   2285  N   GLY E   8     150.312 161.354 261.375  1.00  0.73           N  
ATOM   2286  CA  GLY E   8     150.681 160.333 260.402  1.00  0.73           C  
ATOM   2287  C   GLY E   8     149.691 160.160 259.274  1.00  0.73           C  
ATOM   2288  O   GLY E   8     150.072 159.946 258.126  1.00  0.73           O  
ATOM   2289  N   ALA E   9     148.384 160.288 259.566  1.00  0.72           N  
ATOM   2290  CA  ALA E   9     147.311 160.286 258.591  1.00  0.72           C  
ATOM   2291  C   ALA E   9     147.339 161.474 257.646  1.00  0.72           C  
ATOM   2292  O   ALA E   9     147.191 161.320 256.434  1.00  0.72           O  
ATOM   2293  CB  ALA E   9     145.951 160.232 259.302  1.00  0.72           C  
ATOM   2294  N   LEU E  10     147.579 162.689 258.178  1.00  0.71           N  
ATOM   2295  CA  LEU E  10     147.784 163.904 257.407  1.00  0.71           C  
ATOM   2296  C   LEU E  10     148.996 163.833 256.500  1.00  0.71           C  
ATOM   2297  O   LEU E  10     148.931 164.185 255.324  1.00  0.71           O  
ATOM   2298  CB  LEU E  10     147.950 165.113 258.350  1.00  0.71           C  
ATOM   2299  CG  LEU E  10     146.623 165.606 258.948  1.00  0.71           C  
ATOM   2300  CD1 LEU E  10     146.899 166.412 260.222  1.00  0.71           C  
ATOM   2301  CD2 LEU E  10     145.831 166.437 257.922  1.00  0.71           C  
ATOM   2302  N   ILE E  11     150.135 163.318 257.001  1.00  0.72           N  
ATOM   2303  CA  ILE E  11     151.318 163.078 256.181  1.00  0.72           C  
ATOM   2304  C   ILE E  11     151.040 162.056 255.094  1.00  0.72           C  
ATOM   2305  O   ILE E  11     151.369 162.268 253.927  1.00  0.72           O  
ATOM   2306  CB  ILE E  11     152.520 162.657 257.022  1.00  0.72           C  
ATOM   2307  CG1 ILE E  11     152.926 163.816 257.960  1.00  0.72           C  
ATOM   2308  CG2 ILE E  11     153.718 162.241 256.130  1.00  0.72           C  
ATOM   2309  CD1 ILE E  11     153.832 163.372 259.114  1.00  0.72           C  
ATOM   2310  N   GLY E  12     150.350 160.943 255.433  1.00  0.72           N  
ATOM   2311  CA  GLY E  12     149.987 159.923 254.462  1.00  0.72           C  
ATOM   2312  C   GLY E  12     149.033 160.406 253.401  1.00  0.72           C  
ATOM   2313  O   GLY E  12     149.236 160.151 252.219  1.00  0.72           O  
ATOM   2314  N   GLY E  13     147.999 161.185 253.771  1.00  0.71           N  
ATOM   2315  CA  GLY E  13     147.090 161.809 252.813  1.00  0.71           C  
ATOM   2316  C   GLY E  13     147.749 162.853 251.952  1.00  0.71           C  
ATOM   2317  O   GLY E  13     147.403 163.030 250.786  1.00  0.71           O  
ATOM   2318  N   GLY E  14     148.762 163.550 252.498  1.00  0.71           N  
ATOM   2319  CA  GLY E  14     149.554 164.506 251.746  1.00  0.71           C  
ATOM   2320  C   GLY E  14     150.467 163.883 250.732  1.00  0.71           C  
ATOM   2321  O   GLY E  14     150.602 164.386 249.620  1.00  0.71           O  
ATOM   2322  N   LEU E  15     151.078 162.731 251.069  1.00  0.70           N  
ATOM   2323  CA  LEU E  15     151.786 161.889 250.121  1.00  0.70           C  
ATOM   2324  C   LEU E  15     150.879 161.380 249.014  1.00  0.70           C  
ATOM   2325  O   LEU E  15     151.206 161.517 247.836  1.00  0.70           O  
ATOM   2326  CB  LEU E  15     152.419 160.677 250.840  1.00  0.70           C  
ATOM   2327  CG  LEU E  15     153.698 161.036 251.604  1.00  0.70           C  
ATOM   2328  CD1 LEU E  15     153.865 160.147 252.844  1.00  0.70           C  
ATOM   2329  CD2 LEU E  15     154.920 160.986 250.671  1.00  0.70           C  
ATOM   2330  N   ILE E  16     149.679 160.852 249.356  1.00  0.69           N  
ATOM   2331  CA  ILE E  16     148.709 160.326 248.394  1.00  0.69           C  
ATOM   2332  C   ILE E  16     148.328 161.344 247.342  1.00  0.69           C  
ATOM   2333  O   ILE E  16     148.356 161.074 246.140  1.00  0.69           O  
ATOM   2334  CB  ILE E  16     147.424 159.844 249.087  1.00  0.69           C  
ATOM   2335  CG1 ILE E  16     147.704 158.544 249.860  1.00  0.69           C  
ATOM   2336  CG2 ILE E  16     146.280 159.594 248.090  1.00  0.69           C  
ATOM   2337  CD1 ILE E  16     146.524 157.967 250.657  1.00  0.69           C  
ATOM   2338  N   MET E  17     147.998 162.568 247.777  1.00  0.69           N  
ATOM   2339  CA  MET E  17     147.682 163.651 246.879  1.00  0.69           C  
ATOM   2340  C   MET E  17     148.833 164.195 246.096  1.00  0.69           C  
ATOM   2341  O   MET E  17     148.661 164.568 244.939  1.00  0.69           O  
ATOM   2342  CB  MET E  17     147.035 164.803 247.640  1.00  0.69           C  
ATOM   2343  CG  MET E  17     145.606 164.470 248.048  1.00  0.69           C  
ATOM   2344  SD  MET E  17     144.529 163.830 246.732  1.00  0.69           S  
ATOM   2345  CE  MET E  17     144.438 165.386 245.829  1.00  0.69           C  
ATOM   2346  N   ALA E  18     150.036 164.248 246.695  1.00  0.70           N  
ATOM   2347  CA  ALA E  18     151.238 164.623 245.995  1.00  0.70           C  
ATOM   2348  C   ALA E  18     151.535 163.686 244.847  1.00  0.70           C  
ATOM   2349  O   ALA E  18     151.760 164.109 243.717  1.00  0.70           O  
ATOM   2350  CB  ALA E  18     152.428 164.587 246.969  1.00  0.70           C  
ATOM   2351  N   GLY E  19     151.450 162.367 245.098  1.00  0.70           N  
ATOM   2352  CA  GLY E  19     151.664 161.383 244.056  1.00  0.70           C  
ATOM   2353  C   GLY E  19     150.580 161.352 243.022  1.00  0.70           C  
ATOM   2354  O   GLY E  19     150.833 161.209 241.827  1.00  0.70           O  
ATOM   2355  N   GLY E  20     149.324 161.547 243.452  1.00  0.70           N  
ATOM   2356  CA  GLY E  20     148.208 161.675 242.531  1.00  0.70           C  
ATOM   2357  C   GLY E  20     148.301 162.860 241.623  1.00  0.70           C  
ATOM   2358  O   GLY E  20     148.048 162.754 240.428  1.00  0.70           O  
ATOM   2359  N   ALA E  21     148.686 164.020 242.158  1.00  0.70           N  
ATOM   2360  CA  ALA E  21     148.879 165.219 241.390  1.00  0.70           C  
ATOM   2361  C   ALA E  21     150.025 165.173 240.398  1.00  0.70           C  
ATOM   2362  O   ALA E  21     149.900 165.636 239.263  1.00  0.70           O  
ATOM   2363  CB  ALA E  21     149.128 166.338 242.374  1.00  0.70           C  
ATOM   2364  N   ILE E  22     151.168 164.572 240.802  1.00  0.68           N  
ATOM   2365  CA  ILE E  22     152.298 164.313 239.917  1.00  0.68           C  
ATOM   2366  C   ILE E  22     151.883 163.411 238.777  1.00  0.68           C  
ATOM   2367  O   ILE E  22     152.129 163.710 237.611  1.00  0.68           O  
ATOM   2368  CB  ILE E  22     153.478 163.657 240.644  1.00  0.68           C  
ATOM   2369  CG1 ILE E  22     154.109 164.651 241.629  1.00  0.68           C  
ATOM   2370  CG2 ILE E  22     154.565 163.161 239.658  1.00  0.68           C  
ATOM   2371  CD1 ILE E  22     155.102 164.042 242.628  1.00  0.68           C  
ATOM   2372  N   GLY E  23     151.176 162.302 239.083  1.00  0.70           N  
ATOM   2373  CA  GLY E  23     150.747 161.367 238.057  1.00  0.70           C  
ATOM   2374  C   GLY E  23     149.703 161.910 237.125  1.00  0.70           C  
ATOM   2375  O   GLY E  23     149.799 161.705 235.917  1.00  0.70           O  
ATOM   2376  N   ALA E  24     148.702 162.644 237.652  1.00  0.70           N  
ATOM   2377  CA  ALA E  24     147.706 163.326 236.850  1.00  0.70           C  
ATOM   2378  C   ALA E  24     148.310 164.386 235.945  1.00  0.70           C  
ATOM   2379  O   ALA E  24     148.213 164.306 234.727  1.00  0.70           O  
ATOM   2380  CB  ALA E  24     146.662 163.967 237.787  1.00  0.70           C  
ATOM   2381  N   GLY E  25     149.083 165.341 236.510  1.00  0.70           N  
ATOM   2382  CA  GLY E  25     149.612 166.457 235.736  1.00  0.70           C  
ATOM   2383  C   GLY E  25     150.589 166.047 234.672  1.00  0.70           C  
ATOM   2384  O   GLY E  25     150.540 166.530 233.542  1.00  0.70           O  
ATOM   2385  N   ILE E  26     151.484 165.090 234.986  1.00  0.68           N  
ATOM   2386  CA  ILE E  26     152.382 164.530 233.990  1.00  0.68           C  
ATOM   2387  C   ILE E  26     151.635 163.713 232.944  1.00  0.68           C  
ATOM   2388  O   ILE E  26     151.823 163.930 231.749  1.00  0.68           O  
ATOM   2389  CB  ILE E  26     153.540 163.753 234.617  1.00  0.68           C  
ATOM   2390  CG1 ILE E  26     154.336 164.714 235.537  1.00  0.68           C  
ATOM   2391  CG2 ILE E  26     154.450 163.139 233.521  1.00  0.68           C  
ATOM   2392  CD1 ILE E  26     155.570 164.100 236.207  1.00  0.68           C  
ATOM   2393  N   GLY E  27     150.713 162.800 233.331  1.00  0.71           N  
ATOM   2394  CA  GLY E  27     150.007 161.965 232.364  1.00  0.71           C  
ATOM   2395  C   GLY E  27     149.071 162.720 231.452  1.00  0.71           C  
ATOM   2396  O   GLY E  27     149.022 162.433 230.253  1.00  0.71           O  
ATOM   2397  N   ASP E  28     148.367 163.746 231.978  1.00  0.70           N  
ATOM   2398  CA  ASP E  28     147.563 164.685 231.212  1.00  0.70           C  
ATOM   2399  C   ASP E  28     148.392 165.489 230.227  1.00  0.70           C  
ATOM   2400  O   ASP E  28     148.048 165.611 229.050  1.00  0.70           O  
ATOM   2401  CB  ASP E  28     146.779 165.652 232.139  1.00  0.70           C  
ATOM   2402  CG  ASP E  28     145.650 164.897 232.815  1.00  0.70           C  
ATOM   2403  OD1 ASP E  28     145.011 164.083 232.101  1.00  0.70           O  
ATOM   2404  OD2 ASP E  28     145.404 165.145 234.020  1.00  0.70           O  
ATOM   2405  N   GLY E  29     149.565 165.999 230.659  1.00  0.72           N  
ATOM   2406  CA  GLY E  29     150.476 166.725 229.783  1.00  0.72           C  
ATOM   2407  C   GLY E  29     151.045 165.893 228.658  1.00  0.72           C  
ATOM   2408  O   GLY E  29     151.115 166.342 227.515  1.00  0.72           O  
ATOM   2409  N   VAL E  30     151.421 164.630 228.948  1.00  0.72           N  
ATOM   2410  CA  VAL E  30     151.872 163.644 227.971  1.00  0.72           C  
ATOM   2411  C   VAL E  30     150.797 163.268 226.954  1.00  0.72           C  
ATOM   2412  O   VAL E  30     151.049 163.240 225.747  1.00  0.72           O  
ATOM   2413  CB  VAL E  30     152.417 162.391 228.656  1.00  0.72           C  
ATOM   2414  CG1 VAL E  30     152.794 161.313 227.633  1.00  0.72           C  
ATOM   2415  CG2 VAL E  30     153.695 162.707 229.448  1.00  0.72           C  
ATOM   2416  N   ALA E  31     149.550 163.005 227.400  1.00  0.73           N  
ATOM   2417  CA  ALA E  31     148.418 162.727 226.534  1.00  0.73           C  
ATOM   2418  C   ALA E  31     148.043 163.913 225.670  1.00  0.73           C  
ATOM   2419  O   ALA E  31     147.774 163.793 224.473  1.00  0.73           O  
ATOM   2420  CB  ALA E  31     147.204 162.314 227.384  1.00  0.73           C  
ATOM   2421  N   GLY E  32     148.062 165.113 226.269  1.00  0.72           N  
ATOM   2422  CA  GLY E  32     147.819 166.346 225.562  1.00  0.72           C  
ATOM   2423  C   GLY E  32     148.845 166.705 224.536  1.00  0.72           C  
ATOM   2424  O   GLY E  32     148.499 167.248 223.496  1.00  0.72           O  
ATOM   2425  N   ASN E  33     150.131 166.362 224.755  1.00  0.72           N  
ATOM   2426  CA  ASN E  33     151.180 166.505 223.759  1.00  0.72           C  
ATOM   2427  C   ASN E  33     150.841 165.735 222.492  1.00  0.72           C  
ATOM   2428  O   ASN E  33     150.879 166.280 221.391  1.00  0.72           O  
ATOM   2429  CB  ASN E  33     152.539 166.045 224.369  1.00  0.72           C  
ATOM   2430  CG  ASN E  33     153.756 166.103 223.437  1.00  0.72           C  
ATOM   2431  OD1 ASN E  33     153.852 165.340 222.475  1.00  0.72           O  
ATOM   2432  ND2 ASN E  33     154.714 167.013 223.729  1.00  0.72           N  
ATOM   2433  N   ALA E  34     150.407 164.469 222.637  1.00  0.74           N  
ATOM   2434  CA  ALA E  34     149.977 163.662 221.519  1.00  0.74           C  
ATOM   2435  C   ALA E  34     148.755 164.211 220.813  1.00  0.74           C  
ATOM   2436  O   ALA E  34     148.701 164.231 219.584  1.00  0.74           O  
ATOM   2437  CB  ALA E  34     149.671 162.235 221.963  1.00  0.74           C  
ATOM   2438  N   LEU E  35     147.760 164.703 221.586  1.00  0.74           N  
ATOM   2439  CA  LEU E  35     146.578 165.361 221.060  1.00  0.74           C  
ATOM   2440  C   LEU E  35     146.923 166.592 220.235  1.00  0.74           C  
ATOM   2441  O   LEU E  35     146.519 166.706 219.081  1.00  0.74           O  
ATOM   2442  CB  LEU E  35     145.637 165.776 222.222  1.00  0.74           C  
ATOM   2443  CG  LEU E  35     144.329 166.481 221.802  1.00  0.74           C  
ATOM   2444  CD1 LEU E  35     143.339 165.516 221.132  1.00  0.74           C  
ATOM   2445  CD2 LEU E  35     143.697 167.204 223.003  1.00  0.74           C  
ATOM   2446  N   ILE E  36     147.753 167.514 220.769  1.00  0.74           N  
ATOM   2447  CA  ILE E  36     148.178 168.722 220.071  1.00  0.74           C  
ATOM   2448  C   ILE E  36     149.005 168.377 218.846  1.00  0.74           C  
ATOM   2449  O   ILE E  36     148.795 168.908 217.755  1.00  0.74           O  
ATOM   2450  CB  ILE E  36     148.989 169.651 220.971  1.00  0.74           C  
ATOM   2451  CG1 ILE E  36     148.207 170.087 222.230  1.00  0.74           C  
ATOM   2452  CG2 ILE E  36     149.442 170.910 220.193  1.00  0.74           C  
ATOM   2453  CD1 ILE E  36     149.119 170.389 223.425  1.00  0.74           C  
ATOM   2454  N   SER E  37     149.949 167.419 218.974  1.00  0.75           N  
ATOM   2455  CA  SER E  37     150.741 166.940 217.853  1.00  0.75           C  
ATOM   2456  C   SER E  37     149.881 166.314 216.762  1.00  0.75           C  
ATOM   2457  O   SER E  37     150.070 166.578 215.575  1.00  0.75           O  
ATOM   2458  CB  SER E  37     151.834 165.900 218.238  1.00  0.75           C  
ATOM   2459  OG  SER E  37     152.921 166.436 218.985  1.00  0.75           O  
ATOM   2460  N   GLY E  38     148.883 165.483 217.116  1.00  0.74           N  
ATOM   2461  CA  GLY E  38     147.967 164.873 216.163  1.00  0.74           C  
ATOM   2462  C   GLY E  38     147.028 165.829 215.483  1.00  0.74           C  
ATOM   2463  O   GLY E  38     146.845 165.735 214.276  1.00  0.74           O  
ATOM   2464  N   VAL E  39     146.463 166.805 216.213  1.00  0.75           N  
ATOM   2465  CA  VAL E  39     145.614 167.863 215.679  1.00  0.75           C  
ATOM   2466  C   VAL E  39     146.400 168.859 214.827  1.00  0.75           C  
ATOM   2467  O   VAL E  39     145.889 169.503 213.905  1.00  0.75           O  
ATOM   2468  CB  VAL E  39     144.889 168.579 216.813  1.00  0.75           C  
ATOM   2469  CG1 VAL E  39     144.084 169.784 216.294  1.00  0.75           C  
ATOM   2470  CG2 VAL E  39     143.926 167.587 217.497  1.00  0.75           C  
ATOM   2471  N   ALA E  40     147.708 169.027 215.102  1.00  0.78           N  
ATOM   2472  CA  ALA E  40     148.590 169.757 214.225  1.00  0.78           C  
ATOM   2473  C   ALA E  40     148.816 169.056 212.890  1.00  0.78           C  
ATOM   2474  O   ALA E  40     148.664 169.684 211.847  1.00  0.78           O  
ATOM   2475  CB  ALA E  40     149.939 170.035 214.927  1.00  0.78           C  
ATOM   2476  N   ARG E  41     149.153 167.742 212.915  1.00  0.70           N  
ATOM   2477  CA  ARG E  41     149.404 166.864 211.766  1.00  0.70           C  
ATOM   2478  C   ARG E  41     148.181 166.664 210.908  1.00  0.70           C  
ATOM   2479  O   ARG E  41     148.226 166.770 209.688  1.00  0.70           O  
ATOM   2480  CB  ARG E  41     149.876 165.445 212.217  1.00  0.70           C  
ATOM   2481  CG  ARG E  41     151.407 165.241 212.216  1.00  0.70           C  
ATOM   2482  CD  ARG E  41     152.175 166.124 213.206  1.00  0.70           C  
ATOM   2483  NE  ARG E  41     153.045 165.315 214.144  1.00  0.70           N  
ATOM   2484  CZ  ARG E  41     152.632 164.346 214.977  1.00  0.70           C  
ATOM   2485  NH1 ARG E  41     151.363 163.974 215.065  1.00  0.70           N  
ATOM   2486  NH2 ARG E  41     153.511 163.767 215.796  1.00  0.70           N  
ATOM   2487  N   GLN E  42     147.058 166.390 211.575  1.00  0.69           N  
ATOM   2488  CA  GLN E  42     145.798 166.040 210.980  1.00  0.69           C  
ATOM   2489  C   GLN E  42     144.713 166.935 211.545  1.00  0.69           C  
ATOM   2490  O   GLN E  42     144.012 166.550 212.484  1.00  0.69           O  
ATOM   2491  CB  GLN E  42     145.501 164.568 211.311  1.00  0.69           C  
ATOM   2492  CG  GLN E  42     146.401 163.621 210.495  1.00  0.69           C  
ATOM   2493  CD  GLN E  42     145.561 162.833 209.496  1.00  0.69           C  
ATOM   2494  OE1 GLN E  42     144.752 163.386 208.753  1.00  0.69           O  
ATOM   2495  NE2 GLN E  42     145.714 161.494 209.498  1.00  0.69           N  
ATOM   2496  N   PRO E  43     144.508 168.133 210.996  1.00  0.70           N  
ATOM   2497  CA  PRO E  43     143.532 169.086 211.502  1.00  0.70           C  
ATOM   2498  C   PRO E  43     142.102 168.603 211.483  1.00  0.70           C  
ATOM   2499  O   PRO E  43     141.315 169.070 212.301  1.00  0.70           O  
ATOM   2500  CB  PRO E  43     143.675 170.296 210.568  1.00  0.70           C  
ATOM   2501  CG  PRO E  43     145.121 170.240 210.090  1.00  0.70           C  
ATOM   2502  CD  PRO E  43     145.391 168.744 209.998  1.00  0.70           C  
ATOM   2503  N   GLU E  44     141.757 167.706 210.539  1.00  0.67           N  
ATOM   2504  CA  GLU E  44     140.426 167.178 210.337  1.00  0.67           C  
ATOM   2505  C   GLU E  44     140.145 165.953 211.195  1.00  0.67           C  
ATOM   2506  O   GLU E  44     139.022 165.457 211.272  1.00  0.67           O  
ATOM   2507  CB  GLU E  44     140.261 166.769 208.862  1.00  0.67           C  
ATOM   2508  CG  GLU E  44     140.337 167.958 207.878  1.00  0.67           C  
ATOM   2509  CD  GLU E  44     140.126 167.502 206.436  1.00  0.67           C  
ATOM   2510  OE1 GLU E  44     139.958 166.274 206.220  1.00  0.67           O  
ATOM   2511  OE2 GLU E  44     140.134 168.391 205.548  1.00  0.67           O  
ATOM   2512  N   ALA E  45     141.158 165.433 211.917  1.00  0.75           N  
ATOM   2513  CA  ALA E  45     141.008 164.227 212.695  1.00  0.75           C  
ATOM   2514  C   ALA E  45     140.689 164.504 214.155  1.00  0.75           C  
ATOM   2515  O   ALA E  45     140.677 163.574 214.955  1.00  0.75           O  
ATOM   2516  CB  ALA E  45     142.279 163.358 212.599  1.00  0.75           C  
ATOM   2517  N   GLN E  46     140.361 165.761 214.552  1.00  0.67           N  
ATOM   2518  CA  GLN E  46     140.146 166.119 215.954  1.00  0.67           C  
ATOM   2519  C   GLN E  46     139.128 165.254 216.673  1.00  0.67           C  
ATOM   2520  O   GLN E  46     139.388 164.731 217.752  1.00  0.67           O  
ATOM   2521  CB  GLN E  46     139.689 167.587 216.144  1.00  0.67           C  
ATOM   2522  CG  GLN E  46     140.542 168.603 215.367  1.00  0.67           C  
ATOM   2523  CD  GLN E  46     140.540 169.996 215.996  1.00  0.67           C  
ATOM   2524  OE1 GLN E  46     140.105 170.239 217.120  1.00  0.67           O  
ATOM   2525  NE2 GLN E  46     141.096 170.965 215.231  1.00  0.67           N  
ATOM   2526  N   GLY E  47     137.964 165.004 216.042  1.00  0.74           N  
ATOM   2527  CA  GLY E  47     136.929 164.140 216.605  1.00  0.74           C  
ATOM   2528  C   GLY E  47     137.352 162.706 216.838  1.00  0.74           C  
ATOM   2529  O   GLY E  47     136.934 162.073 217.801  1.00  0.74           O  
ATOM   2530  N   ARG E  48     138.245 162.172 215.982  1.00  0.65           N  
ATOM   2531  CA  ARG E  48     138.805 160.842 216.138  1.00  0.65           C  
ATOM   2532  C   ARG E  48     139.976 160.796 217.111  1.00  0.65           C  
ATOM   2533  O   ARG E  48     140.337 159.724 217.584  1.00  0.65           O  
ATOM   2534  CB  ARG E  48     139.271 160.261 214.781  1.00  0.65           C  
ATOM   2535  CG  ARG E  48     138.102 159.977 213.814  1.00  0.65           C  
ATOM   2536  CD  ARG E  48     138.501 159.180 212.568  1.00  0.65           C  
ATOM   2537  NE  ARG E  48     139.438 160.046 211.774  1.00  0.65           N  
ATOM   2538  CZ  ARG E  48     139.104 160.905 210.801  1.00  0.65           C  
ATOM   2539  NH1 ARG E  48     137.836 161.128 210.480  1.00  0.65           N  
ATOM   2540  NH2 ARG E  48     140.057 161.567 210.143  1.00  0.65           N  
ATOM   2541  N   LEU E  49     140.584 161.951 217.453  1.00  0.74           N  
ATOM   2542  CA  LEU E  49     141.687 162.042 218.393  1.00  0.74           C  
ATOM   2543  C   LEU E  49     141.244 162.369 219.803  1.00  0.74           C  
ATOM   2544  O   LEU E  49     141.878 161.960 220.776  1.00  0.74           O  
ATOM   2545  CB  LEU E  49     142.650 163.163 217.955  1.00  0.74           C  
ATOM   2546  CG  LEU E  49     143.439 162.822 216.687  1.00  0.74           C  
ATOM   2547  CD1 LEU E  49     144.169 164.063 216.160  1.00  0.74           C  
ATOM   2548  CD2 LEU E  49     144.423 161.683 216.968  1.00  0.74           C  
ATOM   2549  N   PHE E  50     140.111 163.079 219.955  1.00  0.71           N  
ATOM   2550  CA  PHE E  50     139.529 163.395 221.245  1.00  0.71           C  
ATOM   2551  C   PHE E  50     139.019 162.180 221.986  1.00  0.71           C  
ATOM   2552  O   PHE E  50     139.161 162.089 223.202  1.00  0.71           O  
ATOM   2553  CB  PHE E  50     138.406 164.453 221.169  1.00  0.71           C  
ATOM   2554  CG  PHE E  50     138.991 165.832 221.250  1.00  0.71           C  
ATOM   2555  CD1 PHE E  50     139.560 166.289 222.450  1.00  0.71           C  
ATOM   2556  CD2 PHE E  50     138.952 166.702 220.156  1.00  0.71           C  
ATOM   2557  CE1 PHE E  50     140.074 167.585 222.552  1.00  0.71           C  
ATOM   2558  CE2 PHE E  50     139.499 167.987 220.238  1.00  0.71           C  
ATOM   2559  CZ  PHE E  50     140.054 168.433 221.441  1.00  0.71           C  
ATOM   2560  N   THR E  51     138.430 161.198 221.275  1.00  0.74           N  
ATOM   2561  CA  THR E  51     138.015 159.932 221.888  1.00  0.74           C  
ATOM   2562  C   THR E  51     139.176 159.160 222.517  1.00  0.74           C  
ATOM   2563  O   THR E  51     139.087 158.904 223.717  1.00  0.74           O  
ATOM   2564  CB  THR E  51     137.188 159.049 220.948  1.00  0.74           C  
ATOM   2565  OG1 THR E  51     135.894 159.601 220.785  1.00  0.74           O  
ATOM   2566  CG2 THR E  51     136.975 157.614 221.459  1.00  0.74           C  
ATOM   2567  N   PRO E  52     140.315 158.839 221.879  1.00  0.73           N  
ATOM   2568  CA  PRO E  52     141.496 158.315 222.556  1.00  0.73           C  
ATOM   2569  C   PRO E  52     142.037 159.214 223.651  1.00  0.73           C  
ATOM   2570  O   PRO E  52     142.516 158.700 224.657  1.00  0.73           O  
ATOM   2571  CB  PRO E  52     142.534 158.133 221.434  1.00  0.73           C  
ATOM   2572  CG  PRO E  52     141.709 157.910 220.173  1.00  0.73           C  
ATOM   2573  CD  PRO E  52     140.475 158.774 220.429  1.00  0.73           C  
ATOM   2574  N   PHE E  53     141.993 160.552 223.481  1.00  0.74           N  
ATOM   2575  CA  PHE E  53     142.433 161.499 224.488  1.00  0.74           C  
ATOM   2576  C   PHE E  53     141.631 161.440 225.778  1.00  0.74           C  
ATOM   2577  O   PHE E  53     142.201 161.263 226.848  1.00  0.74           O  
ATOM   2578  CB  PHE E  53     142.375 162.927 223.895  1.00  0.74           C  
ATOM   2579  CG  PHE E  53     142.765 163.998 224.872  1.00  0.74           C  
ATOM   2580  CD1 PHE E  53     144.068 164.061 225.377  1.00  0.74           C  
ATOM   2581  CD2 PHE E  53     141.799 164.889 225.368  1.00  0.74           C  
ATOM   2582  CE1 PHE E  53     144.412 165.026 226.328  1.00  0.74           C  
ATOM   2583  CE2 PHE E  53     142.147 165.867 226.305  1.00  0.74           C  
ATOM   2584  CZ  PHE E  53     143.464 165.953 226.763  1.00  0.74           C  
ATOM   2585  N   PHE E  54     140.289 161.522 225.713  1.00  0.75           N  
ATOM   2586  CA  PHE E  54     139.435 161.479 226.887  1.00  0.75           C  
ATOM   2587  C   PHE E  54     139.395 160.105 227.529  1.00  0.75           C  
ATOM   2588  O   PHE E  54     139.179 159.985 228.730  1.00  0.75           O  
ATOM   2589  CB  PHE E  54     137.988 161.934 226.579  1.00  0.75           C  
ATOM   2590  CG  PHE E  54     137.913 163.389 226.202  1.00  0.75           C  
ATOM   2591  CD1 PHE E  54     138.464 164.397 227.013  1.00  0.75           C  
ATOM   2592  CD2 PHE E  54     137.218 163.770 225.045  1.00  0.75           C  
ATOM   2593  CE1 PHE E  54     138.350 165.746 226.657  1.00  0.75           C  
ATOM   2594  CE2 PHE E  54     137.090 165.118 224.694  1.00  0.75           C  
ATOM   2595  CZ  PHE E  54     137.664 166.108 225.495  1.00  0.75           C  
ATOM   2596  N   ILE E  55     139.655 159.027 226.761  1.00  0.74           N  
ATOM   2597  CA  ILE E  55     139.924 157.708 227.326  1.00  0.74           C  
ATOM   2598  C   ILE E  55     141.206 157.687 228.146  1.00  0.74           C  
ATOM   2599  O   ILE E  55     141.214 157.231 229.286  1.00  0.74           O  
ATOM   2600  CB  ILE E  55     140.020 156.645 226.234  1.00  0.74           C  
ATOM   2601  CG1 ILE E  55     138.626 156.409 225.613  1.00  0.74           C  
ATOM   2602  CG2 ILE E  55     140.619 155.312 226.757  1.00  0.74           C  
ATOM   2603  CD1 ILE E  55     138.690 155.709 224.250  1.00  0.74           C  
ATOM   2604  N   THR E  56     142.320 158.222 227.603  1.00  0.72           N  
ATOM   2605  CA  THR E  56     143.604 158.316 228.302  1.00  0.72           C  
ATOM   2606  C   THR E  56     143.557 159.192 229.526  1.00  0.72           C  
ATOM   2607  O   THR E  56     144.071 158.841 230.584  1.00  0.72           O  
ATOM   2608  CB  THR E  56     144.701 158.874 227.421  1.00  0.72           C  
ATOM   2609  OG1 THR E  56     144.901 157.988 226.334  1.00  0.72           O  
ATOM   2610  CG2 THR E  56     146.048 158.992 228.157  1.00  0.72           C  
ATOM   2611  N   VAL E  57     142.900 160.360 229.408  1.00  0.73           N  
ATOM   2612  CA  VAL E  57     142.621 161.268 230.508  1.00  0.73           C  
ATOM   2613  C   VAL E  57     141.745 160.596 231.552  1.00  0.73           C  
ATOM   2614  O   VAL E  57     142.029 160.610 232.744  1.00  0.73           O  
ATOM   2615  CB  VAL E  57     141.965 162.549 230.029  1.00  0.73           C  
ATOM   2616  CG1 VAL E  57     141.598 163.435 231.231  1.00  0.73           C  
ATOM   2617  CG2 VAL E  57     142.975 163.310 229.153  1.00  0.73           C  
ATOM   2618  N   GLY E  58     140.690 159.884 231.105  1.00  0.79           N  
ATOM   2619  CA  GLY E  58     139.787 159.125 231.957  1.00  0.79           C  
ATOM   2620  C   GLY E  58     140.433 158.030 232.771  1.00  0.79           C  
ATOM   2621  O   GLY E  58     139.939 157.694 233.842  1.00  0.79           O  
ATOM   2622  N   LEU E  59     141.553 157.454 232.290  1.00  0.73           N  
ATOM   2623  CA  LEU E  59     142.420 156.573 233.060  1.00  0.73           C  
ATOM   2624  C   LEU E  59     143.299 157.307 234.076  1.00  0.73           C  
ATOM   2625  O   LEU E  59     143.277 157.013 235.270  1.00  0.73           O  
ATOM   2626  CB  LEU E  59     143.358 155.790 232.110  1.00  0.73           C  
ATOM   2627  CG  LEU E  59     142.644 154.795 231.179  1.00  0.73           C  
ATOM   2628  CD1 LEU E  59     143.580 154.397 230.028  1.00  0.73           C  
ATOM   2629  CD2 LEU E  59     142.187 153.562 231.971  1.00  0.73           C  
ATOM   2630  N   VAL E  60     144.071 158.335 233.649  1.00  0.70           N  
ATOM   2631  CA  VAL E  60     144.996 159.048 234.532  1.00  0.70           C  
ATOM   2632  C   VAL E  60     144.308 159.849 235.636  1.00  0.70           C  
ATOM   2633  O   VAL E  60     144.752 159.883 236.785  1.00  0.70           O  
ATOM   2634  CB  VAL E  60     146.013 159.946 233.821  1.00  0.70           C  
ATOM   2635  CG1 VAL E  60     146.768 159.154 232.746  1.00  0.70           C  
ATOM   2636  CG2 VAL E  60     145.361 161.161 233.158  1.00  0.70           C  
ATOM   2637  N   GLU E  61     143.172 160.499 235.305  1.00  0.69           N  
ATOM   2638  CA  GLU E  61     142.287 161.191 236.215  1.00  0.69           C  
ATOM   2639  C   GLU E  61     141.598 160.232 237.158  1.00  0.69           C  
ATOM   2640  O   GLU E  61     141.407 160.534 238.331  1.00  0.69           O  
ATOM   2641  CB  GLU E  61     141.215 162.031 235.498  1.00  0.69           C  
ATOM   2642  CG  GLU E  61     141.731 163.333 234.849  1.00  0.69           C  
ATOM   2643  CD  GLU E  61     140.536 164.227 234.516  1.00  0.69           C  
ATOM   2644  OE1 GLU E  61     139.546 163.701 233.938  1.00  0.69           O  
ATOM   2645  OE2 GLU E  61     140.563 165.424 234.901  1.00  0.69           O  
ATOM   2646  N   ALA E  62     141.227 159.016 236.706  1.00  0.77           N  
ATOM   2647  CA  ALA E  62     140.712 157.985 237.583  1.00  0.77           C  
ATOM   2648  C   ALA E  62     141.714 157.560 238.638  1.00  0.77           C  
ATOM   2649  O   ALA E  62     141.359 157.467 239.808  1.00  0.77           O  
ATOM   2650  CB  ALA E  62     140.287 156.723 236.822  1.00  0.77           C  
ATOM   2651  N   ALA E  63     143.006 157.374 238.274  1.00  0.71           N  
ATOM   2652  CA  ALA E  63     144.076 157.157 239.232  1.00  0.71           C  
ATOM   2653  C   ALA E  63     144.112 158.307 240.251  1.00  0.71           C  
ATOM   2654  O   ALA E  63     143.968 158.086 241.450  1.00  0.71           O  
ATOM   2655  CB  ALA E  63     145.431 156.923 238.507  1.00  0.71           C  
ATOM   2656  N   TYR E  64     144.122 159.577 239.787  1.00  0.74           N  
ATOM   2657  CA  TYR E  64     144.079 160.746 240.650  1.00  0.74           C  
ATOM   2658  C   TYR E  64     142.882 160.836 241.602  1.00  0.74           C  
ATOM   2659  O   TYR E  64     143.032 161.091 242.796  1.00  0.74           O  
ATOM   2660  CB  TYR E  64     144.039 162.020 239.762  1.00  0.74           C  
ATOM   2661  CG  TYR E  64     144.072 163.314 240.543  1.00  0.74           C  
ATOM   2662  CD1 TYR E  64     145.031 163.498 241.542  1.00  0.74           C  
ATOM   2663  CD2 TYR E  64     143.102 164.314 240.360  1.00  0.74           C  
ATOM   2664  CE1 TYR E  64     145.081 164.673 242.293  1.00  0.74           C  
ATOM   2665  CE2 TYR E  64     143.128 165.485 241.135  1.00  0.74           C  
ATOM   2666  CZ  TYR E  64     144.131 165.669 242.091  1.00  0.74           C  
ATOM   2667  OH  TYR E  64     144.193 166.831 242.880  1.00  0.74           O  
ATOM   2668  N   PHE E  65     141.659 160.637 241.085  1.00  0.74           N  
ATOM   2669  CA  PHE E  65     140.426 160.671 241.850  1.00  0.74           C  
ATOM   2670  C   PHE E  65     140.258 159.528 242.834  1.00  0.74           C  
ATOM   2671  O   PHE E  65     139.717 159.712 243.922  1.00  0.74           O  
ATOM   2672  CB  PHE E  65     139.169 160.734 240.954  1.00  0.74           C  
ATOM   2673  CG  PHE E  65     139.006 162.098 240.349  1.00  0.74           C  
ATOM   2674  CD1 PHE E  65     138.763 163.213 241.165  1.00  0.74           C  
ATOM   2675  CD2 PHE E  65     139.029 162.280 238.961  1.00  0.74           C  
ATOM   2676  CE1 PHE E  65     138.569 164.482 240.606  1.00  0.74           C  
ATOM   2677  CE2 PHE E  65     138.865 163.547 238.397  1.00  0.74           C  
ATOM   2678  CZ  PHE E  65     138.626 164.649 239.220  1.00  0.74           C  
ATOM   2679  N   ILE E  66     140.726 158.312 242.493  1.00  0.74           N  
ATOM   2680  CA  ILE E  66     140.806 157.189 243.416  1.00  0.74           C  
ATOM   2681  C   ILE E  66     141.758 157.484 244.565  1.00  0.74           C  
ATOM   2682  O   ILE E  66     141.425 157.267 245.728  1.00  0.74           O  
ATOM   2683  CB  ILE E  66     141.235 155.908 242.705  1.00  0.74           C  
ATOM   2684  CG1 ILE E  66     140.144 155.420 241.723  1.00  0.74           C  
ATOM   2685  CG2 ILE E  66     141.576 154.785 243.714  1.00  0.74           C  
ATOM   2686  CD1 ILE E  66     140.674 154.388 240.716  1.00  0.74           C  
ATOM   2687  N   ASN E  67     142.951 158.058 244.288  1.00  0.71           N  
ATOM   2688  CA  ASN E  67     143.856 158.539 245.318  1.00  0.71           C  
ATOM   2689  C   ASN E  67     143.235 159.606 246.199  1.00  0.71           C  
ATOM   2690  O   ASN E  67     143.355 159.576 247.418  1.00  0.71           O  
ATOM   2691  CB  ASN E  67     145.124 159.154 244.697  1.00  0.71           C  
ATOM   2692  CG  ASN E  67     146.051 158.058 244.218  1.00  0.71           C  
ATOM   2693  OD1 ASN E  67     146.148 157.757 243.037  1.00  0.71           O  
ATOM   2694  ND2 ASN E  67     146.819 157.471 245.160  1.00  0.71           N  
ATOM   2695  N   LEU E  68     142.506 160.554 245.603  1.00  0.72           N  
ATOM   2696  CA  LEU E  68     141.748 161.549 246.334  1.00  0.72           C  
ATOM   2697  C   LEU E  68     140.672 160.983 247.264  1.00  0.72           C  
ATOM   2698  O   LEU E  68     140.506 161.422 248.402  1.00  0.72           O  
ATOM   2699  CB  LEU E  68     141.106 162.566 245.365  1.00  0.72           C  
ATOM   2700  CG  LEU E  68     140.199 163.609 246.048  1.00  0.72           C  
ATOM   2701  CD1 LEU E  68     140.929 164.357 247.176  1.00  0.72           C  
ATOM   2702  CD2 LEU E  68     139.597 164.571 245.014  1.00  0.72           C  
ATOM   2703  N   ALA E  69     139.922 159.960 246.828  1.00  0.79           N  
ATOM   2704  CA  ALA E  69     138.968 159.275 247.675  1.00  0.79           C  
ATOM   2705  C   ALA E  69     139.598 158.604 248.904  1.00  0.79           C  
ATOM   2706  O   ALA E  69     139.097 158.688 250.025  1.00  0.79           O  
ATOM   2707  CB  ALA E  69     138.249 158.203 246.841  1.00  0.79           C  
ATOM   2708  N   PHE E  70     140.757 157.942 248.710  1.00  0.73           N  
ATOM   2709  CA  PHE E  70     141.576 157.396 249.782  1.00  0.73           C  
ATOM   2710  C   PHE E  70     142.234 158.435 250.665  1.00  0.73           C  
ATOM   2711  O   PHE E  70     142.405 158.209 251.860  1.00  0.73           O  
ATOM   2712  CB  PHE E  70     142.663 156.430 249.280  1.00  0.73           C  
ATOM   2713  CG  PHE E  70     142.009 155.134 248.933  1.00  0.73           C  
ATOM   2714  CD1 PHE E  70     141.551 154.280 249.947  1.00  0.73           C  
ATOM   2715  CD2 PHE E  70     141.854 154.746 247.603  1.00  0.73           C  
ATOM   2716  CE1 PHE E  70     140.987 153.041 249.629  1.00  0.73           C  
ATOM   2717  CE2 PHE E  70     141.234 153.540 247.276  1.00  0.73           C  
ATOM   2718  CZ  PHE E  70     140.812 152.679 248.292  1.00  0.73           C  
ATOM   2719  N   MET E  71     142.590 159.619 250.129  1.00  0.69           N  
ATOM   2720  CA  MET E  71     143.023 160.754 250.930  1.00  0.69           C  
ATOM   2721  C   MET E  71     141.950 161.171 251.923  1.00  0.69           C  
ATOM   2722  O   MET E  71     142.231 161.380 253.095  1.00  0.69           O  
ATOM   2723  CB  MET E  71     143.348 162.011 250.083  1.00  0.69           C  
ATOM   2724  CG  MET E  71     143.861 163.230 250.898  1.00  0.69           C  
ATOM   2725  SD  MET E  71     143.242 164.864 250.365  1.00  0.69           S  
ATOM   2726  CE  MET E  71     141.766 165.002 251.409  1.00  0.69           C  
ATOM   2727  N   ALA E  72     140.671 161.249 251.507  1.00  0.75           N  
ATOM   2728  CA  ALA E  72     139.572 161.524 252.409  1.00  0.75           C  
ATOM   2729  C   ALA E  72     139.394 160.465 253.476  1.00  0.75           C  
ATOM   2730  O   ALA E  72     139.095 160.753 254.630  1.00  0.75           O  
ATOM   2731  CB  ALA E  72     138.238 161.640 251.658  1.00  0.75           C  
ATOM   2732  N   LEU E  73     139.605 159.192 253.118  1.00  0.72           N  
ATOM   2733  CA  LEU E  73     139.658 158.126 254.083  1.00  0.72           C  
ATOM   2734  C   LEU E  73     140.789 158.297 255.089  1.00  0.72           C  
ATOM   2735  O   LEU E  73     140.601 158.111 256.279  1.00  0.72           O  
ATOM   2736  CB  LEU E  73     139.778 156.763 253.388  1.00  0.72           C  
ATOM   2737  CG  LEU E  73     139.419 155.584 254.300  1.00  0.72           C  
ATOM   2738  CD1 LEU E  73     137.903 155.418 254.484  1.00  0.72           C  
ATOM   2739  CD2 LEU E  73     140.002 154.310 253.710  1.00  0.72           C  
ATOM   2740  N   PHE E  74     141.996 158.697 254.665  1.00  0.71           N  
ATOM   2741  CA  PHE E  74     143.098 158.965 255.570  1.00  0.71           C  
ATOM   2742  C   PHE E  74     142.849 160.169 256.461  1.00  0.71           C  
ATOM   2743  O   PHE E  74     143.084 160.120 257.658  1.00  0.71           O  
ATOM   2744  CB  PHE E  74     144.414 159.161 254.778  1.00  0.71           C  
ATOM   2745  CG  PHE E  74     145.034 157.852 254.338  1.00  0.71           C  
ATOM   2746  CD1 PHE E  74     144.310 156.731 253.882  1.00  0.71           C  
ATOM   2747  CD2 PHE E  74     146.432 157.753 254.379  1.00  0.71           C  
ATOM   2748  CE1 PHE E  74     144.962 155.553 253.505  1.00  0.71           C  
ATOM   2749  CE2 PHE E  74     147.087 156.584 253.995  1.00  0.71           C  
ATOM   2750  CZ  PHE E  74     146.354 155.483 253.567  1.00  0.71           C  
ATOM   2751  N   VAL E  75     142.350 161.266 255.887  1.00  0.71           N  
ATOM   2752  CA  VAL E  75     142.212 162.554 256.536  1.00  0.71           C  
ATOM   2753  C   VAL E  75     140.980 162.713 257.423  1.00  0.71           C  
ATOM   2754  O   VAL E  75     141.036 163.339 258.482  1.00  0.71           O  
ATOM   2755  CB  VAL E  75     142.248 163.609 255.448  1.00  0.71           C  
ATOM   2756  CG1 VAL E  75     142.060 165.025 255.997  1.00  0.71           C  
ATOM   2757  CG2 VAL E  75     143.624 163.543 254.763  1.00  0.71           C  
ATOM   2758  N   PHE E  76     139.825 162.167 256.998  1.00  0.70           N  
ATOM   2759  CA  PHE E  76     138.554 162.335 257.677  1.00  0.70           C  
ATOM   2760  C   PHE E  76     138.109 161.071 258.380  1.00  0.70           C  
ATOM   2761  O   PHE E  76     137.587 161.133 259.492  1.00  0.70           O  
ATOM   2762  CB  PHE E  76     137.439 162.706 256.668  1.00  0.70           C  
ATOM   2763  CG  PHE E  76     137.729 164.020 256.011  1.00  0.70           C  
ATOM   2764  CD1 PHE E  76     137.681 165.207 256.751  1.00  0.70           C  
ATOM   2765  CD2 PHE E  76     138.010 164.092 254.642  1.00  0.70           C  
ATOM   2766  CE1 PHE E  76     137.857 166.446 256.128  1.00  0.70           C  
ATOM   2767  CE2 PHE E  76     138.201 165.324 254.011  1.00  0.70           C  
ATOM   2768  CZ  PHE E  76     138.086 166.504 254.751  1.00  0.70           C  
ATOM   2769  N   ALA E  77     138.301 159.883 257.763  1.00  0.79           N  
ATOM   2770  CA  ALA E  77     137.932 158.638 258.414  1.00  0.79           C  
ATOM   2771  C   ALA E  77     139.002 158.192 259.400  1.00  0.79           C  
ATOM   2772  O   ALA E  77     138.709 157.820 260.533  1.00  0.79           O  
ATOM   2773  CB  ALA E  77     137.626 157.507 257.405  1.00  0.79           C  
ATOM   2774  N   THR E  78     140.278 158.257 258.973  1.00  0.67           N  
ATOM   2775  CA  THR E  78     141.473 157.891 259.724  1.00  0.67           C  
ATOM   2776  C   THR E  78     141.459 156.436 260.189  1.00  0.67           C  
ATOM   2777  O   THR E  78     141.322 156.219 261.387  1.00  0.67           O  
ATOM   2778  CB  THR E  78     141.804 158.834 260.879  1.00  0.67           C  
ATOM   2779  OG1 THR E  78     141.787 160.181 260.433  1.00  0.67           O  
ATOM   2780  CG2 THR E  78     143.226 158.603 261.416  1.00  0.67           C  
ATOM   2781  N   PRO E  79     141.553 155.383 259.358  1.00  0.64           N  
ATOM   2782  CA  PRO E  79     141.045 154.042 259.675  1.00  0.64           C  
ATOM   2783  C   PRO E  79     141.613 153.363 260.903  1.00  0.64           C  
ATOM   2784  O   PRO E  79     140.993 152.450 261.436  1.00  0.64           O  
ATOM   2785  CB  PRO E  79     141.430 153.199 258.458  1.00  0.64           C  
ATOM   2786  CG  PRO E  79     141.435 154.200 257.308  1.00  0.64           C  
ATOM   2787  CD  PRO E  79     141.981 155.468 257.962  1.00  0.64           C  
ATOM   2788  N   VAL E  80     142.841 153.744 261.280  1.00  0.62           N  
ATOM   2789  CA  VAL E  80     143.570 153.236 262.414  1.00  0.62           C  
ATOM   2790  C   VAL E  80     143.442 154.102 263.682  1.00  0.62           C  
ATOM   2791  O   VAL E  80     144.182 153.865 264.639  1.00  0.62           O  
ATOM   2792  CB  VAL E  80     145.065 153.190 262.093  1.00  0.62           C  
ATOM   2793  CG1 VAL E  80     145.430 152.338 260.867  1.00  0.62           C  
ATOM   2794  CG2 VAL E  80     145.554 154.623 261.839  1.00  0.62           C  
ATOM   2795  N   LYS E  81     142.580 155.146 263.683  1.00  0.67           N  
ATOM   2796  CA  LYS E  81     142.233 155.954 264.844  1.00  0.67           C  
ATOM   2797  C   LYS E  81     141.432 155.127 265.888  1.00  0.67           C  
ATOM   2798  O   LYS E  81     140.966 154.002 265.555  1.00  0.67           O  
ATOM   2799  CB  LYS E  81     141.440 157.224 264.390  1.00  0.67           C  
ATOM   2800  CG  LYS E  81     141.156 158.271 265.480  1.00  0.67           C  
ATOM   2801  CD  LYS E  81     140.400 159.516 264.984  1.00  0.67           C  
ATOM   2802  CE  LYS E  81     140.061 160.442 266.155  1.00  0.67           C  
ATOM   2803  NZ  LYS E  81     139.308 161.622 265.677  1.00  0.67           N  
ATOM   2804  OXT LYS E  81     141.303 155.607 267.044  1.00  0.67           O  
TER    2805      LYS E  81                                                      
ATOM   2806  N   ASP F   2     147.760 169.252 269.760  1.00  0.62           N  
ATOM   2807  CA  ASP F   2     147.792 170.293 268.660  1.00  0.62           C  
ATOM   2808  C   ASP F   2     149.096 170.514 267.934  1.00  0.62           C  
ATOM   2809  O   ASP F   2     149.075 170.405 266.710  1.00  0.62           O  
ATOM   2810  CB  ASP F   2     147.193 171.640 269.136  1.00  0.62           C  
ATOM   2811  CG  ASP F   2     145.778 171.408 269.631  1.00  0.62           C  
ATOM   2812  OD1 ASP F   2     145.411 170.218 269.765  1.00  0.62           O  
ATOM   2813  OD2 ASP F   2     145.140 172.428 269.953  1.00  0.62           O  
ATOM   2814  N   PRO F   3     150.248 170.789 268.554  1.00  0.74           N  
ATOM   2815  CA  PRO F   3     151.488 170.991 267.811  1.00  0.74           C  
ATOM   2816  C   PRO F   3     151.903 169.862 266.877  1.00  0.74           C  
ATOM   2817  O   PRO F   3     152.379 170.140 265.782  1.00  0.74           O  
ATOM   2818  CB  PRO F   3     152.550 171.213 268.892  1.00  0.74           C  
ATOM   2819  CG  PRO F   3     151.806 171.718 270.130  1.00  0.74           C  
ATOM   2820  CD  PRO F   3     150.382 171.192 269.965  1.00  0.74           C  
ATOM   2821  N   THR F   4     151.746 168.593 267.302  1.00  0.72           N  
ATOM   2822  CA  THR F   4     152.034 167.401 266.502  1.00  0.72           C  
ATOM   2823  C   THR F   4     151.190 167.278 265.251  1.00  0.72           C  
ATOM   2824  O   THR F   4     151.696 167.042 264.157  1.00  0.72           O  
ATOM   2825  CB  THR F   4     151.860 166.130 267.323  1.00  0.72           C  
ATOM   2826  OG1 THR F   4     152.705 166.202 268.459  1.00  0.72           O  
ATOM   2827  CG2 THR F   4     152.226 164.869 266.528  1.00  0.72           C  
ATOM   2828  N   ILE F   5     149.864 167.488 265.389  1.00  0.70           N  
ATOM   2829  CA  ILE F   5     148.887 167.467 264.306  1.00  0.70           C  
ATOM   2830  C   ILE F   5     149.155 168.581 263.330  1.00  0.70           C  
ATOM   2831  O   ILE F   5     149.164 168.396 262.118  1.00  0.70           O  
ATOM   2832  CB  ILE F   5     147.460 167.569 264.840  1.00  0.70           C  
ATOM   2833  CG1 ILE F   5     147.182 166.362 265.762  1.00  0.70           C  
ATOM   2834  CG2 ILE F   5     146.451 167.614 263.664  1.00  0.70           C  
ATOM   2835  CD1 ILE F   5     145.842 166.446 266.500  1.00  0.70           C  
ATOM   2836  N   ALA F   6     149.445 169.773 263.862  1.00  0.74           N  
ATOM   2837  CA  ALA F   6     149.811 170.922 263.094  1.00  0.74           C  
ATOM   2838  C   ALA F   6     151.082 170.787 262.265  1.00  0.74           C  
ATOM   2839  O   ALA F   6     151.099 171.136 261.086  1.00  0.74           O  
ATOM   2840  CB  ALA F   6     150.012 172.011 264.123  1.00  0.74           C  
ATOM   2841  N   ALA F   7     152.166 170.232 262.850  1.00  0.73           N  
ATOM   2842  CA  ALA F   7     153.380 169.899 262.133  1.00  0.73           C  
ATOM   2843  C   ALA F   7     153.147 168.861 261.042  1.00  0.73           C  
ATOM   2844  O   ALA F   7     153.618 169.012 259.916  1.00  0.73           O  
ATOM   2845  CB  ALA F   7     154.454 169.407 263.122  1.00  0.73           C  
ATOM   2846  N   GLY F   8     152.353 167.805 261.332  1.00  0.73           N  
ATOM   2847  CA  GLY F   8     151.980 166.795 260.344  1.00  0.73           C  
ATOM   2848  C   GLY F   8     151.135 167.315 259.207  1.00  0.73           C  
ATOM   2849  O   GLY F   8     151.310 166.927 258.054  1.00  0.73           O  
ATOM   2850  N   ALA F   9     150.219 168.250 259.498  1.00  0.72           N  
ATOM   2851  CA  ALA F   9     149.441 168.965 258.515  1.00  0.72           C  
ATOM   2852  C   ALA F   9     150.243 169.861 257.589  1.00  0.72           C  
ATOM   2853  O   ALA F   9     150.046 169.858 256.375  1.00  0.72           O  
ATOM   2854  CB  ALA F   9     148.413 169.828 259.239  1.00  0.72           C  
ATOM   2855  N   LEU F  10     151.204 170.628 258.144  1.00  0.71           N  
ATOM   2856  CA  LEU F  10     152.147 171.426 257.383  1.00  0.71           C  
ATOM   2857  C   LEU F  10     153.022 170.576 256.482  1.00  0.71           C  
ATOM   2858  O   LEU F  10     153.188 170.864 255.300  1.00  0.71           O  
ATOM   2859  CB  LEU F  10     153.046 172.245 258.333  1.00  0.71           C  
ATOM   2860  CG  LEU F  10     152.323 173.414 259.026  1.00  0.71           C  
ATOM   2861  CD1 LEU F  10     153.122 173.863 260.257  1.00  0.71           C  
ATOM   2862  CD2 LEU F  10     152.102 174.584 258.052  1.00  0.71           C  
ATOM   2863  N   ILE F  11     153.559 169.450 256.986  1.00  0.72           N  
ATOM   2864  CA  ILE F  11     154.312 168.517 256.157  1.00  0.72           C  
ATOM   2865  C   ILE F  11     153.454 167.928 255.047  1.00  0.72           C  
ATOM   2866  O   ILE F  11     153.853 167.908 253.882  1.00  0.72           O  
ATOM   2867  CB  ILE F  11     154.947 167.416 256.998  1.00  0.72           C  
ATOM   2868  CG1 ILE F  11     155.993 168.035 257.954  1.00  0.72           C  
ATOM   2869  CG2 ILE F  11     155.604 166.333 256.106  1.00  0.72           C  
ATOM   2870  CD1 ILE F  11     156.405 167.091 259.090  1.00  0.72           C  
ATOM   2871  N   GLY F  12     152.209 167.505 255.364  1.00  0.72           N  
ATOM   2872  CA  GLY F  12     151.286 166.956 254.379  1.00  0.72           C  
ATOM   2873  C   GLY F  12     150.844 167.946 253.335  1.00  0.72           C  
ATOM   2874  O   GLY F  12     150.794 167.621 252.154  1.00  0.72           O  
ATOM   2875  N   GLY F  13     150.573 169.209 253.721  1.00  0.71           N  
ATOM   2876  CA  GLY F  13     150.279 170.291 252.787  1.00  0.71           C  
ATOM   2877  C   GLY F  13     151.454 170.663 251.932  1.00  0.71           C  
ATOM   2878  O   GLY F  13     151.308 171.021 250.766  1.00  0.71           O  
ATOM   2879  N   GLY F  14     152.676 170.537 252.474  1.00  0.71           N  
ATOM   2880  CA  GLY F  14     153.884 170.757 251.703  1.00  0.71           C  
ATOM   2881  C   GLY F  14     154.179 169.699 250.681  1.00  0.71           C  
ATOM   2882  O   GLY F  14     154.594 170.010 249.567  1.00  0.71           O  
ATOM   2883  N   LEU F  15     153.914 168.420 251.011  1.00  0.70           N  
ATOM   2884  CA  LEU F  15     153.921 167.319 250.062  1.00  0.70           C  
ATOM   2885  C   LEU F  15     152.910 167.528 248.948  1.00  0.70           C  
ATOM   2886  O   LEU F  15     153.253 167.431 247.770  1.00  0.70           O  
ATOM   2887  CB  LEU F  15     153.605 165.986 250.783  1.00  0.70           C  
ATOM   2888  CG  LEU F  15     154.810 165.419 251.549  1.00  0.70           C  
ATOM   2889  CD1 LEU F  15     154.371 164.698 252.833  1.00  0.70           C  
ATOM   2890  CD2 LEU F  15     155.668 164.529 250.636  1.00  0.70           C  
ATOM   2891  N   ILE F  16     151.656 167.905 249.292  1.00  0.69           N  
ATOM   2892  CA  ILE F  16     150.573 168.158 248.340  1.00  0.69           C  
ATOM   2893  C   ILE F  16     150.935 169.199 247.309  1.00  0.69           C  
ATOM   2894  O   ILE F  16     150.784 168.996 246.104  1.00  0.69           O  
ATOM   2895  CB  ILE F  16     149.304 168.635 249.061  1.00  0.69           C  
ATOM   2896  CG1 ILE F  16     148.680 167.465 249.823  1.00  0.69           C  
ATOM   2897  CG2 ILE F  16     148.240 169.188 248.094  1.00  0.69           C  
ATOM   2898  CD1 ILE F  16     147.583 167.847 250.824  1.00  0.69           C  
ATOM   2899  N   MET F  17     151.465 170.340 247.766  1.00  0.69           N  
ATOM   2900  CA  MET F  17     151.906 171.404 246.898  1.00  0.69           C  
ATOM   2901  C   MET F  17     153.094 171.080 246.046  1.00  0.69           C  
ATOM   2902  O   MET F  17     153.142 171.470 244.882  1.00  0.69           O  
ATOM   2903  CB  MET F  17     152.276 172.620 247.738  1.00  0.69           C  
ATOM   2904  CG  MET F  17     151.047 173.344 248.276  1.00  0.69           C  
ATOM   2905  SD  MET F  17     149.791 173.806 247.047  1.00  0.69           S  
ATOM   2906  CE  MET F  17     150.797 175.064 246.225  1.00  0.69           C  
ATOM   2907  N   ALA F  18     154.080 170.357 246.608  1.00  0.70           N  
ATOM   2908  CA  ALA F  18     155.224 169.877 245.877  1.00  0.70           C  
ATOM   2909  C   ALA F  18     154.824 168.964 244.743  1.00  0.70           C  
ATOM   2910  O   ALA F  18     155.259 169.126 243.606  1.00  0.70           O  
ATOM   2911  CB  ALA F  18     156.127 169.079 246.833  1.00  0.70           C  
ATOM   2912  N   GLY F  19     153.907 168.019 245.022  1.00  0.70           N  
ATOM   2913  CA  GLY F  19     153.423 167.105 244.010  1.00  0.70           C  
ATOM   2914  C   GLY F  19     152.553 167.752 242.975  1.00  0.70           C  
ATOM   2915  O   GLY F  19     152.666 167.481 241.781  1.00  0.70           O  
ATOM   2916  N   GLY F  20     151.690 168.689 243.400  1.00  0.70           N  
ATOM   2917  CA  GLY F  20     150.916 169.497 242.473  1.00  0.70           C  
ATOM   2918  C   GLY F  20     151.754 170.337 241.559  1.00  0.70           C  
ATOM   2919  O   GLY F  20     151.515 170.389 240.358  1.00  0.70           O  
ATOM   2920  N   ALA F  21     152.777 171.007 242.099  1.00  0.70           N  
ATOM   2921  CA  ALA F  21     153.689 171.820 241.338  1.00  0.70           C  
ATOM   2922  C   ALA F  21     154.552 171.077 240.343  1.00  0.70           C  
ATOM   2923  O   ALA F  21     154.761 171.531 239.217  1.00  0.70           O  
ATOM   2924  CB  ALA F  21     154.603 172.518 242.320  1.00  0.70           C  
ATOM   2925  N   ILE F  22     155.057 169.888 240.739  1.00  0.68           N  
ATOM   2926  CA  ILE F  22     155.758 168.979 239.844  1.00  0.68           C  
ATOM   2927  C   ILE F  22     154.858 168.555 238.705  1.00  0.68           C  
ATOM   2928  O   ILE F  22     155.223 168.670 237.538  1.00  0.68           O  
ATOM   2929  CB  ILE F  22     156.261 167.730 240.570  1.00  0.68           C  
ATOM   2930  CG1 ILE F  22     157.423 168.098 241.504  1.00  0.68           C  
ATOM   2931  CG2 ILE F  22     156.735 166.636 239.582  1.00  0.68           C  
ATOM   2932  CD1 ILE F  22     157.794 167.009 242.517  1.00  0.68           C  
ATOM   2933  N   GLY F  23     153.617 168.122 239.014  1.00  0.70           N  
ATOM   2934  CA  GLY F  23     152.665 167.725 237.988  1.00  0.70           C  
ATOM   2935  C   GLY F  23     152.269 168.834 237.055  1.00  0.70           C  
ATOM   2936  O   GLY F  23     152.259 168.635 235.843  1.00  0.70           O  
ATOM   2937  N   ALA F  24     151.971 170.031 237.595  1.00  0.70           N  
ATOM   2938  CA  ALA F  24     151.653 171.209 236.818  1.00  0.70           C  
ATOM   2939  C   ALA F  24     152.777 171.656 235.901  1.00  0.70           C  
ATOM   2940  O   ALA F  24     152.638 171.680 234.682  1.00  0.70           O  
ATOM   2941  CB  ALA F  24     151.247 172.349 237.771  1.00  0.70           C  
ATOM   2942  N   GLY F  25     153.986 171.888 236.456  1.00  0.70           N  
ATOM   2943  CA  GLY F  25     155.090 172.436 235.679  1.00  0.70           C  
ATOM   2944  C   GLY F  25     155.597 171.502 234.619  1.00  0.70           C  
ATOM   2945  O   GLY F  25     155.881 171.904 233.493  1.00  0.70           O  
ATOM   2946  N   ILE F  26     155.681 170.196 234.936  1.00  0.69           N  
ATOM   2947  CA  ILE F  26     156.048 169.194 233.951  1.00  0.69           C  
ATOM   2948  C   ILE F  26     154.965 169.023 232.894  1.00  0.69           C  
ATOM   2949  O   ILE F  26     155.261 169.051 231.702  1.00  0.69           O  
ATOM   2950  CB  ILE F  26     156.470 167.870 234.583  1.00  0.69           C  
ATOM   2951  CG1 ILE F  26     157.628 168.148 235.573  1.00  0.69           C  
ATOM   2952  CG2 ILE F  26     156.895 166.858 233.489  1.00  0.69           C  
ATOM   2953  CD1 ILE F  26     158.202 166.910 236.266  1.00  0.69           C  
ATOM   2954  N   GLY F  27     153.669 168.916 233.271  1.00  0.71           N  
ATOM   2955  CA  GLY F  27     152.599 168.728 232.297  1.00  0.71           C  
ATOM   2956  C   GLY F  27     152.383 169.898 231.368  1.00  0.71           C  
ATOM   2957  O   GLY F  27     152.177 169.700 230.168  1.00  0.71           O  
ATOM   2958  N   ASP F  28     152.498 171.139 231.880  1.00  0.70           N  
ATOM   2959  CA  ASP F  28     152.483 172.363 231.096  1.00  0.70           C  
ATOM   2960  C   ASP F  28     153.648 172.462 230.135  1.00  0.70           C  
ATOM   2961  O   ASP F  28     153.484 172.801 228.961  1.00  0.70           O  
ATOM   2962  CB  ASP F  28     152.465 173.602 232.017  1.00  0.70           C  
ATOM   2963  CG  ASP F  28     151.120 173.692 232.716  1.00  0.70           C  
ATOM   2964  OD1 ASP F  28     150.129 173.128 232.182  1.00  0.70           O  
ATOM   2965  OD2 ASP F  28     151.084 174.366 233.769  1.00  0.70           O  
ATOM   2966  N   GLY F  29     154.868 172.097 230.586  1.00  0.72           N  
ATOM   2967  CA  GLY F  29     156.041 172.053 229.724  1.00  0.72           C  
ATOM   2968  C   GLY F  29     155.934 171.047 228.605  1.00  0.72           C  
ATOM   2969  O   GLY F  29     156.275 171.341 227.460  1.00  0.72           O  
ATOM   2970  N   VAL F  30     155.401 169.842 228.899  1.00  0.72           N  
ATOM   2971  CA  VAL F  30     155.111 168.795 227.924  1.00  0.72           C  
ATOM   2972  C   VAL F  30     154.052 169.203 226.901  1.00  0.72           C  
ATOM   2973  O   VAL F  30     154.227 169.003 225.697  1.00  0.72           O  
ATOM   2974  CB  VAL F  30     154.738 167.479 228.604  1.00  0.72           C  
ATOM   2975  CG1 VAL F  30     154.363 166.408 227.575  1.00  0.72           C  
ATOM   2976  CG2 VAL F  30     155.927 166.918 229.399  1.00  0.72           C  
ATOM   2977  N   ALA F  31     152.935 169.825 227.332  1.00  0.72           N  
ATOM   2978  CA  ALA F  31     151.914 170.353 226.442  1.00  0.72           C  
ATOM   2979  C   ALA F  31     152.421 171.498 225.585  1.00  0.72           C  
ATOM   2980  O   ALA F  31     152.170 171.577 224.381  1.00  0.72           O  
ATOM   2981  CB  ALA F  31     150.698 170.817 227.265  1.00  0.72           C  
ATOM   2982  N   GLY F  32     153.201 172.405 226.196  1.00  0.72           N  
ATOM   2983  CA  GLY F  32     153.816 173.510 225.500  1.00  0.72           C  
ATOM   2984  C   GLY F  32     154.849 173.119 224.495  1.00  0.72           C  
ATOM   2985  O   GLY F  32     154.975 173.767 223.465  1.00  0.72           O  
ATOM   2986  N   ASN F  33     155.580 172.010 224.723  1.00  0.72           N  
ATOM   2987  CA  ASN F  33     156.480 171.428 223.743  1.00  0.72           C  
ATOM   2988  C   ASN F  33     155.754 171.086 222.447  1.00  0.72           C  
ATOM   2989  O   ASN F  33     156.181 171.482 221.362  1.00  0.72           O  
ATOM   2990  CB  ASN F  33     157.188 170.183 224.366  1.00  0.72           C  
ATOM   2991  CG  ASN F  33     158.043 169.340 223.414  1.00  0.72           C  
ATOM   2992  OD1 ASN F  33     157.511 168.594 222.592  1.00  0.72           O  
ATOM   2993  ND2 ASN F  33     159.387 169.437 223.532  1.00  0.72           N  
ATOM   2994  N   ALA F  34     154.592 170.411 222.543  1.00  0.73           N  
ATOM   2995  CA  ALA F  34     153.774 170.085 221.395  1.00  0.73           C  
ATOM   2996  C   ALA F  34     153.224 171.307 220.680  1.00  0.73           C  
ATOM   2997  O   ALA F  34     153.242 171.379 219.449  1.00  0.73           O  
ATOM   2998  CB  ALA F  34     152.603 169.189 221.806  1.00  0.73           C  
ATOM   2999  N   LEU F  35     152.763 172.313 221.456  1.00  0.74           N  
ATOM   3000  CA  LEU F  35     152.309 173.594 220.944  1.00  0.74           C  
ATOM   3001  C   LEU F  35     153.401 174.325 220.169  1.00  0.74           C  
ATOM   3002  O   LEU F  35     153.209 174.695 219.013  1.00  0.74           O  
ATOM   3003  CB  LEU F  35     151.835 174.494 222.118  1.00  0.74           C  
ATOM   3004  CG  LEU F  35     151.326 175.899 221.728  1.00  0.74           C  
ATOM   3005  CD1 LEU F  35     149.945 175.842 221.059  1.00  0.74           C  
ATOM   3006  CD2 LEU F  35     151.328 176.836 222.947  1.00  0.74           C  
ATOM   3007  N   ILE F  36     154.609 174.487 220.752  1.00  0.73           N  
ATOM   3008  CA  ILE F  36     155.734 175.158 220.109  1.00  0.73           C  
ATOM   3009  C   ILE F  36     156.207 174.387 218.878  1.00  0.73           C  
ATOM   3010  O   ILE F  36     156.438 174.962 217.816  1.00  0.73           O  
ATOM   3011  CB  ILE F  36     156.894 175.376 221.082  1.00  0.73           C  
ATOM   3012  CG1 ILE F  36     156.488 176.227 222.310  1.00  0.73           C  
ATOM   3013  CG2 ILE F  36     158.090 176.061 220.379  1.00  0.73           C  
ATOM   3014  CD1 ILE F  36     157.340 175.932 223.552  1.00  0.73           C  
ATOM   3015  N   SER F  37     156.314 173.041 218.962  1.00  0.75           N  
ATOM   3016  CA  SER F  37     156.685 172.185 217.833  1.00  0.75           C  
ATOM   3017  C   SER F  37     155.705 172.211 216.676  1.00  0.75           C  
ATOM   3018  O   SER F  37     156.113 172.106 215.517  1.00  0.75           O  
ATOM   3019  CB  SER F  37     156.835 170.674 218.165  1.00  0.75           C  
ATOM   3020  OG  SER F  37     158.011 170.353 218.894  1.00  0.75           O  
ATOM   3021  N   GLY F  38     154.389 172.301 216.960  1.00  0.76           N  
ATOM   3022  CA  GLY F  38     153.344 172.460 215.958  1.00  0.76           C  
ATOM   3023  C   GLY F  38     153.328 173.823 215.314  1.00  0.76           C  
ATOM   3024  O   GLY F  38     153.285 173.903 214.093  1.00  0.76           O  
ATOM   3025  N   VAL F  39     153.441 174.914 216.103  1.00  0.76           N  
ATOM   3026  CA  VAL F  39     153.544 176.293 215.624  1.00  0.76           C  
ATOM   3027  C   VAL F  39     154.845 176.548 214.853  1.00  0.76           C  
ATOM   3028  O   VAL F  39     154.926 177.360 213.928  1.00  0.76           O  
ATOM   3029  CB  VAL F  39     153.360 177.295 216.771  1.00  0.76           C  
ATOM   3030  CG1 VAL F  39     153.497 178.754 216.286  1.00  0.76           C  
ATOM   3031  CG2 VAL F  39     151.953 177.121 217.382  1.00  0.76           C  
ATOM   3032  N   ALA F  40     155.950 175.860 215.207  1.00  0.80           N  
ATOM   3033  CA  ALA F  40     157.183 175.899 214.441  1.00  0.80           C  
ATOM   3034  C   ALA F  40     157.070 175.233 213.085  1.00  0.80           C  
ATOM   3035  O   ALA F  40     157.522 175.762 212.075  1.00  0.80           O  
ATOM   3036  CB  ALA F  40     158.345 175.243 215.210  1.00  0.80           C  
ATOM   3037  N   ARG F  41     156.448 174.048 213.043  1.00  0.73           N  
ATOM   3038  CA  ARG F  41     156.157 173.343 211.818  1.00  0.73           C  
ATOM   3039  C   ARG F  41     155.136 174.039 210.909  1.00  0.73           C  
ATOM   3040  O   ARG F  41     155.449 174.306 209.757  1.00  0.73           O  
ATOM   3041  CB  ARG F  41     155.683 171.917 212.213  1.00  0.73           C  
ATOM   3042  CG  ARG F  41     154.792 171.203 211.176  1.00  0.73           C  
ATOM   3043  CD  ARG F  41     154.573 169.689 211.262  1.00  0.73           C  
ATOM   3044  NE  ARG F  41     153.741 169.410 212.487  1.00  0.73           N  
ATOM   3045  CZ  ARG F  41     154.220 169.088 213.697  1.00  0.73           C  
ATOM   3046  NH1 ARG F  41     155.526 168.984 213.890  1.00  0.73           N  
ATOM   3047  NH2 ARG F  41     153.395 168.921 214.731  1.00  0.73           N  
ATOM   3048  N   GLN F  42     153.926 174.388 211.400  1.00  0.71           N  
ATOM   3049  CA  GLN F  42     152.913 175.084 210.624  1.00  0.71           C  
ATOM   3050  C   GLN F  42     152.668 176.392 211.364  1.00  0.71           C  
ATOM   3051  O   GLN F  42     152.095 176.351 212.456  1.00  0.71           O  
ATOM   3052  CB  GLN F  42     151.529 174.376 210.526  1.00  0.71           C  
ATOM   3053  CG  GLN F  42     151.517 172.858 210.267  1.00  0.71           C  
ATOM   3054  CD  GLN F  42     151.225 172.030 211.512  1.00  0.71           C  
ATOM   3055  OE1 GLN F  42     151.006 172.457 212.640  1.00  0.71           O  
ATOM   3056  NE2 GLN F  42     151.127 170.698 211.298  1.00  0.71           N  
ATOM   3057  N   PRO F  43     153.040 177.568 210.898  1.00  0.74           N  
ATOM   3058  CA  PRO F  43     152.867 178.803 211.657  1.00  0.74           C  
ATOM   3059  C   PRO F  43     151.414 179.176 211.819  1.00  0.74           C  
ATOM   3060  O   PRO F  43     151.038 179.750 212.839  1.00  0.74           O  
ATOM   3061  CB  PRO F  43     153.656 179.844 210.851  1.00  0.74           C  
ATOM   3062  CG  PRO F  43     154.668 178.985 210.095  1.00  0.74           C  
ATOM   3063  CD  PRO F  43     153.871 177.755 209.718  1.00  0.74           C  
ATOM   3064  N   GLU F  44     150.578 178.837 210.824  1.00  0.67           N  
ATOM   3065  CA  GLU F  44     149.169 179.141 210.774  1.00  0.67           C  
ATOM   3066  C   GLU F  44     148.349 178.266 211.704  1.00  0.67           C  
ATOM   3067  O   GLU F  44     147.177 178.526 211.976  1.00  0.67           O  
ATOM   3068  CB  GLU F  44     148.614 179.005 209.330  1.00  0.67           C  
ATOM   3069  CG  GLU F  44     148.548 177.570 208.729  1.00  0.67           C  
ATOM   3070  CD  GLU F  44     149.859 177.019 208.169  1.00  0.67           C  
ATOM   3071  OE1 GLU F  44     149.789 175.931 207.546  1.00  0.67           O  
ATOM   3072  OE2 GLU F  44     150.929 177.628 208.414  1.00  0.67           O  
ATOM   3073  N   ALA F  45     148.958 177.197 212.260  1.00  0.69           N  
ATOM   3074  CA  ALA F  45     148.291 176.277 213.150  1.00  0.69           C  
ATOM   3075  C   ALA F  45     147.985 176.865 214.516  1.00  0.69           C  
ATOM   3076  O   ALA F  45     147.193 176.300 215.260  1.00  0.69           O  
ATOM   3077  CB  ALA F  45     149.105 174.985 213.321  1.00  0.69           C  
ATOM   3078  N   GLN F  46     148.559 178.028 214.878  1.00  0.68           N  
ATOM   3079  CA  GLN F  46     148.443 178.631 216.194  1.00  0.68           C  
ATOM   3080  C   GLN F  46     147.036 178.729 216.788  1.00  0.68           C  
ATOM   3081  O   GLN F  46     146.784 178.291 217.908  1.00  0.68           O  
ATOM   3082  CB  GLN F  46     149.053 180.047 216.146  1.00  0.68           C  
ATOM   3083  CG  GLN F  46     149.097 180.711 217.540  1.00  0.68           C  
ATOM   3084  CD  GLN F  46     150.204 181.753 217.685  1.00  0.68           C  
ATOM   3085  OE1 GLN F  46     151.135 181.856 216.890  1.00  0.68           O  
ATOM   3086  NE2 GLN F  46     150.133 182.550 218.778  1.00  0.68           N  
ATOM   3087  N   GLY F  47     146.062 179.254 216.017  1.00  0.78           N  
ATOM   3088  CA  GLY F  47     144.656 179.313 216.421  1.00  0.78           C  
ATOM   3089  C   GLY F  47     143.977 177.974 216.555  1.00  0.78           C  
ATOM   3090  O   GLY F  47     143.072 177.799 217.363  1.00  0.78           O  
ATOM   3091  N   ARG F  48     144.418 176.980 215.768  1.00  0.66           N  
ATOM   3092  CA  ARG F  48     143.974 175.607 215.870  1.00  0.66           C  
ATOM   3093  C   ARG F  48     144.521 174.892 217.098  1.00  0.66           C  
ATOM   3094  O   ARG F  48     143.820 174.104 217.728  1.00  0.66           O  
ATOM   3095  CB  ARG F  48     144.349 174.827 214.590  1.00  0.66           C  
ATOM   3096  CG  ARG F  48     143.864 173.368 214.598  1.00  0.66           C  
ATOM   3097  CD  ARG F  48     144.010 172.642 213.261  1.00  0.66           C  
ATOM   3098  NE  ARG F  48     145.463 172.354 213.002  1.00  0.66           N  
ATOM   3099  CZ  ARG F  48     146.251 172.987 212.119  1.00  0.66           C  
ATOM   3100  NH1 ARG F  48     145.834 174.028 211.406  1.00  0.66           N  
ATOM   3101  NH2 ARG F  48     147.487 172.542 211.902  1.00  0.66           N  
ATOM   3102  N   LEU F  49     145.794 175.142 217.467  1.00  0.75           N  
ATOM   3103  CA  LEU F  49     146.477 174.400 218.511  1.00  0.75           C  
ATOM   3104  C   LEU F  49     146.259 174.937 219.896  1.00  0.75           C  
ATOM   3105  O   LEU F  49     146.515 174.243 220.878  1.00  0.75           O  
ATOM   3106  CB  LEU F  49     147.997 174.340 218.278  1.00  0.75           C  
ATOM   3107  CG  LEU F  49     148.415 173.631 216.982  1.00  0.75           C  
ATOM   3108  CD1 LEU F  49     149.940 173.464 216.967  1.00  0.75           C  
ATOM   3109  CD2 LEU F  49     147.698 172.288 216.764  1.00  0.75           C  
ATOM   3110  N   PHE F  50     145.717 176.156 220.031  1.00  0.72           N  
ATOM   3111  CA  PHE F  50     145.338 176.682 221.320  1.00  0.72           C  
ATOM   3112  C   PHE F  50     144.205 175.913 221.961  1.00  0.72           C  
ATOM   3113  O   PHE F  50     144.212 175.696 223.168  1.00  0.72           O  
ATOM   3114  CB  PHE F  50     145.057 178.200 221.272  1.00  0.72           C  
ATOM   3115  CG  PHE F  50     146.339 178.995 221.307  1.00  0.72           C  
ATOM   3116  CD1 PHE F  50     147.384 178.710 222.208  1.00  0.72           C  
ATOM   3117  CD2 PHE F  50     146.465 180.122 220.488  1.00  0.72           C  
ATOM   3118  CE1 PHE F  50     148.541 179.494 222.241  1.00  0.72           C  
ATOM   3119  CE2 PHE F  50     147.597 180.939 220.555  1.00  0.72           C  
ATOM   3120  CZ  PHE F  50     148.654 180.608 221.409  1.00  0.72           C  
ATOM   3121  N   THR F  51     143.225 175.434 221.171  1.00  0.77           N  
ATOM   3122  CA  THR F  51     142.127 174.629 221.708  1.00  0.77           C  
ATOM   3123  C   THR F  51     142.576 173.285 222.284  1.00  0.77           C  
ATOM   3124  O   THR F  51     142.266 173.045 223.451  1.00  0.77           O  
ATOM   3125  CB  THR F  51     140.956 174.463 220.741  1.00  0.77           C  
ATOM   3126  OG1 THR F  51     140.406 175.732 220.430  1.00  0.77           O  
ATOM   3127  CG2 THR F  51     139.810 173.636 221.343  1.00  0.77           C  
ATOM   3128  N   PRO F  52     143.358 172.401 221.646  1.00  0.72           N  
ATOM   3129  CA  PRO F  52     143.941 171.238 222.302  1.00  0.72           C  
ATOM   3130  C   PRO F  52     144.880 171.588 223.447  1.00  0.72           C  
ATOM   3131  O   PRO F  52     144.924 170.853 224.429  1.00  0.72           O  
ATOM   3132  CB  PRO F  52     144.695 170.500 221.178  1.00  0.72           C  
ATOM   3133  CG  PRO F  52     144.009 170.933 219.887  1.00  0.72           C  
ATOM   3134  CD  PRO F  52     143.592 172.363 220.206  1.00  0.72           C  
ATOM   3135  N   PHE F  53     145.663 172.683 223.340  1.00  0.74           N  
ATOM   3136  CA  PHE F  53     146.589 173.117 224.372  1.00  0.74           C  
ATOM   3137  C   PHE F  53     145.926 173.581 225.665  1.00  0.74           C  
ATOM   3138  O   PHE F  53     146.280 173.117 226.747  1.00  0.74           O  
ATOM   3139  CB  PHE F  53     147.461 174.269 223.810  1.00  0.74           C  
ATOM   3140  CG  PHE F  53     148.437 174.828 224.806  1.00  0.74           C  
ATOM   3141  CD1 PHE F  53     149.464 174.023 225.309  1.00  0.74           C  
ATOM   3142  CD2 PHE F  53     148.268 176.121 225.330  1.00  0.74           C  
ATOM   3143  CE1 PHE F  53     150.326 174.508 226.294  1.00  0.74           C  
ATOM   3144  CE2 PHE F  53     149.149 176.617 226.296  1.00  0.74           C  
ATOM   3145  CZ  PHE F  53     150.194 175.815 226.761  1.00  0.74           C  
ATOM   3146  N   PHE F  54     144.927 174.484 225.585  1.00  0.73           N  
ATOM   3147  CA  PHE F  54     144.245 175.008 226.754  1.00  0.73           C  
ATOM   3148  C   PHE F  54     143.308 173.996 227.375  1.00  0.73           C  
ATOM   3149  O   PHE F  54     143.028 174.073 228.566  1.00  0.73           O  
ATOM   3150  CB  PHE F  54     143.445 176.304 226.461  1.00  0.73           C  
ATOM   3151  CG  PHE F  54     144.343 177.497 226.296  1.00  0.73           C  
ATOM   3152  CD1 PHE F  54     145.193 177.915 227.333  1.00  0.73           C  
ATOM   3153  CD2 PHE F  54     144.291 178.264 225.125  1.00  0.73           C  
ATOM   3154  CE1 PHE F  54     145.994 179.053 227.190  1.00  0.73           C  
ATOM   3155  CE2 PHE F  54     145.103 179.393 224.970  1.00  0.73           C  
ATOM   3156  CZ  PHE F  54     145.957 179.787 226.003  1.00  0.73           C  
ATOM   3157  N   ILE F  55     142.841 172.981 226.617  1.00  0.74           N  
ATOM   3158  CA  ILE F  55     142.209 171.807 227.209  1.00  0.74           C  
ATOM   3159  C   ILE F  55     143.174 171.015 228.063  1.00  0.74           C  
ATOM   3160  O   ILE F  55     142.878 170.692 229.211  1.00  0.74           O  
ATOM   3161  CB  ILE F  55     141.615 170.879 226.150  1.00  0.74           C  
ATOM   3162  CG1 ILE F  55     140.327 171.538 225.611  1.00  0.74           C  
ATOM   3163  CG2 ILE F  55     141.353 169.444 226.692  1.00  0.74           C  
ATOM   3164  CD1 ILE F  55     139.546 170.670 224.620  1.00  0.74           C  
ATOM   3165  N   THR F  56     144.378 170.711 227.536  1.00  0.72           N  
ATOM   3166  CA  THR F  56     145.392 169.964 228.273  1.00  0.72           C  
ATOM   3167  C   THR F  56     145.878 170.694 229.491  1.00  0.72           C  
ATOM   3168  O   THR F  56     145.908 170.139 230.580  1.00  0.72           O  
ATOM   3169  CB  THR F  56     146.611 169.653 227.438  1.00  0.72           C  
ATOM   3170  OG1 THR F  56     146.204 168.868 226.332  1.00  0.72           O  
ATOM   3171  CG2 THR F  56     147.647 168.829 228.222  1.00  0.72           C  
ATOM   3172  N   VAL F  57     146.206 171.990 229.353  1.00  0.72           N  
ATOM   3173  CA  VAL F  57     146.559 172.865 230.461  1.00  0.72           C  
ATOM   3174  C   VAL F  57     145.414 172.987 231.442  1.00  0.72           C  
ATOM   3175  O   VAL F  57     145.597 172.906 232.649  1.00  0.72           O  
ATOM   3176  CB  VAL F  57     146.956 174.247 229.967  1.00  0.72           C  
ATOM   3177  CG1 VAL F  57     147.064 175.264 231.122  1.00  0.72           C  
ATOM   3178  CG2 VAL F  57     148.325 174.125 229.281  1.00  0.72           C  
ATOM   3179  N   GLY F  58     144.168 173.134 230.946  1.00  0.78           N  
ATOM   3180  CA  GLY F  58     142.958 173.102 231.754  1.00  0.78           C  
ATOM   3181  C   GLY F  58     142.810 171.897 232.650  1.00  0.78           C  
ATOM   3182  O   GLY F  58     142.439 172.049 233.807  1.00  0.78           O  
ATOM   3183  N   LEU F  59     143.111 170.683 232.149  1.00  0.73           N  
ATOM   3184  CA  LEU F  59     143.243 169.465 232.942  1.00  0.73           C  
ATOM   3185  C   LEU F  59     144.441 169.457 233.895  1.00  0.73           C  
ATOM   3186  O   LEU F  59     144.312 169.155 235.080  1.00  0.73           O  
ATOM   3187  CB  LEU F  59     143.381 168.236 232.015  1.00  0.73           C  
ATOM   3188  CG  LEU F  59     142.139 167.912 231.168  1.00  0.73           C  
ATOM   3189  CD1 LEU F  59     142.521 166.883 230.098  1.00  0.73           C  
ATOM   3190  CD2 LEU F  59     141.005 167.369 232.048  1.00  0.73           C  
ATOM   3191  N   VAL F  60     145.645 169.835 233.412  1.00  0.70           N  
ATOM   3192  CA  VAL F  60     146.877 169.844 234.199  1.00  0.70           C  
ATOM   3193  C   VAL F  60     146.847 170.816 235.389  1.00  0.70           C  
ATOM   3194  O   VAL F  60     147.137 170.453 236.531  1.00  0.70           O  
ATOM   3195  CB  VAL F  60     148.087 170.181 233.322  1.00  0.70           C  
ATOM   3196  CG1 VAL F  60     149.364 170.366 234.159  1.00  0.70           C  
ATOM   3197  CG2 VAL F  60     148.354 169.071 232.287  1.00  0.70           C  
ATOM   3198  N   GLU F  61     146.434 172.077 235.140  1.00  0.69           N  
ATOM   3199  CA  GLU F  61     146.223 173.139 236.109  1.00  0.69           C  
ATOM   3200  C   GLU F  61     145.031 172.862 237.015  1.00  0.69           C  
ATOM   3201  O   GLU F  61     144.995 173.267 238.175  1.00  0.69           O  
ATOM   3202  CB  GLU F  61     145.998 174.506 235.414  1.00  0.69           C  
ATOM   3203  CG  GLU F  61     147.247 175.104 234.719  1.00  0.69           C  
ATOM   3204  CD  GLU F  61     148.118 175.870 235.716  1.00  0.69           C  
ATOM   3205  OE1 GLU F  61     148.519 175.272 236.750  1.00  0.69           O  
ATOM   3206  OE2 GLU F  61     148.290 177.102 235.498  1.00  0.69           O  
ATOM   3207  N   ALA F  62     144.001 172.129 236.530  1.00  0.77           N  
ATOM   3208  CA  ALA F  62     142.912 171.660 237.368  1.00  0.77           C  
ATOM   3209  C   ALA F  62     143.372 170.699 238.447  1.00  0.77           C  
ATOM   3210  O   ALA F  62     142.980 170.837 239.601  1.00  0.77           O  
ATOM   3211  CB  ALA F  62     141.802 170.944 236.579  1.00  0.77           C  
ATOM   3212  N   ALA F  63     144.266 169.738 238.113  1.00  0.70           N  
ATOM   3213  CA  ALA F  63     144.900 168.864 239.083  1.00  0.70           C  
ATOM   3214  C   ALA F  63     145.669 169.686 240.115  1.00  0.70           C  
ATOM   3215  O   ALA F  63     145.461 169.516 241.315  1.00  0.70           O  
ATOM   3216  CB  ALA F  63     145.803 167.807 238.395  1.00  0.70           C  
ATOM   3217  N   TYR F  64     146.464 170.686 239.659  1.00  0.73           N  
ATOM   3218  CA  TYR F  64     147.173 171.617 240.520  1.00  0.73           C  
ATOM   3219  C   TYR F  64     146.258 172.377 241.480  1.00  0.73           C  
ATOM   3220  O   TYR F  64     146.443 172.346 242.693  1.00  0.73           O  
ATOM   3221  CB  TYR F  64     147.954 172.651 239.649  1.00  0.73           C  
ATOM   3222  CG  TYR F  64     148.852 173.576 240.441  1.00  0.73           C  
ATOM   3223  CD1 TYR F  64     149.750 173.052 241.374  1.00  0.73           C  
ATOM   3224  CD2 TYR F  64     148.792 174.972 240.288  1.00  0.73           C  
ATOM   3225  CE1 TYR F  64     150.576 173.884 242.135  1.00  0.73           C  
ATOM   3226  CE2 TYR F  64     149.581 175.815 241.087  1.00  0.73           C  
ATOM   3227  CZ  TYR F  64     150.476 175.267 242.011  1.00  0.73           C  
ATOM   3228  OH  TYR F  64     151.256 176.086 242.848  1.00  0.73           O  
ATOM   3229  N   PHE F  65     145.202 173.031 240.965  1.00  0.74           N  
ATOM   3230  CA  PHE F  65     144.266 173.840 241.734  1.00  0.74           C  
ATOM   3231  C   PHE F  65     143.428 173.081 242.743  1.00  0.74           C  
ATOM   3232  O   PHE F  65     143.076 173.597 243.802  1.00  0.74           O  
ATOM   3233  CB  PHE F  65     143.360 174.695 240.820  1.00  0.74           C  
ATOM   3234  CG  PHE F  65     144.054 175.898 240.222  1.00  0.74           C  
ATOM   3235  CD1 PHE F  65     145.409 176.243 240.411  1.00  0.74           C  
ATOM   3236  CD2 PHE F  65     143.262 176.751 239.445  1.00  0.74           C  
ATOM   3237  CE1 PHE F  65     145.944 177.398 239.826  1.00  0.74           C  
ATOM   3238  CE2 PHE F  65     143.790 177.906 238.862  1.00  0.74           C  
ATOM   3239  CZ  PHE F  65     145.135 178.228 239.049  1.00  0.74           C  
ATOM   3240  N   ILE F  66     143.108 171.811 242.475  1.00  0.73           N  
ATOM   3241  CA  ILE F  66     142.521 170.926 243.464  1.00  0.73           C  
ATOM   3242  C   ILE F  66     143.452 170.669 244.653  1.00  0.73           C  
ATOM   3243  O   ILE F  66     143.030 170.673 245.811  1.00  0.73           O  
ATOM   3244  CB  ILE F  66     142.144 169.620 242.803  1.00  0.73           C  
ATOM   3245  CG1 ILE F  66     141.011 169.829 241.778  1.00  0.73           C  
ATOM   3246  CG2 ILE F  66     141.707 168.596 243.862  1.00  0.73           C  
ATOM   3247  CD1 ILE F  66     140.872 168.640 240.822  1.00  0.73           C  
ATOM   3248  N   ASN F  67     144.767 170.475 244.397  1.00  0.70           N  
ATOM   3249  CA  ASN F  67     145.784 170.357 245.433  1.00  0.70           C  
ATOM   3250  C   ASN F  67     145.854 171.583 246.324  1.00  0.70           C  
ATOM   3251  O   ASN F  67     146.056 171.457 247.526  1.00  0.70           O  
ATOM   3252  CB  ASN F  67     147.199 170.086 244.867  1.00  0.70           C  
ATOM   3253  CG  ASN F  67     147.260 168.747 244.167  1.00  0.70           C  
ATOM   3254  OD1 ASN F  67     147.602 168.706 242.991  1.00  0.70           O  
ATOM   3255  ND2 ASN F  67     146.978 167.643 244.894  1.00  0.70           N  
ATOM   3256  N   LEU F  68     145.653 172.794 245.770  1.00  0.72           N  
ATOM   3257  CA  LEU F  68     145.593 174.035 246.529  1.00  0.72           C  
ATOM   3258  C   LEU F  68     144.462 174.098 247.543  1.00  0.72           C  
ATOM   3259  O   LEU F  68     144.654 174.530 248.677  1.00  0.72           O  
ATOM   3260  CB  LEU F  68     145.411 175.282 245.623  1.00  0.72           C  
ATOM   3261  CG  LEU F  68     146.679 175.857 244.969  1.00  0.72           C  
ATOM   3262  CD1 LEU F  68     147.585 176.439 246.048  1.00  0.72           C  
ATOM   3263  CD2 LEU F  68     147.439 174.889 244.065  1.00  0.72           C  
ATOM   3264  N   ALA F  69     143.244 173.674 247.160  1.00  0.78           N  
ATOM   3265  CA  ALA F  69     142.100 173.652 248.048  1.00  0.78           C  
ATOM   3266  C   ALA F  69     142.243 172.670 249.204  1.00  0.78           C  
ATOM   3267  O   ALA F  69     141.928 172.966 250.354  1.00  0.78           O  
ATOM   3268  CB  ALA F  69     140.825 173.290 247.266  1.00  0.78           C  
ATOM   3269  N   PHE F  70     142.749 171.459 248.918  1.00  0.73           N  
ATOM   3270  CA  PHE F  70     143.085 170.478 249.934  1.00  0.73           C  
ATOM   3271  C   PHE F  70     144.309 170.811 250.753  1.00  0.73           C  
ATOM   3272  O   PHE F  70     144.374 170.481 251.931  1.00  0.73           O  
ATOM   3273  CB  PHE F  70     143.285 169.080 249.353  1.00  0.73           C  
ATOM   3274  CG  PHE F  70     142.034 168.622 248.679  1.00  0.73           C  
ATOM   3275  CD1 PHE F  70     140.738 168.746 249.222  1.00  0.73           C  
ATOM   3276  CD2 PHE F  70     142.181 168.016 247.436  1.00  0.73           C  
ATOM   3277  CE1 PHE F  70     139.623 168.285 248.510  1.00  0.73           C  
ATOM   3278  CE2 PHE F  70     141.084 167.495 246.763  1.00  0.73           C  
ATOM   3279  CZ  PHE F  70     139.801 167.644 247.284  1.00  0.73           C  
ATOM   3280  N   MET F  71     145.310 171.504 250.179  1.00  0.70           N  
ATOM   3281  CA  MET F  71     146.386 172.095 250.944  1.00  0.70           C  
ATOM   3282  C   MET F  71     145.857 173.135 251.908  1.00  0.70           C  
ATOM   3283  O   MET F  71     146.256 173.182 253.063  1.00  0.70           O  
ATOM   3284  CB  MET F  71     147.429 172.828 250.074  1.00  0.70           C  
ATOM   3285  CG  MET F  71     148.645 173.333 250.889  1.00  0.70           C  
ATOM   3286  SD  MET F  71     149.233 175.017 250.503  1.00  0.70           S  
ATOM   3287  CE  MET F  71     148.019 175.977 251.443  1.00  0.70           C  
ATOM   3288  N   ALA F  72     144.912 173.985 251.463  1.00  0.76           N  
ATOM   3289  CA  ALA F  72     144.249 174.923 252.335  1.00  0.76           C  
ATOM   3290  C   ALA F  72     143.474 174.260 253.446  1.00  0.76           C  
ATOM   3291  O   ALA F  72     143.603 174.700 254.569  1.00  0.76           O  
ATOM   3292  CB  ALA F  72     143.314 175.899 251.600  1.00  0.76           C  
ATOM   3293  N   LEU F  73     142.729 173.169 253.185  1.00  0.73           N  
ATOM   3294  CA  LEU F  73     142.103 172.348 254.205  1.00  0.73           C  
ATOM   3295  C   LEU F  73     143.109 171.760 255.188  1.00  0.73           C  
ATOM   3296  O   LEU F  73     142.895 171.766 256.393  1.00  0.73           O  
ATOM   3297  CB  LEU F  73     141.321 171.212 253.495  1.00  0.73           C  
ATOM   3298  CG  LEU F  73     140.775 170.068 254.373  1.00  0.73           C  
ATOM   3299  CD1 LEU F  73     139.568 170.513 255.217  1.00  0.73           C  
ATOM   3300  CD2 LEU F  73     140.481 168.845 253.489  1.00  0.73           C  
ATOM   3301  N   PHE F  74     144.256 171.242 254.710  1.00  0.71           N  
ATOM   3302  CA  PHE F  74     145.322 170.735 255.560  1.00  0.71           C  
ATOM   3303  C   PHE F  74     145.949 171.806 256.438  1.00  0.71           C  
ATOM   3304  O   PHE F  74     146.214 171.591 257.612  1.00  0.71           O  
ATOM   3305  CB  PHE F  74     146.430 170.060 254.710  1.00  0.71           C  
ATOM   3306  CG  PHE F  74     146.109 168.632 254.335  1.00  0.71           C  
ATOM   3307  CD1 PHE F  74     144.828 168.171 253.976  1.00  0.71           C  
ATOM   3308  CD2 PHE F  74     147.165 167.712 254.320  1.00  0.71           C  
ATOM   3309  CE1 PHE F  74     144.622 166.842 253.591  1.00  0.71           C  
ATOM   3310  CE2 PHE F  74     146.966 166.387 253.932  1.00  0.71           C  
ATOM   3311  CZ  PHE F  74     145.698 165.953 253.551  1.00  0.71           C  
ATOM   3312  N   VAL F  75     146.212 172.987 255.878  1.00  0.70           N  
ATOM   3313  CA  VAL F  75     146.885 174.074 256.553  1.00  0.70           C  
ATOM   3314  C   VAL F  75     145.981 174.944 257.428  1.00  0.70           C  
ATOM   3315  O   VAL F  75     146.322 175.273 258.564  1.00  0.70           O  
ATOM   3316  CB  VAL F  75     147.556 174.906 255.478  1.00  0.70           C  
ATOM   3317  CG1 VAL F  75     148.166 176.185 256.045  1.00  0.70           C  
ATOM   3318  CG2 VAL F  75     148.680 174.070 254.844  1.00  0.70           C  
ATOM   3319  N   PHE F  76     144.808 175.346 256.905  1.00  0.72           N  
ATOM   3320  CA  PHE F  76     143.822 176.220 257.512  1.00  0.72           C  
ATOM   3321  C   PHE F  76     142.585 175.370 257.725  1.00  0.72           C  
ATOM   3322  O   PHE F  76     142.070 174.760 256.797  1.00  0.72           O  
ATOM   3323  CB  PHE F  76     143.354 177.395 256.598  1.00  0.72           C  
ATOM   3324  CG  PHE F  76     144.493 178.100 255.934  1.00  0.72           C  
ATOM   3325  CD1 PHE F  76     145.350 178.946 256.646  1.00  0.72           C  
ATOM   3326  CD2 PHE F  76     144.716 177.910 254.563  1.00  0.72           C  
ATOM   3327  CE1 PHE F  76     146.412 179.591 255.999  1.00  0.72           C  
ATOM   3328  CE2 PHE F  76     145.783 178.532 253.915  1.00  0.72           C  
ATOM   3329  CZ  PHE F  76     146.622 179.386 254.631  1.00  0.72           C  
ATOM   3330  N   ALA F  77     142.065 175.301 258.961  1.00  0.77           N  
ATOM   3331  CA  ALA F  77     141.018 174.354 259.314  1.00  0.77           C  
ATOM   3332  C   ALA F  77     141.470 172.903 259.234  1.00  0.77           C  
ATOM   3333  O   ALA F  77     140.752 172.039 258.737  1.00  0.77           O  
ATOM   3334  CB  ALA F  77     139.669 174.554 258.571  1.00  0.77           C  
ATOM   3335  N   THR F  78     142.677 172.620 259.783  1.00  0.67           N  
ATOM   3336  CA  THR F  78     143.318 171.314 259.810  1.00  0.67           C  
ATOM   3337  C   THR F  78     142.380 170.219 260.279  1.00  0.67           C  
ATOM   3338  O   THR F  78     141.908 170.321 261.416  1.00  0.67           O  
ATOM   3339  CB  THR F  78     144.519 171.266 260.751  1.00  0.67           C  
ATOM   3340  OG1 THR F  78     145.394 172.359 260.529  1.00  0.67           O  
ATOM   3341  CG2 THR F  78     145.303 169.959 260.567  1.00  0.67           C  
ATOM   3342  N   PRO F  79     142.051 169.169 259.521  1.00  0.65           N  
ATOM   3343  CA  PRO F  79     141.191 168.098 259.983  1.00  0.65           C  
ATOM   3344  C   PRO F  79     141.821 167.424 261.173  1.00  0.65           C  
ATOM   3345  O   PRO F  79     143.047 167.350 261.218  1.00  0.65           O  
ATOM   3346  CB  PRO F  79     141.081 167.131 258.788  1.00  0.65           C  
ATOM   3347  CG  PRO F  79     141.367 168.024 257.584  1.00  0.65           C  
ATOM   3348  CD  PRO F  79     142.402 169.003 258.122  1.00  0.65           C  
ATOM   3349  N   VAL F  80     141.020 166.965 262.146  1.00  0.70           N  
ATOM   3350  CA  VAL F  80     141.503 166.110 263.220  1.00  0.70           C  
ATOM   3351  C   VAL F  80     142.171 166.888 264.372  1.00  0.70           C  
ATOM   3352  O   VAL F  80     142.738 166.298 265.285  1.00  0.70           O  
ATOM   3353  CB  VAL F  80     142.309 164.889 262.696  1.00  0.70           C  
ATOM   3354  CG1 VAL F  80     142.758 163.924 263.797  1.00  0.70           C  
ATOM   3355  CG2 VAL F  80     141.519 164.060 261.669  1.00  0.70           C  
ATOM   3356  N   LYS F  81     142.057 168.231 264.425  1.00  0.66           N  
ATOM   3357  CA  LYS F  81     142.505 168.993 265.575  1.00  0.66           C  
ATOM   3358  C   LYS F  81     141.715 168.692 266.887  1.00  0.66           C  
ATOM   3359  O   LYS F  81     140.568 168.172 266.813  1.00  0.66           O  
ATOM   3360  CB  LYS F  81     142.502 170.503 265.222  1.00  0.66           C  
ATOM   3361  CG  LYS F  81     143.221 171.380 266.253  1.00  0.66           C  
ATOM   3362  CD  LYS F  81     143.197 172.865 265.887  1.00  0.66           C  
ATOM   3363  CE  LYS F  81     143.801 173.711 267.003  1.00  0.66           C  
ATOM   3364  NZ  LYS F  81     143.728 175.136 266.627  1.00  0.66           N  
ATOM   3365  OXT LYS F  81     142.285 168.956 267.979  1.00  0.66           O  
TER    3366      LYS F  81                                                      
ATOM   3367  N   ASP G   2     155.702 175.708 269.753  1.00  0.60           N  
ATOM   3368  CA  ASP G   2     156.339 176.434 268.602  1.00  0.60           C  
ATOM   3369  C   ASP G   2     157.488 175.709 267.958  1.00  0.60           C  
ATOM   3370  O   ASP G   2     157.433 175.571 266.740  1.00  0.60           O  
ATOM   3371  CB  ASP G   2     156.569 177.903 269.020  1.00  0.60           C  
ATOM   3372  CG  ASP G   2     155.223 178.469 269.523  1.00  0.60           C  
ATOM   3373  OD1 ASP G   2     154.207 177.705 269.524  1.00  0.60           O  
ATOM   3374  OD2 ASP G   2     155.245 179.578 270.070  1.00  0.60           O  
ATOM   3375  N   PRO G   3     158.480 175.138 268.645  1.00  0.73           N  
ATOM   3376  CA  PRO G   3     159.548 174.412 267.969  1.00  0.73           C  
ATOM   3377  C   PRO G   3     159.133 173.304 267.005  1.00  0.73           C  
ATOM   3378  O   PRO G   3     159.658 173.235 265.899  1.00  0.73           O  
ATOM   3379  CB  PRO G   3     160.416 173.856 269.101  1.00  0.73           C  
ATOM   3380  CG  PRO G   3     160.160 174.753 270.317  1.00  0.73           C  
ATOM   3381  CD  PRO G   3     158.784 175.370 270.069  1.00  0.73           C  
ATOM   3382  N   THR G   4     158.200 172.425 267.418  1.00  0.71           N  
ATOM   3383  CA  THR G   4     157.638 171.351 266.594  1.00  0.71           C  
ATOM   3384  C   THR G   4     156.879 171.835 265.382  1.00  0.71           C  
ATOM   3385  O   THR G   4     157.058 171.341 264.272  1.00  0.71           O  
ATOM   3386  CB  THR G   4     156.721 170.447 267.403  1.00  0.71           C  
ATOM   3387  OG1 THR G   4     157.465 169.914 268.486  1.00  0.71           O  
ATOM   3388  CG2 THR G   4     156.174 169.279 266.569  1.00  0.71           C  
ATOM   3389  N   ILE G   5     156.027 172.861 265.575  1.00  0.69           N  
ATOM   3390  CA  ILE G   5     155.242 173.506 264.530  1.00  0.69           C  
ATOM   3391  C   ILE G   5     156.144 174.153 263.508  1.00  0.69           C  
ATOM   3392  O   ILE G   5     155.974 173.967 262.308  1.00  0.69           O  
ATOM   3393  CB  ILE G   5     154.289 174.539 265.123  1.00  0.69           C  
ATOM   3394  CG1 ILE G   5     153.239 173.805 265.985  1.00  0.69           C  
ATOM   3395  CG2 ILE G   5     153.615 175.382 264.012  1.00  0.69           C  
ATOM   3396  CD1 ILE G   5     152.411 174.739 266.871  1.00  0.69           C  
ATOM   3397  N   ALA G   6     157.174 174.872 263.980  1.00  0.74           N  
ATOM   3398  CA  ALA G   6     158.187 175.482 263.163  1.00  0.74           C  
ATOM   3399  C   ALA G   6     158.994 174.531 262.315  1.00  0.74           C  
ATOM   3400  O   ALA G   6     159.161 174.725 261.114  1.00  0.74           O  
ATOM   3401  CB  ALA G   6     159.166 176.098 264.153  1.00  0.74           C  
ATOM   3402  N   ALA G   7     159.478 173.434 262.923  1.00  0.72           N  
ATOM   3403  CA  ALA G   7     160.199 172.402 262.225  1.00  0.72           C  
ATOM   3404  C   ALA G   7     159.349 171.757 261.140  1.00  0.72           C  
ATOM   3405  O   ALA G   7     159.798 171.568 260.012  1.00  0.72           O  
ATOM   3406  CB  ALA G   7     160.690 171.362 263.241  1.00  0.72           C  
ATOM   3407  N   GLY G   8     158.061 171.487 261.442  1.00  0.72           N  
ATOM   3408  CA  GLY G   8     157.108 170.997 260.454  1.00  0.72           C  
ATOM   3409  C   GLY G   8     156.784 171.979 259.350  1.00  0.72           C  
ATOM   3410  O   GLY G   8     156.638 171.592 258.192  1.00  0.72           O  
ATOM   3411  N   ALA G   9     156.705 173.286 259.670  1.00  0.71           N  
ATOM   3412  CA  ALA G   9     156.561 174.369 258.715  1.00  0.71           C  
ATOM   3413  C   ALA G   9     157.741 174.508 257.761  1.00  0.71           C  
ATOM   3414  O   ALA G   9     157.565 174.630 256.551  1.00  0.71           O  
ATOM   3415  CB  ALA G   9     156.346 175.705 259.454  1.00  0.71           C  
ATOM   3416  N   LEU G  10     158.983 174.435 258.282  1.00  0.71           N  
ATOM   3417  CA  LEU G  10     160.213 174.426 257.506  1.00  0.71           C  
ATOM   3418  C   LEU G  10     160.335 173.231 256.579  1.00  0.71           C  
ATOM   3419  O   LEU G  10     160.687 173.369 255.408  1.00  0.71           O  
ATOM   3420  CB  LEU G  10     161.434 174.428 258.447  1.00  0.71           C  
ATOM   3421  CG  LEU G  10     161.659 175.773 259.157  1.00  0.71           C  
ATOM   3422  CD1 LEU G  10     162.500 175.569 260.423  1.00  0.71           C  
ATOM   3423  CD2 LEU G  10     162.312 176.799 258.213  1.00  0.71           C  
ATOM   3424  N   ILE G  11     160.006 172.017 257.067  1.00  0.72           N  
ATOM   3425  CA  ILE G  11     159.968 170.812 256.244  1.00  0.72           C  
ATOM   3426  C   ILE G  11     158.908 170.916 255.166  1.00  0.72           C  
ATOM   3427  O   ILE G  11     159.174 170.651 253.994  1.00  0.72           O  
ATOM   3428  CB  ILE G  11     159.755 169.548 257.074  1.00  0.72           C  
ATOM   3429  CG1 ILE G  11     160.944 169.349 258.041  1.00  0.72           C  
ATOM   3430  CG2 ILE G  11     159.590 168.302 256.165  1.00  0.72           C  
ATOM   3431  CD1 ILE G  11     160.649 168.352 259.168  1.00  0.72           C  
ATOM   3432  N   GLY G  12     157.687 171.382 255.521  1.00  0.72           N  
ATOM   3433  CA  GLY G  12     156.617 171.597 254.557  1.00  0.72           C  
ATOM   3434  C   GLY G  12     156.960 172.630 253.520  1.00  0.72           C  
ATOM   3435  O   GLY G  12     156.788 172.394 252.332  1.00  0.72           O  
ATOM   3436  N   GLY G  13     157.532 173.782 253.924  1.00  0.71           N  
ATOM   3437  CA  GLY G  13     157.989 174.816 253.003  1.00  0.71           C  
ATOM   3438  C   GLY G  13     159.111 174.379 252.108  1.00  0.71           C  
ATOM   3439  O   GLY G  13     159.186 174.775 250.947  1.00  0.71           O  
ATOM   3440  N   GLY G  14     159.990 173.496 252.613  1.00  0.71           N  
ATOM   3441  CA  GLY G  14     161.043 172.893 251.818  1.00  0.71           C  
ATOM   3442  C   GLY G  14     160.554 171.916 250.790  1.00  0.71           C  
ATOM   3443  O   GLY G  14     161.052 171.907 249.668  1.00  0.71           O  
ATOM   3444  N   LEU G  15     159.525 171.108 251.118  1.00  0.70           N  
ATOM   3445  CA  LEU G  15     158.820 170.277 250.154  1.00  0.70           C  
ATOM   3446  C   LEU G  15     158.173 171.106 249.053  1.00  0.70           C  
ATOM   3447  O   LEU G  15     158.426 170.865 247.872  1.00  0.70           O  
ATOM   3448  CB  LEU G  15     157.727 169.428 250.851  1.00  0.70           C  
ATOM   3449  CG  LEU G  15     158.292 168.235 251.638  1.00  0.70           C  
ATOM   3450  CD1 LEU G  15     157.466 167.943 252.901  1.00  0.70           C  
ATOM   3451  CD2 LEU G  15     158.445 167.002 250.732  1.00  0.70           C  
ATOM   3452  N   ILE G  16     157.402 172.163 249.414  1.00  0.70           N  
ATOM   3453  CA  ILE G  16     156.686 173.038 248.480  1.00  0.70           C  
ATOM   3454  C   ILE G  16     157.615 173.655 247.463  1.00  0.70           C  
ATOM   3455  O   ILE G  16     157.385 173.634 246.253  1.00  0.70           O  
ATOM   3456  CB  ILE G  16     156.013 174.231 249.195  1.00  0.70           C  
ATOM   3457  CG1 ILE G  16     154.925 173.779 250.169  1.00  0.70           C  
ATOM   3458  CG2 ILE G  16     155.358 175.196 248.191  1.00  0.70           C  
ATOM   3459  CD1 ILE G  16     154.397 174.848 251.131  1.00  0.70           C  
ATOM   3460  N   MET G  17     158.717 174.218 247.972  1.00  0.68           N  
ATOM   3461  CA  MET G  17     159.703 174.901 247.187  1.00  0.68           C  
ATOM   3462  C   MET G  17     160.541 173.990 246.305  1.00  0.68           C  
ATOM   3463  O   MET G  17     160.829 174.312 245.154  1.00  0.68           O  
ATOM   3464  CB  MET G  17     160.564 175.726 248.149  1.00  0.68           C  
ATOM   3465  CG  MET G  17     161.385 176.809 247.440  1.00  0.68           C  
ATOM   3466  SD  MET G  17     160.388 178.103 246.654  1.00  0.68           S  
ATOM   3467  CE  MET G  17     161.581 178.391 245.319  1.00  0.68           C  
ATOM   3468  N   ALA G  18     160.940 172.807 246.819  1.00  0.69           N  
ATOM   3469  CA  ALA G  18     161.607 171.769 246.064  1.00  0.69           C  
ATOM   3470  C   ALA G  18     160.762 171.199 244.944  1.00  0.69           C  
ATOM   3471  O   ALA G  18     161.222 171.050 243.816  1.00  0.69           O  
ATOM   3472  CB  ALA G  18     161.961 170.623 247.020  1.00  0.69           C  
ATOM   3473  N   GLY G  19     159.475 170.907 245.211  1.00  0.70           N  
ATOM   3474  CA  GLY G  19     158.578 170.399 244.184  1.00  0.70           C  
ATOM   3475  C   GLY G  19     158.268 171.418 243.130  1.00  0.70           C  
ATOM   3476  O   GLY G  19     158.228 171.118 241.938  1.00  0.70           O  
ATOM   3477  N   GLY G  20     158.124 172.691 243.534  1.00  0.70           N  
ATOM   3478  CA  GLY G  20     158.045 173.784 242.578  1.00  0.70           C  
ATOM   3479  C   GLY G  20     159.259 173.910 241.698  1.00  0.70           C  
ATOM   3480  O   GLY G  20     159.136 174.092 240.493  1.00  0.70           O  
ATOM   3481  N   ALA G  21     160.465 173.769 242.267  1.00  0.70           N  
ATOM   3482  CA  ALA G  21     161.713 173.790 241.535  1.00  0.70           C  
ATOM   3483  C   ALA G  21     161.898 172.681 240.523  1.00  0.70           C  
ATOM   3484  O   ALA G  21     162.364 172.903 239.406  1.00  0.70           O  
ATOM   3485  CB  ALA G  21     162.841 173.670 242.544  1.00  0.70           C  
ATOM   3486  N   ILE G  22     161.513 171.445 240.905  1.00  0.68           N  
ATOM   3487  CA  ILE G  22     161.510 170.286 240.025  1.00  0.68           C  
ATOM   3488  C   ILE G  22     160.573 170.504 238.859  1.00  0.68           C  
ATOM   3489  O   ILE G  22     160.938 170.304 237.701  1.00  0.68           O  
ATOM   3490  CB  ILE G  22     161.079 169.006 240.748  1.00  0.68           C  
ATOM   3491  CG1 ILE G  22     162.099 168.623 241.824  1.00  0.68           C  
ATOM   3492  CG2 ILE G  22     160.946 167.827 239.762  1.00  0.68           C  
ATOM   3493  CD1 ILE G  22     161.640 167.527 242.794  1.00  0.68           C  
ATOM   3494  N   GLY G  23     159.343 170.984 239.147  1.00  0.70           N  
ATOM   3495  CA  GLY G  23     158.340 171.240 238.128  1.00  0.70           C  
ATOM   3496  C   GLY G  23     158.692 172.357 237.197  1.00  0.70           C  
ATOM   3497  O   GLY G  23     158.546 172.206 235.987  1.00  0.70           O  
ATOM   3498  N   ALA G  24     159.200 173.484 237.734  1.00  0.70           N  
ATOM   3499  CA  ALA G  24     159.690 174.590 236.944  1.00  0.70           C  
ATOM   3500  C   ALA G  24     160.849 174.192 236.046  1.00  0.70           C  
ATOM   3501  O   ALA G  24     160.752 174.231 234.824  1.00  0.70           O  
ATOM   3502  CB  ALA G  24     160.078 175.751 237.879  1.00  0.70           C  
ATOM   3503  N   GLY G  25     161.930 173.626 236.631  1.00  0.70           N  
ATOM   3504  CA  GLY G  25     163.140 173.334 235.875  1.00  0.70           C  
ATOM   3505  C   GLY G  25     162.958 172.303 234.795  1.00  0.70           C  
ATOM   3506  O   GLY G  25     163.470 172.437 233.686  1.00  0.70           O  
ATOM   3507  N   ILE G  26     162.165 171.250 235.069  1.00  0.69           N  
ATOM   3508  CA  ILE G  26     161.803 170.279 234.049  1.00  0.69           C  
ATOM   3509  C   ILE G  26     160.886 170.872 232.995  1.00  0.69           C  
ATOM   3510  O   ILE G  26     161.146 170.720 231.803  1.00  0.69           O  
ATOM   3511  CB  ILE G  26     161.234 169.001 234.649  1.00  0.69           C  
ATOM   3512  CG1 ILE G  26     162.343 168.313 235.469  1.00  0.69           C  
ATOM   3513  CG2 ILE G  26     160.703 168.026 233.567  1.00  0.69           C  
ATOM   3514  CD1 ILE G  26     161.809 167.254 236.431  1.00  0.69           C  
ATOM   3515  N   GLY G  27     159.821 171.617 233.372  1.00  0.71           N  
ATOM   3516  CA  GLY G  27     158.899 172.181 232.393  1.00  0.71           C  
ATOM   3517  C   GLY G  27     159.514 173.207 231.471  1.00  0.71           C  
ATOM   3518  O   GLY G  27     159.243 173.199 230.269  1.00  0.71           O  
ATOM   3519  N   ASP G  28     160.413 174.063 231.996  1.00  0.70           N  
ATOM   3520  CA  ASP G  28     161.210 175.007 231.232  1.00  0.70           C  
ATOM   3521  C   ASP G  28     162.172 174.348 230.282  1.00  0.70           C  
ATOM   3522  O   ASP G  28     162.321 174.751 229.128  1.00  0.70           O  
ATOM   3523  CB  ASP G  28     162.063 175.882 232.158  1.00  0.70           C  
ATOM   3524  CG  ASP G  28     161.171 176.783 232.972  1.00  0.70           C  
ATOM   3525  OD1 ASP G  28     160.084 177.151 232.454  1.00  0.70           O  
ATOM   3526  OD2 ASP G  28     161.617 177.093 234.098  1.00  0.70           O  
ATOM   3527  N   GLY G  29     162.842 173.271 230.737  1.00  0.72           N  
ATOM   3528  CA  GLY G  29     163.723 172.491 229.886  1.00  0.72           C  
ATOM   3529  C   GLY G  29     163.000 171.827 228.739  1.00  0.72           C  
ATOM   3530  O   GLY G  29     163.457 171.869 227.598  1.00  0.72           O  
ATOM   3531  N   VAL G  30     161.812 171.243 229.006  1.00  0.72           N  
ATOM   3532  CA  VAL G  30     160.929 170.645 228.007  1.00  0.72           C  
ATOM   3533  C   VAL G  30     160.392 171.643 226.984  1.00  0.72           C  
ATOM   3534  O   VAL G  30     160.411 171.389 225.775  1.00  0.72           O  
ATOM   3535  CB  VAL G  30     159.774 169.891 228.661  1.00  0.72           C  
ATOM   3536  CG1 VAL G  30     158.811 169.343 227.601  1.00  0.72           C  
ATOM   3537  CG2 VAL G  30     160.290 168.684 229.459  1.00  0.72           C  
ATOM   3538  N   ALA G  31     159.927 172.828 227.435  1.00  0.72           N  
ATOM   3539  CA  ALA G  31     159.506 173.914 226.570  1.00  0.72           C  
ATOM   3540  C   ALA G  31     160.661 174.473 225.766  1.00  0.72           C  
ATOM   3541  O   ALA G  31     160.550 174.762 224.573  1.00  0.72           O  
ATOM   3542  CB  ALA G  31     158.863 175.039 227.402  1.00  0.72           C  
ATOM   3543  N   GLY G  32     161.833 174.598 226.414  1.00  0.72           N  
ATOM   3544  CA  GLY G  32     163.052 175.028 225.770  1.00  0.72           C  
ATOM   3545  C   GLY G  32     163.548 174.113 224.698  1.00  0.72           C  
ATOM   3546  O   GLY G  32     164.027 174.576 223.672  1.00  0.72           O  
ATOM   3547  N   ASN G  33     163.385 172.789 224.863  1.00  0.72           N  
ATOM   3548  CA  ASN G  33     163.709 171.812 223.842  1.00  0.72           C  
ATOM   3549  C   ASN G  33     162.942 172.053 222.543  1.00  0.72           C  
ATOM   3550  O   ASN G  33     163.520 172.089 221.456  1.00  0.72           O  
ATOM   3551  CB  ASN G  33     163.450 170.388 224.415  1.00  0.72           C  
ATOM   3552  CG  ASN G  33     163.672 169.223 223.447  1.00  0.72           C  
ATOM   3553  OD1 ASN G  33     162.886 169.010 222.524  1.00  0.72           O  
ATOM   3554  ND2 ASN G  33     164.756 168.442 223.660  1.00  0.72           N  
ATOM   3555  N   ALA G  34     161.623 172.293 222.653  1.00  0.73           N  
ATOM   3556  CA  ALA G  34     160.770 172.617 221.530  1.00  0.73           C  
ATOM   3557  C   ALA G  34     161.103 173.939 220.867  1.00  0.73           C  
ATOM   3558  O   ALA G  34     161.104 174.051 219.641  1.00  0.73           O  
ATOM   3559  CB  ALA G  34     159.305 172.653 221.963  1.00  0.73           C  
ATOM   3560  N   LEU G  35     161.419 174.971 221.679  1.00  0.74           N  
ATOM   3561  CA  LEU G  35     161.892 176.252 221.193  1.00  0.74           C  
ATOM   3562  C   LEU G  35     163.189 176.124 220.405  1.00  0.74           C  
ATOM   3563  O   LEU G  35     163.267 176.538 219.252  1.00  0.74           O  
ATOM   3564  CB  LEU G  35     162.116 177.210 222.393  1.00  0.74           C  
ATOM   3565  CG  LEU G  35     162.691 178.604 222.052  1.00  0.74           C  
ATOM   3566  CD1 LEU G  35     161.651 179.497 221.361  1.00  0.74           C  
ATOM   3567  CD2 LEU G  35     163.264 179.274 223.311  1.00  0.74           C  
ATOM   3568  N   ILE G  36     164.228 175.475 220.971  1.00  0.73           N  
ATOM   3569  CA  ILE G  36     165.525 175.312 220.324  1.00  0.73           C  
ATOM   3570  C   ILE G  36     165.413 174.455 219.065  1.00  0.73           C  
ATOM   3571  O   ILE G  36     165.995 174.758 218.022  1.00  0.73           O  
ATOM   3572  CB  ILE G  36     166.557 174.721 221.282  1.00  0.73           C  
ATOM   3573  CG1 ILE G  36     166.755 175.594 222.541  1.00  0.73           C  
ATOM   3574  CG2 ILE G  36     167.925 174.524 220.588  1.00  0.73           C  
ATOM   3575  CD1 ILE G  36     167.213 174.768 223.750  1.00  0.73           C  
ATOM   3576  N   SER G  37     164.620 173.359 219.116  1.00  0.75           N  
ATOM   3577  CA  SER G  37     164.370 172.496 217.970  1.00  0.75           C  
ATOM   3578  C   SER G  37     163.630 173.175 216.837  1.00  0.75           C  
ATOM   3579  O   SER G  37     163.950 172.943 215.673  1.00  0.75           O  
ATOM   3580  CB  SER G  37     163.701 171.121 218.283  1.00  0.75           C  
ATOM   3581  OG  SER G  37     162.312 171.187 218.578  1.00  0.75           O  
ATOM   3582  N   GLY G  38     162.626 174.023 217.143  1.00  0.75           N  
ATOM   3583  CA  GLY G  38     161.875 174.796 216.163  1.00  0.75           C  
ATOM   3584  C   GLY G  38     162.645 175.931 215.547  1.00  0.75           C  
ATOM   3585  O   GLY G  38     162.542 176.156 214.346  1.00  0.75           O  
ATOM   3586  N   VAL G  39     163.470 176.637 216.344  1.00  0.74           N  
ATOM   3587  CA  VAL G  39     164.434 177.632 215.889  1.00  0.74           C  
ATOM   3588  C   VAL G  39     165.505 177.008 214.983  1.00  0.74           C  
ATOM   3589  O   VAL G  39     165.891 177.572 213.958  1.00  0.74           O  
ATOM   3590  CB  VAL G  39     165.039 178.388 217.075  1.00  0.74           C  
ATOM   3591  CG1 VAL G  39     166.125 179.353 216.595  1.00  0.74           C  
ATOM   3592  CG2 VAL G  39     163.951 179.221 217.774  1.00  0.74           C  
ATOM   3593  N   ALA G  40     165.992 175.785 215.308  1.00  0.77           N  
ATOM   3594  CA  ALA G  40     166.906 175.015 214.475  1.00  0.77           C  
ATOM   3595  C   ALA G  40     166.368 174.661 213.103  1.00  0.77           C  
ATOM   3596  O   ALA G  40     167.087 174.717 212.108  1.00  0.77           O  
ATOM   3597  CB  ALA G  40     167.329 173.692 215.159  1.00  0.77           C  
ATOM   3598  N   ARG G  41     165.087 174.270 213.032  1.00  0.71           N  
ATOM   3599  CA  ARG G  41     164.433 173.954 211.784  1.00  0.71           C  
ATOM   3600  C   ARG G  41     163.985 175.186 211.015  1.00  0.71           C  
ATOM   3601  O   ARG G  41     163.833 175.135 209.800  1.00  0.71           O  
ATOM   3602  CB  ARG G  41     163.190 173.075 212.056  1.00  0.71           C  
ATOM   3603  CG  ARG G  41     163.505 171.715 212.715  1.00  0.71           C  
ATOM   3604  CD  ARG G  41     162.237 170.922 213.084  1.00  0.71           C  
ATOM   3605  NE  ARG G  41     161.968 171.079 214.569  1.00  0.71           N  
ATOM   3606  CZ  ARG G  41     160.758 171.012 215.150  1.00  0.71           C  
ATOM   3607  NH1 ARG G  41     159.660 170.846 214.424  1.00  0.71           N  
ATOM   3608  NH2 ARG G  41     160.586 171.207 216.456  1.00  0.71           N  
ATOM   3609  N   GLN G  42     163.742 176.317 211.701  1.00  0.70           N  
ATOM   3610  CA  GLN G  42     163.186 177.495 211.081  1.00  0.70           C  
ATOM   3611  C   GLN G  42     163.825 178.767 211.660  1.00  0.70           C  
ATOM   3612  O   GLN G  42     163.423 179.195 212.743  1.00  0.70           O  
ATOM   3613  CB  GLN G  42     161.668 177.576 211.376  1.00  0.70           C  
ATOM   3614  CG  GLN G  42     160.796 176.347 211.034  1.00  0.70           C  
ATOM   3615  CD  GLN G  42     160.566 176.211 209.536  1.00  0.70           C  
ATOM   3616  OE1 GLN G  42     160.280 177.203 208.865  1.00  0.70           O  
ATOM   3617  NE2 GLN G  42     160.641 174.970 209.009  1.00  0.70           N  
ATOM   3618  N   PRO G  43     164.777 179.448 211.013  1.00  0.69           N  
ATOM   3619  CA  PRO G  43     165.380 180.684 211.515  1.00  0.69           C  
ATOM   3620  C   PRO G  43     164.394 181.787 211.831  1.00  0.69           C  
ATOM   3621  O   PRO G  43     164.529 182.434 212.865  1.00  0.69           O  
ATOM   3622  CB  PRO G  43     166.379 181.127 210.424  1.00  0.69           C  
ATOM   3623  CG  PRO G  43     166.427 179.991 209.386  1.00  0.69           C  
ATOM   3624  CD  PRO G  43     165.569 178.855 209.946  1.00  0.69           C  
ATOM   3625  N   GLU G  44     163.401 182.007 210.953  1.00  0.67           N  
ATOM   3626  CA  GLU G  44     162.371 183.018 211.099  1.00  0.67           C  
ATOM   3627  C   GLU G  44     161.433 182.775 212.261  1.00  0.67           C  
ATOM   3628  O   GLU G  44     160.909 183.692 212.896  1.00  0.67           O  
ATOM   3629  CB  GLU G  44     161.529 183.098 209.827  1.00  0.67           C  
ATOM   3630  CG  GLU G  44     162.316 183.664 208.632  1.00  0.67           C  
ATOM   3631  CD  GLU G  44     161.421 183.722 207.399  1.00  0.67           C  
ATOM   3632  OE1 GLU G  44     160.273 183.211 207.483  1.00  0.67           O  
ATOM   3633  OE2 GLU G  44     161.889 184.274 206.374  1.00  0.67           O  
ATOM   3634  N   ALA G  45     161.219 181.488 212.595  1.00  0.66           N  
ATOM   3635  CA  ALA G  45     160.393 181.064 213.699  1.00  0.66           C  
ATOM   3636  C   ALA G  45     160.884 181.521 215.046  1.00  0.66           C  
ATOM   3637  O   ALA G  45     160.092 181.632 215.968  1.00  0.66           O  
ATOM   3638  CB  ALA G  45     160.228 179.543 213.733  1.00  0.66           C  
ATOM   3639  N   GLN G  46     162.165 181.900 215.177  1.00  0.68           N  
ATOM   3640  CA  GLN G  46     162.680 182.629 216.318  1.00  0.68           C  
ATOM   3641  C   GLN G  46     161.769 183.734 216.840  1.00  0.68           C  
ATOM   3642  O   GLN G  46     161.522 183.816 218.039  1.00  0.68           O  
ATOM   3643  CB  GLN G  46     164.017 183.260 215.888  1.00  0.68           C  
ATOM   3644  CG  GLN G  46     164.713 184.156 216.931  1.00  0.68           C  
ATOM   3645  CD  GLN G  46     165.425 183.306 217.971  1.00  0.68           C  
ATOM   3646  OE1 GLN G  46     166.555 182.861 217.770  1.00  0.68           O  
ATOM   3647  NE2 GLN G  46     164.771 183.064 219.126  1.00  0.68           N  
ATOM   3648  N   GLY G  47     161.200 184.577 215.949  1.00  0.77           N  
ATOM   3649  CA  GLY G  47     160.266 185.615 216.370  1.00  0.77           C  
ATOM   3650  C   GLY G  47     158.916 185.102 216.805  1.00  0.77           C  
ATOM   3651  O   GLY G  47     158.332 185.588 217.769  1.00  0.77           O  
ATOM   3652  N   ARG G  48     158.377 184.088 216.100  1.00  0.66           N  
ATOM   3653  CA  ARG G  48     157.043 183.585 216.368  1.00  0.66           C  
ATOM   3654  C   ARG G  48     156.981 182.575 217.501  1.00  0.66           C  
ATOM   3655  O   ARG G  48     155.944 182.441 218.137  1.00  0.66           O  
ATOM   3656  CB  ARG G  48     156.347 183.019 215.098  1.00  0.66           C  
ATOM   3657  CG  ARG G  48     156.506 181.509 214.835  1.00  0.66           C  
ATOM   3658  CD  ARG G  48     155.628 181.022 213.685  1.00  0.66           C  
ATOM   3659  NE  ARG G  48     156.205 179.726 213.195  1.00  0.66           N  
ATOM   3660  CZ  ARG G  48     157.184 179.657 212.283  1.00  0.66           C  
ATOM   3661  NH1 ARG G  48     157.732 180.754 211.769  1.00  0.66           N  
ATOM   3662  NH2 ARG G  48     157.624 178.485 211.838  1.00  0.66           N  
ATOM   3663  N   LEU G  49     158.083 181.848 217.804  1.00  0.75           N  
ATOM   3664  CA  LEU G  49     158.099 180.784 218.796  1.00  0.75           C  
ATOM   3665  C   LEU G  49     158.274 181.316 220.178  1.00  0.75           C  
ATOM   3666  O   LEU G  49     157.967 180.632 221.146  1.00  0.75           O  
ATOM   3667  CB  LEU G  49     159.188 179.720 218.561  1.00  0.75           C  
ATOM   3668  CG  LEU G  49     158.988 178.913 217.274  1.00  0.75           C  
ATOM   3669  CD1 LEU G  49     160.121 177.887 217.132  1.00  0.75           C  
ATOM   3670  CD2 LEU G  49     157.595 178.278 217.151  1.00  0.75           C  
ATOM   3671  N   PHE G  50     158.678 182.588 220.306  1.00  0.72           N  
ATOM   3672  CA  PHE G  50     158.676 183.278 221.569  1.00  0.72           C  
ATOM   3673  C   PHE G  50     157.284 183.402 222.145  1.00  0.72           C  
ATOM   3674  O   PHE G  50     157.101 183.231 223.346  1.00  0.72           O  
ATOM   3675  CB  PHE G  50     159.382 184.650 221.484  1.00  0.72           C  
ATOM   3676  CG  PHE G  50     160.876 184.491 221.566  1.00  0.72           C  
ATOM   3677  CD1 PHE G  50     161.485 183.712 222.567  1.00  0.72           C  
ATOM   3678  CD2 PHE G  50     161.700 185.187 220.674  1.00  0.72           C  
ATOM   3679  CE1 PHE G  50     162.876 183.612 222.656  1.00  0.72           C  
ATOM   3680  CE2 PHE G  50     163.093 185.127 220.786  1.00  0.72           C  
ATOM   3681  CZ  PHE G  50     163.683 184.335 221.777  1.00  0.72           C  
ATOM   3682  N   THR G  51     156.257 183.638 221.302  1.00  0.74           N  
ATOM   3683  CA  THR G  51     154.879 183.740 221.779  1.00  0.74           C  
ATOM   3684  C   THR G  51     154.328 182.435 222.361  1.00  0.74           C  
ATOM   3685  O   THR G  51     153.923 182.476 223.522  1.00  0.74           O  
ATOM   3686  CB  THR G  51     153.915 184.354 220.762  1.00  0.74           C  
ATOM   3687  OG1 THR G  51     154.333 185.668 220.427  1.00  0.74           O  
ATOM   3688  CG2 THR G  51     152.489 184.492 221.318  1.00  0.74           C  
ATOM   3689  N   PRO G  52     154.337 181.242 221.742  1.00  0.73           N  
ATOM   3690  CA  PRO G  52     154.005 179.988 222.407  1.00  0.73           C  
ATOM   3691  C   PRO G  52     154.948 179.641 223.549  1.00  0.73           C  
ATOM   3692  O   PRO G  52     154.498 179.059 224.532  1.00  0.73           O  
ATOM   3693  CB  PRO G  52     154.077 178.921 221.291  1.00  0.73           C  
ATOM   3694  CG  PRO G  52     153.913 179.688 219.985  1.00  0.73           C  
ATOM   3695  CD  PRO G  52     154.550 181.029 220.319  1.00  0.73           C  
ATOM   3696  N   PHE G  53     156.259 179.952 223.442  1.00  0.74           N  
ATOM   3697  CA  PHE G  53     157.241 179.660 224.471  1.00  0.74           C  
ATOM   3698  C   PHE G  53     157.031 180.416 225.773  1.00  0.74           C  
ATOM   3699  O   PHE G  53     156.997 179.808 226.839  1.00  0.74           O  
ATOM   3700  CB  PHE G  53     158.662 179.971 223.936  1.00  0.74           C  
ATOM   3701  CG  PHE G  53     159.754 179.717 224.930  1.00  0.74           C  
ATOM   3702  CD1 PHE G  53     160.005 178.416 225.376  1.00  0.74           C  
ATOM   3703  CD2 PHE G  53     160.463 180.786 225.500  1.00  0.74           C  
ATOM   3704  CE1 PHE G  53     160.950 178.183 226.377  1.00  0.74           C  
ATOM   3705  CE2 PHE G  53     161.424 180.552 226.488  1.00  0.74           C  
ATOM   3706  CZ  PHE G  53     161.665 179.248 226.926  1.00  0.74           C  
ATOM   3707  N   PHE G  54     156.852 181.752 225.723  1.00  0.74           N  
ATOM   3708  CA  PHE G  54     156.647 182.559 226.912  1.00  0.74           C  
ATOM   3709  C   PHE G  54     155.280 182.348 227.530  1.00  0.74           C  
ATOM   3710  O   PHE G  54     155.110 182.548 228.727  1.00  0.74           O  
ATOM   3711  CB  PHE G  54     156.844 184.075 226.658  1.00  0.74           C  
ATOM   3712  CG  PHE G  54     158.295 184.441 226.514  1.00  0.74           C  
ATOM   3713  CD1 PHE G  54     159.219 184.183 227.541  1.00  0.74           C  
ATOM   3714  CD2 PHE G  54     158.737 185.127 225.376  1.00  0.74           C  
ATOM   3715  CE1 PHE G  54     160.558 184.572 227.417  1.00  0.74           C  
ATOM   3716  CE2 PHE G  54     160.077 185.505 225.240  1.00  0.74           C  
ATOM   3717  CZ  PHE G  54     160.990 185.225 226.259  1.00  0.74           C  
ATOM   3718  N   ILE G  55     154.274 181.894 226.756  1.00  0.74           N  
ATOM   3719  CA  ILE G  55     153.021 181.397 227.316  1.00  0.74           C  
ATOM   3720  C   ILE G  55     153.214 180.115 228.107  1.00  0.74           C  
ATOM   3721  O   ILE G  55     152.762 180.003 229.245  1.00  0.74           O  
ATOM   3722  CB  ILE G  55     151.986 181.160 226.222  1.00  0.74           C  
ATOM   3723  CG1 ILE G  55     151.516 182.525 225.677  1.00  0.74           C  
ATOM   3724  CG2 ILE G  55     150.782 180.312 226.717  1.00  0.74           C  
ATOM   3725  CD1 ILE G  55     150.769 182.415 224.344  1.00  0.74           C  
ATOM   3726  N   THR G  56     153.935 179.123 227.538  1.00  0.72           N  
ATOM   3727  CA  THR G  56     154.244 177.865 228.217  1.00  0.72           C  
ATOM   3728  C   THR G  56     155.087 178.063 229.445  1.00  0.72           C  
ATOM   3729  O   THR G  56     154.767 177.559 230.513  1.00  0.72           O  
ATOM   3730  CB  THR G  56     154.993 176.886 227.337  1.00  0.72           C  
ATOM   3731  OG1 THR G  56     154.167 176.530 226.242  1.00  0.72           O  
ATOM   3732  CG2 THR G  56     155.346 175.581 228.075  1.00  0.72           C  
ATOM   3733  N   VAL G  57     156.160 178.869 229.335  1.00  0.73           N  
ATOM   3734  CA  VAL G  57     156.993 179.302 230.447  1.00  0.73           C  
ATOM   3735  C   VAL G  57     156.175 180.078 231.454  1.00  0.73           C  
ATOM   3736  O   VAL G  57     156.278 179.860 232.650  1.00  0.73           O  
ATOM   3737  CB  VAL G  57     158.177 180.134 229.967  1.00  0.73           C  
ATOM   3738  CG1 VAL G  57     158.894 180.872 231.117  1.00  0.73           C  
ATOM   3739  CG2 VAL G  57     159.184 179.184 229.301  1.00  0.73           C  
ATOM   3740  N   GLY G  58     155.275 180.976 231.009  1.00  0.78           N  
ATOM   3741  CA  GLY G  58     154.346 181.679 231.882  1.00  0.78           C  
ATOM   3742  C   GLY G  58     153.489 180.809 232.773  1.00  0.78           C  
ATOM   3743  O   GLY G  58     153.295 181.143 233.935  1.00  0.78           O  
ATOM   3744  N   LEU G  59     152.980 179.671 232.259  1.00  0.73           N  
ATOM   3745  CA  LEU G  59     152.328 178.622 233.035  1.00  0.73           C  
ATOM   3746  C   LEU G  59     153.277 177.861 233.959  1.00  0.73           C  
ATOM   3747  O   LEU G  59     153.022 177.714 235.154  1.00  0.73           O  
ATOM   3748  CB  LEU G  59     151.664 177.600 232.085  1.00  0.73           C  
ATOM   3749  CG  LEU G  59     150.494 178.166 231.262  1.00  0.73           C  
ATOM   3750  CD1 LEU G  59     150.269 177.298 230.018  1.00  0.73           C  
ATOM   3751  CD2 LEU G  59     149.225 178.231 232.124  1.00  0.73           C  
ATOM   3752  N   VAL G  60     154.446 177.422 233.436  1.00  0.69           N  
ATOM   3753  CA  VAL G  60     155.450 176.672 234.188  1.00  0.69           C  
ATOM   3754  C   VAL G  60     155.995 177.472 235.380  1.00  0.69           C  
ATOM   3755  O   VAL G  60     156.017 176.993 236.519  1.00  0.69           O  
ATOM   3756  CB  VAL G  60     156.585 176.192 233.277  1.00  0.69           C  
ATOM   3757  CG1 VAL G  60     157.693 175.504 234.088  1.00  0.69           C  
ATOM   3758  CG2 VAL G  60     156.051 175.188 232.233  1.00  0.69           C  
ATOM   3759  N   GLU G  61     156.346 178.755 235.144  1.00  0.70           N  
ATOM   3760  CA  GLU G  61     156.699 179.760 236.131  1.00  0.70           C  
ATOM   3761  C   GLU G  61     155.570 180.096 237.087  1.00  0.70           C  
ATOM   3762  O   GLU G  61     155.781 180.327 238.275  1.00  0.70           O  
ATOM   3763  CB  GLU G  61     157.134 181.118 235.501  1.00  0.70           C  
ATOM   3764  CG  GLU G  61     158.495 181.125 234.778  1.00  0.70           C  
ATOM   3765  CD  GLU G  61     159.549 180.482 235.662  1.00  0.70           C  
ATOM   3766  OE1 GLU G  61     159.774 180.996 236.790  1.00  0.70           O  
ATOM   3767  OE2 GLU G  61     160.103 179.456 235.233  1.00  0.70           O  
ATOM   3768  N   ALA G  62     154.309 180.164 236.614  1.00  0.76           N  
ATOM   3769  CA  ALA G  62     153.178 180.492 237.457  1.00  0.76           C  
ATOM   3770  C   ALA G  62     152.948 179.501 238.581  1.00  0.76           C  
ATOM   3771  O   ALA G  62     152.770 179.897 239.729  1.00  0.76           O  
ATOM   3772  CB  ALA G  62     151.869 180.558 236.655  1.00  0.76           C  
ATOM   3773  N   ALA G  63     153.019 178.182 238.291  1.00  0.71           N  
ATOM   3774  CA  ALA G  63     152.966 177.142 239.299  1.00  0.71           C  
ATOM   3775  C   ALA G  63     154.106 177.317 240.317  1.00  0.71           C  
ATOM   3776  O   ALA G  63     153.863 177.377 241.522  1.00  0.71           O  
ATOM   3777  CB  ALA G  63     152.946 175.738 238.638  1.00  0.71           C  
ATOM   3778  N   TYR G  64     155.352 177.549 239.838  1.00  0.74           N  
ATOM   3779  CA  TYR G  64     156.531 177.801 240.652  1.00  0.74           C  
ATOM   3780  C   TYR G  64     156.424 178.998 241.601  1.00  0.74           C  
ATOM   3781  O   TYR G  64     156.717 178.916 242.794  1.00  0.74           O  
ATOM   3782  CB  TYR G  64     157.724 178.087 239.698  1.00  0.74           C  
ATOM   3783  CG  TYR G  64     159.032 178.277 240.411  1.00  0.74           C  
ATOM   3784  CD1 TYR G  64     159.475 177.318 241.326  1.00  0.74           C  
ATOM   3785  CD2 TYR G  64     159.796 179.440 240.225  1.00  0.74           C  
ATOM   3786  CE1 TYR G  64     160.688 177.479 242.001  1.00  0.74           C  
ATOM   3787  CE2 TYR G  64     160.990 179.623 240.928  1.00  0.74           C  
ATOM   3788  CZ  TYR G  64     161.437 178.637 241.800  1.00  0.74           C  
ATOM   3789  OH  TYR G  64     162.637 178.835 242.483  1.00  0.74           O  
ATOM   3790  N   PHE G  65     155.987 180.159 241.084  1.00  0.73           N  
ATOM   3791  CA  PHE G  65     155.817 181.371 241.866  1.00  0.73           C  
ATOM   3792  C   PHE G  65     154.700 181.307 242.892  1.00  0.73           C  
ATOM   3793  O   PHE G  65     154.799 181.874 243.979  1.00  0.73           O  
ATOM   3794  CB  PHE G  65     155.587 182.623 240.995  1.00  0.73           C  
ATOM   3795  CG  PHE G  65     156.840 183.027 240.280  1.00  0.73           C  
ATOM   3796  CD1 PHE G  65     157.999 183.380 240.992  1.00  0.73           C  
ATOM   3797  CD2 PHE G  65     156.860 183.111 238.883  1.00  0.73           C  
ATOM   3798  CE1 PHE G  65     159.161 183.772 240.317  1.00  0.73           C  
ATOM   3799  CE2 PHE G  65     158.016 183.515 238.208  1.00  0.73           C  
ATOM   3800  CZ  PHE G  65     159.170 183.834 238.922  1.00  0.73           C  
ATOM   3801  N   ILE G  66     153.598 180.600 242.585  1.00  0.74           N  
ATOM   3802  CA  ILE G  66     152.547 180.303 243.546  1.00  0.74           C  
ATOM   3803  C   ILE G  66     153.072 179.460 244.705  1.00  0.74           C  
ATOM   3804  O   ILE G  66     152.799 179.747 245.869  1.00  0.74           O  
ATOM   3805  CB  ILE G  66     151.379 179.592 242.877  1.00  0.74           C  
ATOM   3806  CG1 ILE G  66     150.656 180.531 241.887  1.00  0.74           C  
ATOM   3807  CG2 ILE G  66     150.372 179.053 243.918  1.00  0.74           C  
ATOM   3808  CD1 ILE G  66     149.750 179.766 240.913  1.00  0.74           C  
ATOM   3809  N   ASN G  67     153.901 178.427 244.425  1.00  0.70           N  
ATOM   3810  CA  ASN G  67     154.580 177.650 245.454  1.00  0.70           C  
ATOM   3811  C   ASN G  67     155.485 178.476 246.337  1.00  0.70           C  
ATOM   3812  O   ASN G  67     155.547 178.268 247.540  1.00  0.70           O  
ATOM   3813  CB  ASN G  67     155.539 176.585 244.887  1.00  0.70           C  
ATOM   3814  CG  ASN G  67     154.810 175.489 244.159  1.00  0.70           C  
ATOM   3815  OD1 ASN G  67     155.096 175.264 242.989  1.00  0.70           O  
ATOM   3816  ND2 ASN G  67     153.914 174.768 244.866  1.00  0.70           N  
ATOM   3817  N   LEU G  68     156.213 179.433 245.745  1.00  0.73           N  
ATOM   3818  CA  LEU G  68     157.042 180.383 246.456  1.00  0.73           C  
ATOM   3819  C   LEU G  68     156.275 181.251 247.449  1.00  0.73           C  
ATOM   3820  O   LEU G  68     156.694 181.434 248.592  1.00  0.73           O  
ATOM   3821  CB  LEU G  68     157.759 181.298 245.439  1.00  0.73           C  
ATOM   3822  CG  LEU G  68     158.847 182.223 246.025  1.00  0.73           C  
ATOM   3823  CD1 LEU G  68     159.886 182.512 244.931  1.00  0.73           C  
ATOM   3824  CD2 LEU G  68     158.345 183.557 246.623  1.00  0.73           C  
ATOM   3825  N   ALA G  69     155.104 181.785 247.041  1.00  0.80           N  
ATOM   3826  CA  ALA G  69     154.211 182.550 247.891  1.00  0.80           C  
ATOM   3827  C   ALA G  69     153.637 181.755 249.066  1.00  0.80           C  
ATOM   3828  O   ALA G  69     153.596 182.218 250.204  1.00  0.80           O  
ATOM   3829  CB  ALA G  69     153.031 183.084 247.055  1.00  0.80           C  
ATOM   3830  N   PHE G  70     153.198 180.506 248.804  1.00  0.73           N  
ATOM   3831  CA  PHE G  70     152.794 179.549 249.823  1.00  0.73           C  
ATOM   3832  C   PHE G  70     153.919 179.085 250.715  1.00  0.73           C  
ATOM   3833  O   PHE G  70     153.721 178.881 251.905  1.00  0.73           O  
ATOM   3834  CB  PHE G  70     152.108 178.293 249.254  1.00  0.73           C  
ATOM   3835  CG  PHE G  70     150.702 178.630 248.889  1.00  0.73           C  
ATOM   3836  CD1 PHE G  70     149.742 178.875 249.883  1.00  0.73           C  
ATOM   3837  CD2 PHE G  70     150.317 178.698 247.551  1.00  0.73           C  
ATOM   3838  CE1 PHE G  70     148.416 179.162 249.536  1.00  0.73           C  
ATOM   3839  CE2 PHE G  70     149.009 179.032 247.200  1.00  0.73           C  
ATOM   3840  CZ  PHE G  70     148.048 179.235 248.192  1.00  0.73           C  
ATOM   3841  N   MET G  71     155.142 178.918 250.182  1.00  0.70           N  
ATOM   3842  CA  MET G  71     156.327 178.651 250.974  1.00  0.70           C  
ATOM   3843  C   MET G  71     156.602 179.774 251.965  1.00  0.70           C  
ATOM   3844  O   MET G  71     156.832 179.523 253.144  1.00  0.70           O  
ATOM   3845  CB  MET G  71     157.573 178.412 250.082  1.00  0.70           C  
ATOM   3846  CG  MET G  71     158.854 178.035 250.862  1.00  0.70           C  
ATOM   3847  SD  MET G  71     159.790 179.383 251.640  1.00  0.70           S  
ATOM   3848  CE  MET G  71     160.408 180.128 250.118  1.00  0.70           C  
ATOM   3849  N   ALA G  72     156.510 181.049 251.529  1.00  0.76           N  
ATOM   3850  CA  ALA G  72     156.637 182.217 252.380  1.00  0.76           C  
ATOM   3851  C   ALA G  72     155.584 182.284 253.486  1.00  0.76           C  
ATOM   3852  O   ALA G  72     155.868 182.646 254.625  1.00  0.76           O  
ATOM   3853  CB  ALA G  72     156.543 183.507 251.542  1.00  0.76           C  
ATOM   3854  N   LEU G  73     154.338 181.907 253.143  1.00  0.74           N  
ATOM   3855  CA  LEU G  73     153.211 181.721 254.039  1.00  0.74           C  
ATOM   3856  C   LEU G  73     153.403 180.603 255.057  1.00  0.74           C  
ATOM   3857  O   LEU G  73     152.833 180.653 256.141  1.00  0.74           O  
ATOM   3858  CB  LEU G  73     151.915 181.494 253.213  1.00  0.74           C  
ATOM   3859  CG  LEU G  73     150.599 181.444 254.020  1.00  0.74           C  
ATOM   3860  CD1 LEU G  73     149.440 182.051 253.216  1.00  0.74           C  
ATOM   3861  CD2 LEU G  73     150.203 180.021 254.451  1.00  0.74           C  
ATOM   3862  N   PHE G  74     154.170 179.553 254.706  1.00  0.71           N  
ATOM   3863  CA  PHE G  74     154.590 178.478 255.586  1.00  0.71           C  
ATOM   3864  C   PHE G  74     155.696 178.860 256.544  1.00  0.71           C  
ATOM   3865  O   PHE G  74     155.685 178.413 257.684  1.00  0.71           O  
ATOM   3866  CB  PHE G  74     155.070 177.248 254.773  1.00  0.71           C  
ATOM   3867  CG  PHE G  74     153.941 176.316 254.457  1.00  0.71           C  
ATOM   3868  CD1 PHE G  74     152.709 176.749 253.939  1.00  0.71           C  
ATOM   3869  CD2 PHE G  74     154.132 174.946 254.672  1.00  0.71           C  
ATOM   3870  CE1 PHE G  74     151.698 175.835 253.635  1.00  0.71           C  
ATOM   3871  CE2 PHE G  74     153.131 174.031 254.355  1.00  0.71           C  
ATOM   3872  CZ  PHE G  74     151.913 174.469 253.835  1.00  0.71           C  
ATOM   3873  N   VAL G  75     156.704 179.628 256.084  1.00  0.71           N  
ATOM   3874  CA  VAL G  75     157.917 179.869 256.850  1.00  0.71           C  
ATOM   3875  C   VAL G  75     157.987 181.196 257.591  1.00  0.71           C  
ATOM   3876  O   VAL G  75     158.448 181.247 258.726  1.00  0.71           O  
ATOM   3877  CB  VAL G  75     159.179 179.703 256.001  1.00  0.71           C  
ATOM   3878  CG1 VAL G  75     159.164 178.298 255.374  1.00  0.71           C  
ATOM   3879  CG2 VAL G  75     159.350 180.770 254.899  1.00  0.71           C  
ATOM   3880  N   PHE G  76     157.573 182.322 256.972  1.00  0.72           N  
ATOM   3881  CA  PHE G  76     157.652 183.643 257.573  1.00  0.72           C  
ATOM   3882  C   PHE G  76     156.424 183.914 258.406  1.00  0.72           C  
ATOM   3883  O   PHE G  76     156.498 184.322 259.560  1.00  0.72           O  
ATOM   3884  CB  PHE G  76     157.720 184.755 256.495  1.00  0.72           C  
ATOM   3885  CG  PHE G  76     158.965 184.663 255.669  1.00  0.72           C  
ATOM   3886  CD1 PHE G  76     160.235 184.872 256.223  1.00  0.72           C  
ATOM   3887  CD2 PHE G  76     158.863 184.402 254.299  1.00  0.72           C  
ATOM   3888  CE1 PHE G  76     161.381 184.811 255.420  1.00  0.72           C  
ATOM   3889  CE2 PHE G  76     160.001 184.325 253.493  1.00  0.72           C  
ATOM   3890  CZ  PHE G  76     161.261 184.535 254.054  1.00  0.72           C  
ATOM   3891  N   ALA G  77     155.245 183.657 257.815  1.00  0.79           N  
ATOM   3892  CA  ALA G  77     154.018 183.495 258.548  1.00  0.79           C  
ATOM   3893  C   ALA G  77     153.949 182.016 258.832  1.00  0.79           C  
ATOM   3894  O   ALA G  77     154.591 181.234 258.142  1.00  0.79           O  
ATOM   3895  CB  ALA G  77     152.778 183.942 257.738  1.00  0.79           C  
ATOM   3896  N   THR G  78     153.188 181.604 259.854  1.00  0.66           N  
ATOM   3897  CA  THR G  78     153.011 180.202 260.165  1.00  0.66           C  
ATOM   3898  C   THR G  78     151.519 180.023 260.398  1.00  0.66           C  
ATOM   3899  O   THR G  78     150.981 180.732 261.243  1.00  0.66           O  
ATOM   3900  CB  THR G  78     153.768 179.782 261.399  1.00  0.66           C  
ATOM   3901  OG1 THR G  78     155.153 180.028 261.235  1.00  0.66           O  
ATOM   3902  CG2 THR G  78     153.640 178.286 261.663  1.00  0.66           C  
ATOM   3903  N   PRO G  79     150.763 179.170 259.703  1.00  0.65           N  
ATOM   3904  CA  PRO G  79     149.294 179.168 259.786  1.00  0.65           C  
ATOM   3905  C   PRO G  79     148.740 178.610 261.066  1.00  0.65           C  
ATOM   3906  O   PRO G  79     147.600 178.892 261.427  1.00  0.65           O  
ATOM   3907  CB  PRO G  79     148.872 178.263 258.626  1.00  0.65           C  
ATOM   3908  CG  PRO G  79     149.939 178.563 257.586  1.00  0.65           C  
ATOM   3909  CD  PRO G  79     151.210 178.669 258.410  1.00  0.65           C  
ATOM   3910  N   VAL G  80     149.523 177.727 261.689  1.00  0.61           N  
ATOM   3911  CA  VAL G  80     149.206 177.083 262.933  1.00  0.61           C  
ATOM   3912  C   VAL G  80     149.364 178.016 264.132  1.00  0.61           C  
ATOM   3913  O   VAL G  80     148.381 178.276 264.825  1.00  0.61           O  
ATOM   3914  CB  VAL G  80     150.079 175.846 263.083  1.00  0.61           C  
ATOM   3915  CG1 VAL G  80     149.838 175.241 264.482  1.00  0.61           C  
ATOM   3916  CG2 VAL G  80     149.778 174.882 261.903  1.00  0.61           C  
ATOM   3917  N   LYS G  81     150.599 178.491 264.420  1.00  0.62           N  
ATOM   3918  CA  LYS G  81     150.948 179.341 265.532  1.00  0.62           C  
ATOM   3919  C   LYS G  81     152.271 180.035 265.186  1.00  0.62           C  
ATOM   3920  O   LYS G  81     153.139 179.336 264.589  1.00  0.62           O  
ATOM   3921  CB  LYS G  81     151.310 178.614 266.842  1.00  0.62           C  
ATOM   3922  CG  LYS G  81     150.130 177.936 267.509  1.00  0.62           C  
ATOM   3923  CD  LYS G  81     150.533 177.333 268.849  1.00  0.62           C  
ATOM   3924  CE  LYS G  81     149.348 176.635 269.493  1.00  0.62           C  
ATOM   3925  NZ  LYS G  81     149.758 176.078 270.791  1.00  0.62           N  
ATOM   3926  OXT LYS G  81     152.463 181.216 265.574  1.00  0.62           O  
TER    3927      LYS G  81                                                      
ATOM   3928  N   ASP H   2     165.403 175.447 269.915  1.00  0.60           N  
ATOM   3929  CA  ASP H   2     166.375 175.622 268.771  1.00  0.60           C  
ATOM   3930  C   ASP H   2     166.848 174.384 268.058  1.00  0.60           C  
ATOM   3931  O   ASP H   2     166.749 174.377 266.831  1.00  0.60           O  
ATOM   3932  CB  ASP H   2     167.538 176.546 269.198  1.00  0.60           C  
ATOM   3933  CG  ASP H   2     166.955 177.861 269.718  1.00  0.60           C  
ATOM   3934  OD1 ASP H   2     165.705 177.939 269.851  1.00  0.60           O  
ATOM   3935  OD2 ASP H   2     167.774 178.717 270.081  1.00  0.60           O  
ATOM   3936  N   PRO H   3     167.309 173.308 268.696  1.00  0.74           N  
ATOM   3937  CA  PRO H   3     167.758 172.124 267.971  1.00  0.74           C  
ATOM   3938  C   PRO H   3     166.748 171.510 267.008  1.00  0.74           C  
ATOM   3939  O   PRO H   3     167.125 171.128 265.905  1.00  0.74           O  
ATOM   3940  CB  PRO H   3     168.137 171.127 269.070  1.00  0.74           C  
ATOM   3941  CG  PRO H   3     168.474 171.962 270.308  1.00  0.74           C  
ATOM   3942  CD  PRO H   3     167.716 173.272 270.114  1.00  0.74           C  
ATOM   3943  N   THR H   4     165.467 171.402 267.418  1.00  0.73           N  
ATOM   3944  CA  THR H   4     164.360 170.900 266.600  1.00  0.73           C  
ATOM   3945  C   THR H   4     164.083 171.738 265.370  1.00  0.73           C  
ATOM   3946  O   THR H   4     163.940 171.224 264.264  1.00  0.73           O  
ATOM   3947  CB  THR H   4     163.074 170.775 267.407  1.00  0.73           C  
ATOM   3948  OG1 THR H   4     163.316 169.923 268.514  1.00  0.73           O  
ATOM   3949  CG2 THR H   4     161.929 170.174 266.582  1.00  0.73           C  
ATOM   3950  N   ILE H   5     164.053 173.076 265.538  1.00  0.70           N  
ATOM   3951  CA  ILE H   5     163.865 174.053 264.472  1.00  0.70           C  
ATOM   3952  C   ILE H   5     165.011 173.996 263.480  1.00  0.70           C  
ATOM   3953  O   ILE H   5     164.809 173.983 262.270  1.00  0.70           O  
ATOM   3954  CB  ILE H   5     163.694 175.471 265.025  1.00  0.70           C  
ATOM   3955  CG1 ILE H   5     162.486 175.511 265.991  1.00  0.70           C  
ATOM   3956  CG2 ILE H   5     163.497 176.463 263.854  1.00  0.70           C  
ATOM   3957  CD1 ILE H   5     162.241 176.878 266.646  1.00  0.70           C  
ATOM   3958  N   ALA H   6     166.256 173.896 263.984  1.00  0.76           N  
ATOM   3959  CA  ALA H   6     167.446 173.740 263.185  1.00  0.76           C  
ATOM   3960  C   ALA H   6     167.481 172.479 262.339  1.00  0.76           C  
ATOM   3961  O   ALA H   6     167.760 172.527 261.145  1.00  0.76           O  
ATOM   3962  CB  ALA H   6     168.622 173.670 264.162  1.00  0.76           C  
ATOM   3963  N   ALA H   7     167.136 171.321 262.938  1.00  0.73           N  
ATOM   3964  CA  ALA H   7     167.014 170.064 262.236  1.00  0.73           C  
ATOM   3965  C   ALA H   7     165.952 170.120 261.146  1.00  0.73           C  
ATOM   3966  O   ALA H   7     166.177 169.684 260.020  1.00  0.73           O  
ATOM   3967  CB  ALA H   7     166.712 168.941 263.245  1.00  0.73           C  
ATOM   3968  N   GLY H   8     164.787 170.741 261.438  1.00  0.73           N  
ATOM   3969  CA  GLY H   8     163.743 170.965 260.444  1.00  0.73           C  
ATOM   3970  C   GLY H   8     164.133 171.897 259.321  1.00  0.73           C  
ATOM   3971  O   GLY H   8     163.785 171.669 258.164  1.00  0.73           O  
ATOM   3972  N   ALA H   9     164.906 172.955 259.622  1.00  0.72           N  
ATOM   3973  CA  ALA H   9     165.483 173.855 258.647  1.00  0.72           C  
ATOM   3974  C   ALA H   9     166.503 173.213 257.719  1.00  0.72           C  
ATOM   3975  O   ALA H   9     166.476 173.417 256.505  1.00  0.72           O  
ATOM   3976  CB  ALA H   9     166.144 175.037 259.366  1.00  0.72           C  
ATOM   3977  N   LEU H  10     167.410 172.383 258.272  1.00  0.72           N  
ATOM   3978  CA  LEU H  10     168.370 171.585 257.527  1.00  0.72           C  
ATOM   3979  C   LEU H  10     167.708 170.578 256.602  1.00  0.72           C  
ATOM   3980  O   LEU H  10     168.078 170.447 255.436  1.00  0.72           O  
ATOM   3981  CB  LEU H  10     169.288 170.812 258.499  1.00  0.72           C  
ATOM   3982  CG  LEU H  10     170.309 171.700 259.232  1.00  0.72           C  
ATOM   3983  CD1 LEU H  10     170.782 171.022 260.527  1.00  0.72           C  
ATOM   3984  CD2 LEU H  10     171.497 172.046 258.318  1.00  0.72           C  
ATOM   3985  N   ILE H  11     166.668 169.867 257.085  1.00  0.72           N  
ATOM   3986  CA  ILE H  11     165.865 168.965 256.266  1.00  0.72           C  
ATOM   3987  C   ILE H  11     165.132 169.714 255.167  1.00  0.72           C  
ATOM   3988  O   ILE H  11     165.165 169.315 254.002  1.00  0.72           O  
ATOM   3989  CB  ILE H  11     164.883 168.147 257.105  1.00  0.72           C  
ATOM   3990  CG1 ILE H  11     165.664 167.218 258.064  1.00  0.72           C  
ATOM   3991  CG2 ILE H  11     163.933 167.311 256.208  1.00  0.72           C  
ATOM   3992  CD1 ILE H  11     164.806 166.674 259.214  1.00  0.72           C  
ATOM   3993  N   GLY H  12     164.507 170.871 255.491  1.00  0.72           N  
ATOM   3994  CA  GLY H  12     163.813 171.693 254.508  1.00  0.72           C  
ATOM   3995  C   GLY H  12     164.727 172.266 253.464  1.00  0.72           C  
ATOM   3996  O   GLY H  12     164.417 172.227 252.279  1.00  0.72           O  
ATOM   3997  N   GLY H  13     165.923 172.740 253.858  1.00  0.71           N  
ATOM   3998  CA  GLY H  13     166.948 173.188 252.926  1.00  0.71           C  
ATOM   3999  C   GLY H  13     167.513 172.090 252.072  1.00  0.71           C  
ATOM   4000  O   GLY H  13     167.818 172.294 250.900  1.00  0.71           O  
ATOM   4001  N   GLY H  14     167.618 170.868 252.622  1.00  0.72           N  
ATOM   4002  CA  GLY H  14     168.040 169.709 251.858  1.00  0.72           C  
ATOM   4003  C   GLY H  14     167.047 169.254 250.832  1.00  0.72           C  
ATOM   4004  O   GLY H  14     167.428 168.906 249.718  1.00  0.72           O  
ATOM   4005  N   LEU H  15     165.738 169.303 251.156  1.00  0.70           N  
ATOM   4006  CA  LEU H  15     164.661 169.105 250.198  1.00  0.70           C  
ATOM   4007  C   LEU H  15     164.722 170.131 249.080  1.00  0.70           C  
ATOM   4008  O   LEU H  15     164.719 169.773 247.904  1.00  0.70           O  
ATOM   4009  CB  LEU H  15     163.275 169.204 250.888  1.00  0.70           C  
ATOM   4010  CG  LEU H  15     162.878 167.933 251.659  1.00  0.70           C  
ATOM   4011  CD1 LEU H  15     162.026 168.270 252.893  1.00  0.70           C  
ATOM   4012  CD2 LEU H  15     162.185 166.914 250.737  1.00  0.70           C  
ATOM   4013  N   ILE H  16     164.864 171.433 249.425  1.00  0.70           N  
ATOM   4014  CA  ILE H  16     164.918 172.552 248.486  1.00  0.70           C  
ATOM   4015  C   ILE H  16     165.999 172.407 247.445  1.00  0.70           C  
ATOM   4016  O   ILE H  16     165.751 172.533 246.245  1.00  0.70           O  
ATOM   4017  CB  ILE H  16     165.125 173.880 249.216  1.00  0.70           C  
ATOM   4018  CG1 ILE H  16     163.847 174.232 249.977  1.00  0.70           C  
ATOM   4019  CG2 ILE H  16     165.382 175.047 248.249  1.00  0.70           C  
ATOM   4020  CD1 ILE H  16     164.004 175.373 250.985  1.00  0.70           C  
ATOM   4021  N   MET H  17     167.227 172.101 247.883  1.00  0.69           N  
ATOM   4022  CA  MET H  17     168.346 171.879 246.998  1.00  0.69           C  
ATOM   4023  C   MET H  17     168.239 170.619 246.198  1.00  0.69           C  
ATOM   4024  O   MET H  17     168.608 170.589 245.026  1.00  0.69           O  
ATOM   4025  CB  MET H  17     169.652 171.840 247.795  1.00  0.69           C  
ATOM   4026  CG  MET H  17     169.942 173.184 248.463  1.00  0.69           C  
ATOM   4027  SD  MET H  17     169.914 174.617 247.353  1.00  0.69           S  
ATOM   4028  CE  MET H  17     171.470 174.164 246.567  1.00  0.69           C  
ATOM   4029  N   ALA H  18     167.714 169.533 246.797  1.00  0.70           N  
ATOM   4030  CA  ALA H  18     167.463 168.309 246.081  1.00  0.70           C  
ATOM   4031  C   ALA H  18     166.510 168.517 244.926  1.00  0.70           C  
ATOM   4032  O   ALA H  18     166.801 168.156 243.789  1.00  0.70           O  
ATOM   4033  CB  ALA H  18     166.837 167.277 247.032  1.00  0.70           C  
ATOM   4034  N   GLY H  19     165.382 169.205 245.181  1.00  0.70           N  
ATOM   4035  CA  GLY H  19     164.414 169.487 244.141  1.00  0.70           C  
ATOM   4036  C   GLY H  19     164.888 170.475 243.125  1.00  0.70           C  
ATOM   4037  O   GLY H  19     164.673 170.311 241.925  1.00  0.70           O  
ATOM   4038  N   GLY H  20     165.611 171.513 243.568  1.00  0.71           N  
ATOM   4039  CA  GLY H  20     166.310 172.404 242.659  1.00  0.71           C  
ATOM   4040  C   GLY H  20     167.256 171.708 241.724  1.00  0.71           C  
ATOM   4041  O   GLY H  20     167.190 171.901 240.517  1.00  0.71           O  
ATOM   4042  N   ALA H  21     168.164 170.876 242.253  1.00  0.70           N  
ATOM   4043  CA  ALA H  21     169.135 170.157 241.463  1.00  0.70           C  
ATOM   4044  C   ALA H  21     168.546 169.139 240.503  1.00  0.70           C  
ATOM   4045  O   ALA H  21     169.034 168.983 239.384  1.00  0.70           O  
ATOM   4046  CB  ALA H  21     170.148 169.473 242.371  1.00  0.70           C  
ATOM   4047  N   ILE H  22     167.456 168.445 240.909  1.00  0.68           N  
ATOM   4048  CA  ILE H  22     166.666 167.593 240.023  1.00  0.68           C  
ATOM   4049  C   ILE H  22     166.107 168.397 238.872  1.00  0.68           C  
ATOM   4050  O   ILE H  22     166.278 168.040 237.709  1.00  0.68           O  
ATOM   4051  CB  ILE H  22     165.489 166.924 240.744  1.00  0.68           C  
ATOM   4052  CG1 ILE H  22     165.998 165.886 241.751  1.00  0.68           C  
ATOM   4053  CG2 ILE H  22     164.520 166.222 239.760  1.00  0.68           C  
ATOM   4054  CD1 ILE H  22     164.989 165.476 242.831  1.00  0.68           C  
ATOM   4055  N   GLY H  23     165.477 169.556 239.160  1.00  0.70           N  
ATOM   4056  CA  GLY H  23     164.907 170.387 238.112  1.00  0.70           C  
ATOM   4057  C   GLY H  23     165.927 171.007 237.202  1.00  0.70           C  
ATOM   4058  O   GLY H  23     165.739 171.013 235.988  1.00  0.70           O  
ATOM   4059  N   ALA H  24     167.044 171.504 237.765  1.00  0.71           N  
ATOM   4060  CA  ALA H  24     168.157 172.045 237.017  1.00  0.71           C  
ATOM   4061  C   ALA H  24     168.813 171.035 236.099  1.00  0.71           C  
ATOM   4062  O   ALA H  24     168.846 171.198 234.883  1.00  0.71           O  
ATOM   4063  CB  ALA H  24     169.191 172.643 237.987  1.00  0.71           C  
ATOM   4064  N   GLY H  25     169.234 169.876 236.645  1.00  0.70           N  
ATOM   4065  CA  GLY H  25     169.972 168.903 235.860  1.00  0.70           C  
ATOM   4066  C   GLY H  25     169.146 168.252 234.789  1.00  0.70           C  
ATOM   4067  O   GLY H  25     169.596 168.062 233.662  1.00  0.70           O  
ATOM   4068  N   ILE H  26     167.873 167.934 235.089  1.00  0.68           N  
ATOM   4069  CA  ILE H  26     166.966 167.415 234.079  1.00  0.68           C  
ATOM   4070  C   ILE H  26     166.638 168.464 233.026  1.00  0.68           C  
ATOM   4071  O   ILE H  26     166.740 168.190 231.832  1.00  0.68           O  
ATOM   4072  CB  ILE H  26     165.707 166.791 234.677  1.00  0.68           C  
ATOM   4073  CG1 ILE H  26     166.126 165.667 235.654  1.00  0.68           C  
ATOM   4074  CG2 ILE H  26     164.791 166.234 233.557  1.00  0.68           C  
ATOM   4075  CD1 ILE H  26     164.967 164.938 236.340  1.00  0.68           C  
ATOM   4076  N   GLY H  27     166.304 169.718 233.411  1.00  0.71           N  
ATOM   4077  CA  GLY H  27     165.941 170.744 232.441  1.00  0.71           C  
ATOM   4078  C   GLY H  27     167.062 171.175 231.531  1.00  0.71           C  
ATOM   4079  O   GLY H  27     166.851 171.340 230.328  1.00  0.71           O  
ATOM   4080  N   ASP H  28     168.292 171.288 232.062  1.00  0.70           N  
ATOM   4081  CA  ASP H  28     169.499 171.533 231.298  1.00  0.70           C  
ATOM   4082  C   ASP H  28     169.825 170.412 230.329  1.00  0.70           C  
ATOM   4083  O   ASP H  28     170.163 170.643 229.167  1.00  0.70           O  
ATOM   4084  CB  ASP H  28     170.693 171.731 232.250  1.00  0.70           C  
ATOM   4085  CG  ASP H  28     170.645 173.095 232.913  1.00  0.70           C  
ATOM   4086  OD1 ASP H  28     169.780 173.924 232.530  1.00  0.70           O  
ATOM   4087  OD2 ASP H  28     171.547 173.322 233.749  1.00  0.70           O  
ATOM   4088  N   GLY H  29     169.673 169.142 230.760  1.00  0.72           N  
ATOM   4089  CA  GLY H  29     169.875 167.992 229.891  1.00  0.72           C  
ATOM   4090  C   GLY H  29     168.892 167.917 228.752  1.00  0.72           C  
ATOM   4091  O   GLY H  29     169.257 167.615 227.617  1.00  0.72           O  
ATOM   4092  N   VAL H  30     167.614 168.248 229.022  1.00  0.72           N  
ATOM   4093  CA  VAL H  30     166.556 168.369 228.027  1.00  0.72           C  
ATOM   4094  C   VAL H  30     166.784 169.501 227.023  1.00  0.72           C  
ATOM   4095  O   VAL H  30     166.629 169.314 225.812  1.00  0.72           O  
ATOM   4096  CB  VAL H  30     165.190 168.515 228.689  1.00  0.72           C  
ATOM   4097  CG1 VAL H  30     164.095 168.724 227.640  1.00  0.72           C  
ATOM   4098  CG2 VAL H  30     164.807 167.244 229.463  1.00  0.72           C  
ATOM   4099  N   ALA H  31     167.188 170.704 227.488  1.00  0.73           N  
ATOM   4100  CA  ALA H  31     167.543 171.829 226.638  1.00  0.73           C  
ATOM   4101  C   ALA H  31     168.778 171.550 225.800  1.00  0.73           C  
ATOM   4102  O   ALA H  31     168.834 171.831 224.601  1.00  0.73           O  
ATOM   4103  CB  ALA H  31     167.766 173.093 227.495  1.00  0.73           C  
ATOM   4104  N   GLY H  32     169.794 170.927 226.419  1.00  0.72           N  
ATOM   4105  CA  GLY H  32     171.002 170.515 225.741  1.00  0.72           C  
ATOM   4106  C   GLY H  32     170.817 169.440 224.723  1.00  0.72           C  
ATOM   4107  O   GLY H  32     171.499 169.437 223.707  1.00  0.72           O  
ATOM   4108  N   ASN H  33     169.849 168.524 224.921  1.00  0.72           N  
ATOM   4109  CA  ASN H  33     169.452 167.550 223.919  1.00  0.72           C  
ATOM   4110  C   ASN H  33     168.989 168.234 222.639  1.00  0.72           C  
ATOM   4111  O   ASN H  33     169.459 167.915 221.549  1.00  0.72           O  
ATOM   4112  CB  ASN H  33     168.353 166.619 224.518  1.00  0.72           C  
ATOM   4113  CG  ASN H  33     167.776 165.558 223.575  1.00  0.72           C  
ATOM   4114  OD1 ASN H  33     167.087 165.882 222.607  1.00  0.72           O  
ATOM   4115  ND2 ASN H  33     168.042 164.262 223.859  1.00  0.72           N  
ATOM   4116  N   ALA H  34     168.118 169.256 222.753  1.00  0.74           N  
ATOM   4117  CA  ALA H  34     167.662 170.018 221.611  1.00  0.74           C  
ATOM   4118  C   ALA H  34     168.763 170.782 220.907  1.00  0.74           C  
ATOM   4119  O   ALA H  34     168.817 170.806 219.675  1.00  0.74           O  
ATOM   4120  CB  ALA H  34     166.588 171.023 222.016  1.00  0.74           C  
ATOM   4121  N   LEU H  35     169.675 171.395 221.693  1.00  0.74           N  
ATOM   4122  CA  LEU H  35     170.867 172.056 221.199  1.00  0.74           C  
ATOM   4123  C   LEU H  35     171.761 171.104 220.415  1.00  0.74           C  
ATOM   4124  O   LEU H  35     172.069 171.353 219.253  1.00  0.74           O  
ATOM   4125  CB  LEU H  35     171.672 172.651 222.387  1.00  0.74           C  
ATOM   4126  CG  LEU H  35     172.972 173.397 222.014  1.00  0.74           C  
ATOM   4127  CD1 LEU H  35     172.684 174.776 221.406  1.00  0.74           C  
ATOM   4128  CD2 LEU H  35     173.904 173.503 223.232  1.00  0.74           C  
ATOM   4129  N   ILE H  36     172.132 169.939 220.991  1.00  0.73           N  
ATOM   4130  CA  ILE H  36     172.981 168.947 220.340  1.00  0.73           C  
ATOM   4131  C   ILE H  36     172.317 168.366 219.101  1.00  0.73           C  
ATOM   4132  O   ILE H  36     172.926 168.254 218.036  1.00  0.73           O  
ATOM   4133  CB  ILE H  36     173.351 167.817 221.296  1.00  0.73           C  
ATOM   4134  CG1 ILE H  36     174.151 168.334 222.513  1.00  0.73           C  
ATOM   4135  CG2 ILE H  36     174.161 166.708 220.580  1.00  0.73           C  
ATOM   4136  CD1 ILE H  36     173.980 167.443 223.749  1.00  0.73           C  
ATOM   4137  N   SER H  37     171.011 168.024 219.185  1.00  0.75           N  
ATOM   4138  CA  SER H  37     170.238 167.529 218.053  1.00  0.75           C  
ATOM   4139  C   SER H  37     170.139 168.534 216.923  1.00  0.75           C  
ATOM   4140  O   SER H  37     170.242 168.166 215.754  1.00  0.75           O  
ATOM   4141  CB  SER H  37     168.788 167.089 218.395  1.00  0.75           C  
ATOM   4142  OG  SER H  37     168.741 165.888 219.157  1.00  0.75           O  
ATOM   4143  N   GLY H  38     169.945 169.832 217.233  1.00  0.75           N  
ATOM   4144  CA  GLY H  38     169.908 170.907 216.248  1.00  0.75           C  
ATOM   4145  C   GLY H  38     171.234 171.214 215.606  1.00  0.75           C  
ATOM   4146  O   GLY H  38     171.274 171.394 214.395  1.00  0.75           O  
ATOM   4147  N   VAL H  39     172.337 171.235 216.379  1.00  0.74           N  
ATOM   4148  CA  VAL H  39     173.711 171.369 215.898  1.00  0.74           C  
ATOM   4149  C   VAL H  39     174.176 170.174 215.064  1.00  0.74           C  
ATOM   4150  O   VAL H  39     174.953 170.275 214.111  1.00  0.74           O  
ATOM   4151  CB  VAL H  39     174.678 171.608 217.055  1.00  0.74           C  
ATOM   4152  CG1 VAL H  39     176.133 171.648 216.547  1.00  0.74           C  
ATOM   4153  CG2 VAL H  39     174.339 172.954 217.727  1.00  0.74           C  
ATOM   4154  N   ALA H  40     173.742 168.951 215.412  1.00  0.77           N  
ATOM   4155  CA  ALA H  40     173.983 167.795 214.580  1.00  0.77           C  
ATOM   4156  C   ALA H  40     173.254 167.819 213.244  1.00  0.77           C  
ATOM   4157  O   ALA H  40     173.836 167.501 212.211  1.00  0.77           O  
ATOM   4158  CB  ALA H  40     173.598 166.510 215.332  1.00  0.77           C  
ATOM   4159  N   ARG H  41     171.960 168.177 213.246  1.00  0.70           N  
ATOM   4160  CA  ARG H  41     171.151 168.298 212.047  1.00  0.70           C  
ATOM   4161  C   ARG H  41     171.492 169.484 211.152  1.00  0.70           C  
ATOM   4162  O   ARG H  41     171.474 169.344 209.935  1.00  0.70           O  
ATOM   4163  CB  ARG H  41     169.653 168.358 212.415  1.00  0.70           C  
ATOM   4164  CG  ARG H  41     169.091 167.032 212.972  1.00  0.70           C  
ATOM   4165  CD  ARG H  41     167.572 167.018 213.233  1.00  0.70           C  
ATOM   4166  NE  ARG H  41     167.255 167.809 214.482  1.00  0.70           N  
ATOM   4167  CZ  ARG H  41     166.921 169.107 214.537  1.00  0.70           C  
ATOM   4168  NH1 ARG H  41     166.893 169.866 213.449  1.00  0.70           N  
ATOM   4169  NH2 ARG H  41     166.680 169.681 215.717  1.00  0.70           N  
ATOM   4170  N   GLN H  42     171.784 170.663 211.733  1.00  0.69           N  
ATOM   4171  CA  GLN H  42     172.165 171.865 211.016  1.00  0.69           C  
ATOM   4172  C   GLN H  42     173.424 172.418 211.698  1.00  0.69           C  
ATOM   4173  O   GLN H  42     173.313 173.154 212.685  1.00  0.69           O  
ATOM   4174  CB  GLN H  42     171.029 172.924 211.080  1.00  0.69           C  
ATOM   4175  CG  GLN H  42     169.704 172.477 210.410  1.00  0.69           C  
ATOM   4176  CD  GLN H  42     169.876 172.271 208.904  1.00  0.69           C  
ATOM   4177  OE1 GLN H  42     170.779 172.789 208.267  1.00  0.69           O  
ATOM   4178  NE2 GLN H  42     168.975 171.489 208.271  1.00  0.69           N  
ATOM   4179  N   PRO H  43     174.639 172.086 211.252  1.00  0.70           N  
ATOM   4180  CA  PRO H  43     175.891 172.510 211.868  1.00  0.70           C  
ATOM   4181  C   PRO H  43     176.105 174.002 211.900  1.00  0.70           C  
ATOM   4182  O   PRO H  43     176.752 174.485 212.825  1.00  0.70           O  
ATOM   4183  CB  PRO H  43     176.994 171.847 211.026  1.00  0.70           C  
ATOM   4184  CG  PRO H  43     176.306 170.661 210.353  1.00  0.70           C  
ATOM   4185  CD  PRO H  43     174.865 171.131 210.176  1.00  0.70           C  
ATOM   4186  N   GLU H  44     175.600 174.750 210.907  1.00  0.68           N  
ATOM   4187  CA  GLU H  44     175.789 176.175 210.755  1.00  0.68           C  
ATOM   4188  C   GLU H  44     174.969 176.974 211.743  1.00  0.68           C  
ATOM   4189  O   GLU H  44     175.183 178.165 211.966  1.00  0.68           O  
ATOM   4190  CB  GLU H  44     175.431 176.631 209.317  1.00  0.68           C  
ATOM   4191  CG  GLU H  44     173.937 176.538 208.905  1.00  0.68           C  
ATOM   4192  CD  GLU H  44     173.491 175.167 208.400  1.00  0.68           C  
ATOM   4193  OE1 GLU H  44     172.482 175.173 207.657  1.00  0.68           O  
ATOM   4194  OE2 GLU H  44     174.127 174.141 208.755  1.00  0.68           O  
ATOM   4195  N   ALA H  45     174.011 176.316 212.417  1.00  0.73           N  
ATOM   4196  CA  ALA H  45     173.117 176.978 213.315  1.00  0.73           C  
ATOM   4197  C   ALA H  45     173.643 177.043 214.735  1.00  0.73           C  
ATOM   4198  O   ALA H  45     172.922 177.485 215.619  1.00  0.73           O  
ATOM   4199  CB  ALA H  45     171.776 176.231 213.326  1.00  0.73           C  
ATOM   4200  N   GLN H  46     174.904 176.662 215.023  1.00  0.67           N  
ATOM   4201  CA  GLN H  46     175.445 176.688 216.378  1.00  0.67           C  
ATOM   4202  C   GLN H  46     175.253 177.995 217.134  1.00  0.67           C  
ATOM   4203  O   GLN H  46     174.579 178.036 218.160  1.00  0.67           O  
ATOM   4204  CB  GLN H  46     176.958 176.393 216.321  1.00  0.67           C  
ATOM   4205  CG  GLN H  46     177.254 174.923 215.973  1.00  0.67           C  
ATOM   4206  CD  GLN H  46     178.641 174.742 215.359  1.00  0.67           C  
ATOM   4207  OE1 GLN H  46     179.319 175.680 214.948  1.00  0.67           O  
ATOM   4208  NE2 GLN H  46     179.094 173.468 215.293  1.00  0.67           N  
ATOM   4209  N   GLY H  47     175.757 179.121 216.586  1.00  0.73           N  
ATOM   4210  CA  GLY H  47     175.582 180.447 217.180  1.00  0.73           C  
ATOM   4211  C   GLY H  47     174.154 180.930 217.204  1.00  0.73           C  
ATOM   4212  O   GLY H  47     173.737 181.637 218.114  1.00  0.73           O  
ATOM   4213  N   ARG H  48     173.355 180.500 216.212  1.00  0.66           N  
ATOM   4214  CA  ARG H  48     171.926 180.721 216.128  1.00  0.66           C  
ATOM   4215  C   ARG H  48     171.153 180.043 217.266  1.00  0.66           C  
ATOM   4216  O   ARG H  48     170.149 180.560 217.747  1.00  0.66           O  
ATOM   4217  CB  ARG H  48     171.420 180.268 214.732  1.00  0.66           C  
ATOM   4218  CG  ARG H  48     170.003 180.743 214.356  1.00  0.66           C  
ATOM   4219  CD  ARG H  48     168.864 179.791 214.735  1.00  0.66           C  
ATOM   4220  NE  ARG H  48     169.059 178.453 214.065  1.00  0.66           N  
ATOM   4221  CZ  ARG H  48     168.780 178.204 212.778  1.00  0.66           C  
ATOM   4222  NH1 ARG H  48     168.346 179.173 211.994  1.00  0.66           N  
ATOM   4223  NH2 ARG H  48     168.896 176.988 212.253  1.00  0.66           N  
ATOM   4224  N   LEU H  49     171.606 178.853 217.717  1.00  0.74           N  
ATOM   4225  CA  LEU H  49     170.946 178.030 218.714  1.00  0.74           C  
ATOM   4226  C   LEU H  49     171.406 178.246 220.132  1.00  0.74           C  
ATOM   4227  O   LEU H  49     170.698 177.888 221.072  1.00  0.74           O  
ATOM   4228  CB  LEU H  49     171.218 176.541 218.430  1.00  0.74           C  
ATOM   4229  CG  LEU H  49     170.544 175.997 217.168  1.00  0.74           C  
ATOM   4230  CD1 LEU H  49     170.932 174.523 216.983  1.00  0.74           C  
ATOM   4231  CD2 LEU H  49     169.026 176.187 217.223  1.00  0.74           C  
ATOM   4232  N   PHE H  50     172.573 178.872 220.350  1.00  0.70           N  
ATOM   4233  CA  PHE H  50     173.015 179.195 221.691  1.00  0.70           C  
ATOM   4234  C   PHE H  50     172.139 180.250 222.340  1.00  0.70           C  
ATOM   4235  O   PHE H  50     171.928 180.221 223.548  1.00  0.70           O  
ATOM   4236  CB  PHE H  50     174.507 179.587 221.756  1.00  0.70           C  
ATOM   4237  CG  PHE H  50     175.368 178.353 221.727  1.00  0.70           C  
ATOM   4238  CD1 PHE H  50     175.380 177.452 222.805  1.00  0.70           C  
ATOM   4239  CD2 PHE H  50     176.199 178.089 220.633  1.00  0.70           C  
ATOM   4240  CE1 PHE H  50     176.204 176.321 222.786  1.00  0.70           C  
ATOM   4241  CE2 PHE H  50     176.981 176.930 220.582  1.00  0.70           C  
ATOM   4242  CZ  PHE H  50     176.993 176.049 221.665  1.00  0.70           C  
ATOM   4243  N   THR H  51     171.568 181.183 221.548  1.00  0.74           N  
ATOM   4244  CA  THR H  51     170.614 182.180 222.042  1.00  0.74           C  
ATOM   4245  C   THR H  51     169.348 181.577 222.637  1.00  0.74           C  
ATOM   4246  O   THR H  51     169.105 181.854 223.812  1.00  0.74           O  
ATOM   4247  CB  THR H  51     170.231 183.233 221.001  1.00  0.74           C  
ATOM   4248  OG1 THR H  51     171.374 183.981 220.627  1.00  0.74           O  
ATOM   4249  CG2 THR H  51     169.203 184.253 221.523  1.00  0.74           C  
ATOM   4250  N   PRO H  52     168.527 180.715 222.007  1.00  0.75           N  
ATOM   4251  CA  PRO H  52     167.404 180.083 222.683  1.00  0.75           C  
ATOM   4252  C   PRO H  52     167.873 179.134 223.768  1.00  0.75           C  
ATOM   4253  O   PRO H  52     167.180 179.021 224.770  1.00  0.75           O  
ATOM   4254  CB  PRO H  52     166.590 179.403 221.562  1.00  0.75           C  
ATOM   4255  CG  PRO H  52     167.599 179.213 220.433  1.00  0.75           C  
ATOM   4256  CD  PRO H  52     168.483 180.451 220.570  1.00  0.75           C  
ATOM   4257  N   PHE H  53     169.026 178.451 223.621  1.00  0.75           N  
ATOM   4258  CA  PHE H  53     169.555 177.567 224.642  1.00  0.75           C  
ATOM   4259  C   PHE H  53     169.961 178.250 225.941  1.00  0.75           C  
ATOM   4260  O   PHE H  53     169.585 177.814 227.024  1.00  0.75           O  
ATOM   4261  CB  PHE H  53     170.770 176.816 224.048  1.00  0.75           C  
ATOM   4262  CG  PHE H  53     171.509 175.962 225.045  1.00  0.75           C  
ATOM   4263  CD1 PHE H  53     170.971 174.750 225.492  1.00  0.75           C  
ATOM   4264  CD2 PHE H  53     172.685 176.443 225.647  1.00  0.75           C  
ATOM   4265  CE1 PHE H  53     171.613 174.018 226.495  1.00  0.75           C  
ATOM   4266  CE2 PHE H  53     173.333 175.703 226.641  1.00  0.75           C  
ATOM   4267  CZ  PHE H  53     172.809 174.475 227.049  1.00  0.75           C  
ATOM   4268  N   PHE H  54     170.733 179.350 225.894  1.00  0.73           N  
ATOM   4269  CA  PHE H  54     171.158 180.020 227.107  1.00  0.73           C  
ATOM   4270  C   PHE H  54     170.029 180.798 227.755  1.00  0.73           C  
ATOM   4271  O   PHE H  54     170.043 181.020 228.962  1.00  0.73           O  
ATOM   4272  CB  PHE H  54     172.359 180.965 226.869  1.00  0.73           C  
ATOM   4273  CG  PHE H  54     173.649 180.207 226.731  1.00  0.73           C  
ATOM   4274  CD1 PHE H  54     174.134 179.398 227.773  1.00  0.73           C  
ATOM   4275  CD2 PHE H  54     174.433 180.354 225.581  1.00  0.73           C  
ATOM   4276  CE1 PHE H  54     175.364 178.740 227.657  1.00  0.73           C  
ATOM   4277  CE2 PHE H  54     175.657 179.688 225.455  1.00  0.73           C  
ATOM   4278  CZ  PHE H  54     176.122 178.875 226.492  1.00  0.73           C  
ATOM   4279  N   ILE H  55     168.990 181.184 226.987  1.00  0.73           N  
ATOM   4280  CA  ILE H  55     167.733 181.672 227.542  1.00  0.73           C  
ATOM   4281  C   ILE H  55     166.995 180.609 228.347  1.00  0.73           C  
ATOM   4282  O   ILE H  55     166.555 180.858 229.467  1.00  0.73           O  
ATOM   4283  CB  ILE H  55     166.807 182.183 226.436  1.00  0.73           C  
ATOM   4284  CG1 ILE H  55     167.350 183.518 225.878  1.00  0.73           C  
ATOM   4285  CG2 ILE H  55     165.333 182.340 226.905  1.00  0.73           C  
ATOM   4286  CD1 ILE H  55     166.690 183.937 224.558  1.00  0.73           C  
ATOM   4287  N   THR H  56     166.841 179.383 227.802  1.00  0.73           N  
ATOM   4288  CA  THR H  56     166.119 178.292 228.455  1.00  0.73           C  
ATOM   4289  C   THR H  56     166.831 177.753 229.659  1.00  0.73           C  
ATOM   4290  O   THR H  56     166.222 177.550 230.700  1.00  0.73           O  
ATOM   4291  CB  THR H  56     165.761 177.127 227.551  1.00  0.73           C  
ATOM   4292  OG1 THR H  56     166.881 176.511 226.942  1.00  0.73           O  
ATOM   4293  CG2 THR H  56     164.889 177.662 226.424  1.00  0.73           C  
ATOM   4294  N   VAL H  57     168.160 177.578 229.558  1.00  0.72           N  
ATOM   4295  CA  VAL H  57     169.047 177.298 230.677  1.00  0.72           C  
ATOM   4296  C   VAL H  57     169.007 178.420 231.692  1.00  0.72           C  
ATOM   4297  O   VAL H  57     168.893 178.192 232.887  1.00  0.72           O  
ATOM   4298  CB  VAL H  57     170.478 177.078 230.200  1.00  0.72           C  
ATOM   4299  CG1 VAL H  57     171.495 177.092 231.361  1.00  0.72           C  
ATOM   4300  CG2 VAL H  57     170.532 175.708 229.503  1.00  0.72           C  
ATOM   4301  N   GLY H  58     169.028 179.694 231.252  1.00  0.77           N  
ATOM   4302  CA  GLY H  58     168.907 180.836 232.149  1.00  0.77           C  
ATOM   4303  C   GLY H  58     167.627 180.897 232.957  1.00  0.77           C  
ATOM   4304  O   GLY H  58     167.655 181.327 234.104  1.00  0.77           O  
ATOM   4305  N   LEU H  59     166.489 180.442 232.391  1.00  0.74           N  
ATOM   4306  CA  LEU H  59     165.245 180.169 233.106  1.00  0.74           C  
ATOM   4307  C   LEU H  59     165.336 178.994 234.078  1.00  0.74           C  
ATOM   4308  O   LEU H  59     164.988 179.117 235.250  1.00  0.74           O  
ATOM   4309  CB  LEU H  59     164.097 179.863 232.110  1.00  0.74           C  
ATOM   4310  CG  LEU H  59     163.571 181.083 231.333  1.00  0.74           C  
ATOM   4311  CD1 LEU H  59     162.865 180.626 230.047  1.00  0.74           C  
ATOM   4312  CD2 LEU H  59     162.609 181.888 232.220  1.00  0.74           C  
ATOM   4313  N   VAL H  60     165.877 177.838 233.635  1.00  0.71           N  
ATOM   4314  CA  VAL H  60     166.017 176.640 234.460  1.00  0.71           C  
ATOM   4315  C   VAL H  60     166.945 176.841 235.655  1.00  0.71           C  
ATOM   4316  O   VAL H  60     166.627 176.505 236.799  1.00  0.71           O  
ATOM   4317  CB  VAL H  60     166.533 175.461 233.637  1.00  0.71           C  
ATOM   4318  CG1 VAL H  60     166.831 174.247 234.530  1.00  0.71           C  
ATOM   4319  CG2 VAL H  60     165.484 175.043 232.598  1.00  0.71           C  
ATOM   4320  N   GLU H  61     168.111 177.460 235.405  1.00  0.70           N  
ATOM   4321  CA  GLU H  61     169.072 177.891 236.391  1.00  0.70           C  
ATOM   4322  C   GLU H  61     168.520 178.953 237.318  1.00  0.70           C  
ATOM   4323  O   GLU H  61     168.788 178.960 238.515  1.00  0.70           O  
ATOM   4324  CB  GLU H  61     170.386 178.383 235.736  1.00  0.70           C  
ATOM   4325  CG  GLU H  61     171.175 177.268 235.016  1.00  0.70           C  
ATOM   4326  CD  GLU H  61     171.711 176.330 236.094  1.00  0.70           C  
ATOM   4327  OE1 GLU H  61     172.878 176.560 236.513  1.00  0.70           O  
ATOM   4328  OE2 GLU H  61     170.927 175.497 236.618  1.00  0.70           O  
ATOM   4329  N   ALA H  62     167.686 179.888 236.821  1.00  0.78           N  
ATOM   4330  CA  ALA H  62     166.997 180.856 237.654  1.00  0.78           C  
ATOM   4331  C   ALA H  62     166.069 180.221 238.686  1.00  0.78           C  
ATOM   4332  O   ALA H  62     166.056 180.632 239.846  1.00  0.78           O  
ATOM   4333  CB  ALA H  62     166.156 181.837 236.821  1.00  0.78           C  
ATOM   4334  N   ALA H  63     165.317 179.163 238.294  1.00  0.71           N  
ATOM   4335  CA  ALA H  63     164.560 178.322 239.203  1.00  0.71           C  
ATOM   4336  C   ALA H  63     165.483 177.690 240.255  1.00  0.71           C  
ATOM   4337  O   ALA H  63     165.268 177.836 241.454  1.00  0.71           O  
ATOM   4338  CB  ALA H  63     163.739 177.258 238.423  1.00  0.71           C  
ATOM   4339  N   TYR H  64     166.623 177.093 239.845  1.00  0.74           N  
ATOM   4340  CA  TYR H  64     167.625 176.567 240.764  1.00  0.74           C  
ATOM   4341  C   TYR H  64     168.236 177.581 241.740  1.00  0.74           C  
ATOM   4342  O   TYR H  64     168.365 177.332 242.938  1.00  0.74           O  
ATOM   4343  CB  TYR H  64     168.785 175.967 239.930  1.00  0.74           C  
ATOM   4344  CG  TYR H  64     169.877 175.376 240.778  1.00  0.74           C  
ATOM   4345  CD1 TYR H  64     169.611 174.230 241.524  1.00  0.74           C  
ATOM   4346  CD2 TYR H  64     171.123 176.006 240.925  1.00  0.74           C  
ATOM   4347  CE1 TYR H  64     170.582 173.676 242.364  1.00  0.74           C  
ATOM   4348  CE2 TYR H  64     172.092 175.472 241.781  1.00  0.74           C  
ATOM   4349  CZ  TYR H  64     171.826 174.298 242.481  1.00  0.74           C  
ATOM   4350  OH  TYR H  64     172.825 173.764 243.301  1.00  0.74           O  
ATOM   4351  N   PHE H  65     168.653 178.754 241.242  1.00  0.74           N  
ATOM   4352  CA  PHE H  65     169.289 179.785 242.041  1.00  0.74           C  
ATOM   4353  C   PHE H  65     168.373 180.459 243.051  1.00  0.74           C  
ATOM   4354  O   PHE H  65     168.798 180.786 244.158  1.00  0.74           O  
ATOM   4355  CB  PHE H  65     170.017 180.847 241.184  1.00  0.74           C  
ATOM   4356  CG  PHE H  65     171.279 180.281 240.590  1.00  0.74           C  
ATOM   4357  CD1 PHE H  65     172.336 179.860 241.415  1.00  0.74           C  
ATOM   4358  CD2 PHE H  65     171.444 180.198 239.202  1.00  0.74           C  
ATOM   4359  CE1 PHE H  65     173.515 179.341 240.864  1.00  0.74           C  
ATOM   4360  CE2 PHE H  65     172.608 179.657 238.648  1.00  0.74           C  
ATOM   4361  CZ  PHE H  65     173.645 179.229 239.477  1.00  0.74           C  
ATOM   4362  N   ILE H  66     167.080 180.655 242.721  1.00  0.74           N  
ATOM   4363  CA  ILE H  66     166.059 181.094 243.672  1.00  0.74           C  
ATOM   4364  C   ILE H  66     165.878 180.095 244.813  1.00  0.74           C  
ATOM   4365  O   ILE H  66     165.787 180.470 245.982  1.00  0.74           O  
ATOM   4366  CB  ILE H  66     164.718 181.331 242.982  1.00  0.74           C  
ATOM   4367  CG1 ILE H  66     164.754 182.587 242.080  1.00  0.74           C  
ATOM   4368  CG2 ILE H  66     163.550 181.435 244.000  1.00  0.74           C  
ATOM   4369  CD1 ILE H  66     163.565 182.657 241.110  1.00  0.74           C  
ATOM   4370  N   ASN H  67     165.863 178.775 244.510  1.00  0.71           N  
ATOM   4371  CA  ASN H  67     165.861 177.720 245.508  1.00  0.71           C  
ATOM   4372  C   ASN H  67     167.061 177.785 246.425  1.00  0.71           C  
ATOM   4373  O   ASN H  67     166.930 177.699 247.642  1.00  0.71           O  
ATOM   4374  CB  ASN H  67     165.842 176.330 244.838  1.00  0.71           C  
ATOM   4375  CG  ASN H  67     164.422 176.025 244.427  1.00  0.71           C  
ATOM   4376  OD1 ASN H  67     163.944 176.390 243.365  1.00  0.71           O  
ATOM   4377  ND2 ASN H  67     163.682 175.310 245.299  1.00  0.71           N  
ATOM   4378  N   LEU H  68     168.255 177.993 245.860  1.00  0.73           N  
ATOM   4379  CA  LEU H  68     169.483 178.164 246.605  1.00  0.73           C  
ATOM   4380  C   LEU H  68     169.492 179.380 247.535  1.00  0.73           C  
ATOM   4381  O   LEU H  68     169.916 179.300 248.692  1.00  0.73           O  
ATOM   4382  CB  LEU H  68     170.663 178.180 245.615  1.00  0.73           C  
ATOM   4383  CG  LEU H  68     172.049 178.404 246.237  1.00  0.73           C  
ATOM   4384  CD1 LEU H  68     172.309 177.534 247.472  1.00  0.73           C  
ATOM   4385  CD2 LEU H  68     173.128 178.164 245.178  1.00  0.73           C  
ATOM   4386  N   ALA H  69     168.949 180.525 247.066  1.00  0.80           N  
ATOM   4387  CA  ALA H  69     168.761 181.740 247.842  1.00  0.80           C  
ATOM   4388  C   ALA H  69     167.917 181.473 249.087  1.00  0.80           C  
ATOM   4389  O   ALA H  69     168.263 181.845 250.209  1.00  0.80           O  
ATOM   4390  CB  ALA H  69     168.052 182.811 246.974  1.00  0.80           C  
ATOM   4391  N   PHE H  70     166.806 180.736 248.904  1.00  0.74           N  
ATOM   4392  CA  PHE H  70     165.964 180.246 249.977  1.00  0.74           C  
ATOM   4393  C   PHE H  70     166.576 179.207 250.866  1.00  0.74           C  
ATOM   4394  O   PHE H  70     166.339 179.224 252.066  1.00  0.74           O  
ATOM   4395  CB  PHE H  70     164.641 179.686 249.464  1.00  0.74           C  
ATOM   4396  CG  PHE H  70     163.765 180.780 248.968  1.00  0.74           C  
ATOM   4397  CD1 PHE H  70     162.928 180.422 247.924  1.00  0.74           C  
ATOM   4398  CD2 PHE H  70     163.673 182.083 249.502  1.00  0.74           C  
ATOM   4399  CE1 PHE H  70     162.013 181.321 247.396  1.00  0.74           C  
ATOM   4400  CE2 PHE H  70     162.755 182.996 248.973  1.00  0.74           C  
ATOM   4401  CZ  PHE H  70     161.922 182.611 247.921  1.00  0.74           C  
ATOM   4402  N   MET H  71     167.388 178.275 250.348  1.00  0.70           N  
ATOM   4403  CA  MET H  71     168.089 177.349 251.215  1.00  0.70           C  
ATOM   4404  C   MET H  71     169.015 178.049 252.193  1.00  0.70           C  
ATOM   4405  O   MET H  71     169.014 177.747 253.383  1.00  0.70           O  
ATOM   4406  CB  MET H  71     168.905 176.303 250.434  1.00  0.70           C  
ATOM   4407  CG  MET H  71     169.560 175.240 251.356  1.00  0.70           C  
ATOM   4408  SD  MET H  71     171.154 175.605 252.155  1.00  0.70           S  
ATOM   4409  CE  MET H  71     172.129 175.685 250.648  1.00  0.70           C  
ATOM   4410  N   ALA H  72     169.782 179.055 251.733  1.00  0.77           N  
ATOM   4411  CA  ALA H  72     170.620 179.858 252.595  1.00  0.77           C  
ATOM   4412  C   ALA H  72     169.817 180.594 253.666  1.00  0.77           C  
ATOM   4413  O   ALA H  72     170.147 180.613 254.847  1.00  0.77           O  
ATOM   4414  CB  ALA H  72     171.387 180.877 251.737  1.00  0.77           C  
ATOM   4415  N   LEU H  73     168.668 181.161 253.282  1.00  0.76           N  
ATOM   4416  CA  LEU H  73     167.703 181.717 254.202  1.00  0.76           C  
ATOM   4417  C   LEU H  73     167.182 180.681 255.197  1.00  0.76           C  
ATOM   4418  O   LEU H  73     167.059 180.960 256.381  1.00  0.76           O  
ATOM   4419  CB  LEU H  73     166.578 182.371 253.370  1.00  0.76           C  
ATOM   4420  CG  LEU H  73     165.558 183.246 254.120  1.00  0.76           C  
ATOM   4421  CD1 LEU H  73     164.909 184.213 253.125  1.00  0.76           C  
ATOM   4422  CD2 LEU H  73     164.446 182.440 254.804  1.00  0.76           C  
ATOM   4423  N   PHE H  74     166.902 179.440 254.770  1.00  0.72           N  
ATOM   4424  CA  PHE H  74     166.485 178.355 255.641  1.00  0.72           C  
ATOM   4425  C   PHE H  74     167.513 177.942 256.667  1.00  0.72           C  
ATOM   4426  O   PHE H  74     167.153 177.716 257.811  1.00  0.72           O  
ATOM   4427  CB  PHE H  74     166.079 177.088 254.848  1.00  0.72           C  
ATOM   4428  CG  PHE H  74     164.650 177.136 254.390  1.00  0.72           C  
ATOM   4429  CD1 PHE H  74     164.047 178.286 253.854  1.00  0.72           C  
ATOM   4430  CD2 PHE H  74     163.879 175.970 254.499  1.00  0.72           C  
ATOM   4431  CE1 PHE H  74     162.728 178.262 253.406  1.00  0.72           C  
ATOM   4432  CE2 PHE H  74     162.552 175.945 254.064  1.00  0.72           C  
ATOM   4433  CZ  PHE H  74     161.984 177.084 253.493  1.00  0.72           C  
ATOM   4434  N   VAL H  75     168.798 177.823 256.298  1.00  0.70           N  
ATOM   4435  CA  VAL H  75     169.801 177.260 257.185  1.00  0.70           C  
ATOM   4436  C   VAL H  75     170.592 178.293 257.982  1.00  0.70           C  
ATOM   4437  O   VAL H  75     171.110 177.993 259.060  1.00  0.70           O  
ATOM   4438  CB  VAL H  75     170.775 176.382 256.401  1.00  0.70           C  
ATOM   4439  CG1 VAL H  75     169.986 175.323 255.610  1.00  0.70           C  
ATOM   4440  CG2 VAL H  75     171.671 177.195 255.443  1.00  0.70           C  
ATOM   4441  N   PHE H  76     170.698 179.540 257.474  1.00  0.73           N  
ATOM   4442  CA  PHE H  76     171.449 180.617 258.099  1.00  0.73           C  
ATOM   4443  C   PHE H  76     170.531 181.601 258.797  1.00  0.73           C  
ATOM   4444  O   PHE H  76     170.771 181.966 259.947  1.00  0.73           O  
ATOM   4445  CB  PHE H  76     172.302 181.412 257.072  1.00  0.73           C  
ATOM   4446  CG  PHE H  76     173.256 180.524 256.326  1.00  0.73           C  
ATOM   4447  CD1 PHE H  76     174.213 179.720 256.968  1.00  0.73           C  
ATOM   4448  CD2 PHE H  76     173.189 180.487 254.929  1.00  0.73           C  
ATOM   4449  CE1 PHE H  76     175.050 178.877 256.224  1.00  0.73           C  
ATOM   4450  CE2 PHE H  76     173.976 179.612 254.186  1.00  0.73           C  
ATOM   4451  CZ  PHE H  76     174.913 178.814 254.834  1.00  0.73           C  
ATOM   4452  N   ALA H  77     169.452 182.065 258.119  1.00  0.80           N  
ATOM   4453  CA  ALA H  77     168.496 182.969 258.733  1.00  0.80           C  
ATOM   4454  C   ALA H  77     167.538 182.193 259.610  1.00  0.80           C  
ATOM   4455  O   ALA H  77     167.297 182.564 260.756  1.00  0.80           O  
ATOM   4456  CB  ALA H  77     167.728 183.830 257.696  1.00  0.80           C  
ATOM   4457  N   THR H  78     167.005 181.069 259.086  1.00  0.68           N  
ATOM   4458  CA  THR H  78     166.105 180.160 259.779  1.00  0.68           C  
ATOM   4459  C   THR H  78     164.878 180.892 260.278  1.00  0.68           C  
ATOM   4460  O   THR H  78     164.761 181.049 261.492  1.00  0.68           O  
ATOM   4461  CB  THR H  78     166.761 179.356 260.899  1.00  0.68           C  
ATOM   4462  OG1 THR H  78     167.980 178.790 260.439  1.00  0.68           O  
ATOM   4463  CG2 THR H  78     165.878 178.177 261.346  1.00  0.68           C  
ATOM   4464  N   PRO H  79     163.965 181.454 259.447  1.00  0.65           N  
ATOM   4465  CA  PRO H  79     162.757 182.123 259.924  1.00  0.65           C  
ATOM   4466  C   PRO H  79     162.049 181.244 260.924  1.00  0.65           C  
ATOM   4467  O   PRO H  79     162.087 180.028 260.741  1.00  0.65           O  
ATOM   4468  CB  PRO H  79     161.907 182.416 258.675  1.00  0.65           C  
ATOM   4469  CG  PRO H  79     162.364 181.360 257.672  1.00  0.65           C  
ATOM   4470  CD  PRO H  79     163.842 181.142 258.027  1.00  0.65           C  
ATOM   4471  N   VAL H  80     161.524 181.845 262.008  1.00  0.70           N  
ATOM   4472  CA  VAL H  80     160.828 181.148 263.076  1.00  0.70           C  
ATOM   4473  C   VAL H  80     161.784 180.644 264.185  1.00  0.70           C  
ATOM   4474  O   VAL H  80     161.348 180.149 265.222  1.00  0.70           O  
ATOM   4475  CB  VAL H  80     159.773 180.146 262.544  1.00  0.70           C  
ATOM   4476  CG1 VAL H  80     159.339 179.119 263.574  1.00  0.70           C  
ATOM   4477  CG2 VAL H  80     158.520 180.825 261.962  1.00  0.70           C  
ATOM   4478  N   LYS H  81     163.117 180.824 264.058  1.00  0.67           N  
ATOM   4479  CA  LYS H  81     164.063 180.448 265.094  1.00  0.67           C  
ATOM   4480  C   LYS H  81     164.018 181.324 266.382  1.00  0.67           C  
ATOM   4481  O   LYS H  81     163.415 182.431 266.361  1.00  0.67           O  
ATOM   4482  CB  LYS H  81     165.480 180.413 264.471  1.00  0.67           C  
ATOM   4483  CG  LYS H  81     166.559 179.756 265.334  1.00  0.67           C  
ATOM   4484  CD  LYS H  81     167.914 179.704 264.627  1.00  0.67           C  
ATOM   4485  CE  LYS H  81     168.984 179.162 265.563  1.00  0.67           C  
ATOM   4486  NZ  LYS H  81     170.285 179.186 264.875  1.00  0.67           N  
ATOM   4487  OXT LYS H  81     164.590 180.867 267.409  1.00  0.67           O  
TER    4488      LYS H  81                                                      
ATOM   4489  N   ASP I   2     172.898 168.848 270.136  1.00  0.60           N  
ATOM   4490  CA  ASP I   2     173.681 168.449 268.903  1.00  0.60           C  
ATOM   4491  C   ASP I   2     173.327 167.176 268.186  1.00  0.60           C  
ATOM   4492  O   ASP I   2     173.323 167.219 266.956  1.00  0.60           O  
ATOM   4493  CB  ASP I   2     175.190 168.547 269.201  1.00  0.60           C  
ATOM   4494  CG  ASP I   2     175.482 169.958 269.724  1.00  0.60           C  
ATOM   4495  OD1 ASP I   2     174.513 170.759 269.835  1.00  0.60           O  
ATOM   4496  OD2 ASP I   2     176.630 170.151 270.143  1.00  0.60           O  
ATOM   4497  N   PRO I   3     172.980 166.052 268.809  1.00  0.74           N  
ATOM   4498  CA  PRO I   3     172.572 164.867 268.063  1.00  0.74           C  
ATOM   4499  C   PRO I   3     171.422 165.067 267.085  1.00  0.74           C  
ATOM   4500  O   PRO I   3     171.495 164.567 265.968  1.00  0.74           O  
ATOM   4501  CB  PRO I   3     172.216 163.841 269.139  1.00  0.74           C  
ATOM   4502  CG  PRO I   3     173.002 164.248 270.390  1.00  0.74           C  
ATOM   4503  CD  PRO I   3     173.260 165.745 270.222  1.00  0.74           C  
ATOM   4504  N   THR I   4     170.369 165.804 267.493  1.00  0.73           N  
ATOM   4505  CA  THR I   4     169.218 166.167 266.661  1.00  0.73           C  
ATOM   4506  C   THR I   4     169.586 166.999 265.452  1.00  0.73           C  
ATOM   4507  O   THR I   4     169.159 166.728 264.332  1.00  0.73           O  
ATOM   4508  CB  THR I   4     168.159 166.912 267.465  1.00  0.73           C  
ATOM   4509  OG1 THR I   4     167.761 166.096 268.555  1.00  0.73           O  
ATOM   4510  CG2 THR I   4     166.914 167.234 266.627  1.00  0.73           C  
ATOM   4511  N   ILE I   5     170.443 168.021 265.656  1.00  0.71           N  
ATOM   4512  CA  ILE I   5     170.968 168.895 264.616  1.00  0.71           C  
ATOM   4513  C   ILE I   5     171.832 168.122 263.635  1.00  0.71           C  
ATOM   4514  O   ILE I   5     171.694 168.246 262.421  1.00  0.71           O  
ATOM   4515  CB  ILE I   5     171.770 170.058 265.209  1.00  0.71           C  
ATOM   4516  CG1 ILE I   5     170.917 170.847 266.235  1.00  0.71           C  
ATOM   4517  CG2 ILE I   5     172.254 170.978 264.063  1.00  0.71           C  
ATOM   4518  CD1 ILE I   5     171.687 171.956 266.965  1.00  0.71           C  
ATOM   4519  N   ALA I   6     172.721 167.249 264.151  1.00  0.76           N  
ATOM   4520  CA  ALA I   6     173.551 166.373 263.364  1.00  0.76           C  
ATOM   4521  C   ALA I   6     172.766 165.378 262.511  1.00  0.76           C  
ATOM   4522  O   ALA I   6     173.043 165.229 261.323  1.00  0.76           O  
ATOM   4523  CB  ALA I   6     174.482 165.639 264.344  1.00  0.76           C  
ATOM   4524  N   ALA I   7     171.729 164.723 263.077  1.00  0.73           N  
ATOM   4525  CA  ALA I   7     170.823 163.856 262.345  1.00  0.73           C  
ATOM   4526  C   ALA I   7     170.043 164.581 261.252  1.00  0.73           C  
ATOM   4527  O   ALA I   7     169.951 164.103 260.122  1.00  0.73           O  
ATOM   4528  CB  ALA I   7     169.853 163.165 263.325  1.00  0.73           C  
ATOM   4529  N   GLY I   8     169.512 165.790 261.542  1.00  0.73           N  
ATOM   4530  CA  GLY I   8     168.820 166.615 260.553  1.00  0.73           C  
ATOM   4531  C   GLY I   8     169.702 167.104 259.433  1.00  0.73           C  
ATOM   4532  O   GLY I   8     169.291 167.161 258.276  1.00  0.73           O  
ATOM   4533  N   ALA I   9     170.966 167.427 259.748  1.00  0.72           N  
ATOM   4534  CA  ALA I   9     171.985 167.762 258.782  1.00  0.72           C  
ATOM   4535  C   ALA I   9     172.372 166.623 257.844  1.00  0.72           C  
ATOM   4536  O   ALA I   9     172.498 166.811 256.634  1.00  0.72           O  
ATOM   4537  CB  ALA I   9     173.233 168.255 259.518  1.00  0.72           C  
ATOM   4538  N   LEU I  10     172.534 165.394 258.378  1.00  0.72           N  
ATOM   4539  CA  LEU I  10     172.763 164.181 257.606  1.00  0.72           C  
ATOM   4540  C   LEU I  10     171.618 163.843 256.671  1.00  0.72           C  
ATOM   4541  O   LEU I  10     171.825 163.512 255.505  1.00  0.72           O  
ATOM   4542  CB  LEU I  10     172.968 162.976 258.544  1.00  0.72           C  
ATOM   4543  CG  LEU I  10     174.291 163.000 259.320  1.00  0.72           C  
ATOM   4544  CD1 LEU I  10     174.152 162.090 260.545  1.00  0.72           C  
ATOM   4545  CD2 LEU I  10     175.476 162.590 258.433  1.00  0.72           C  
ATOM   4546  N   ILE I  11     170.363 163.956 257.149  1.00  0.72           N  
ATOM   4547  CA  ILE I  11     169.175 163.787 256.321  1.00  0.72           C  
ATOM   4548  C   ILE I  11     169.103 164.846 255.238  1.00  0.72           C  
ATOM   4549  O   ILE I  11     168.876 164.538 254.068  1.00  0.72           O  
ATOM   4550  CB  ILE I  11     167.895 163.787 257.151  1.00  0.72           C  
ATOM   4551  CG1 ILE I  11     167.896 162.578 258.114  1.00  0.72           C  
ATOM   4552  CG2 ILE I  11     166.637 163.748 256.245  1.00  0.72           C  
ATOM   4553  CD1 ILE I  11     166.939 162.752 259.298  1.00  0.72           C  
ATOM   4554  N   GLY I  12     169.371 166.127 255.586  1.00  0.72           N  
ATOM   4555  CA  GLY I  12     169.402 167.215 254.619  1.00  0.72           C  
ATOM   4556  C   GLY I  12     170.467 167.042 253.575  1.00  0.72           C  
ATOM   4557  O   GLY I  12     170.204 167.196 252.389  1.00  0.72           O  
ATOM   4558  N   GLY I  13     171.688 166.636 253.970  1.00  0.71           N  
ATOM   4559  CA  GLY I  13     172.757 166.328 253.032  1.00  0.71           C  
ATOM   4560  C   GLY I  13     172.474 165.140 252.159  1.00  0.71           C  
ATOM   4561  O   GLY I  13     172.857 165.105 250.993  1.00  0.71           O  
ATOM   4562  N   GLY I  14     171.741 164.145 252.687  1.00  0.72           N  
ATOM   4563  CA  GLY I  14     171.307 163.001 251.907  1.00  0.72           C  
ATOM   4564  C   GLY I  14     170.269 163.313 250.875  1.00  0.72           C  
ATOM   4565  O   GLY I  14     170.332 162.805 249.759  1.00  0.72           O  
ATOM   4566  N   LEU I  15     169.318 164.211 251.196  1.00  0.70           N  
ATOM   4567  CA  LEU I  15     168.398 164.784 250.230  1.00  0.70           C  
ATOM   4568  C   LEU I  15     169.133 165.534 249.131  1.00  0.70           C  
ATOM   4569  O   LEU I  15     168.929 165.267 247.948  1.00  0.70           O  
ATOM   4570  CB  LEU I  15     167.420 165.757 250.930  1.00  0.70           C  
ATOM   4571  CG  LEU I  15     166.284 165.051 251.681  1.00  0.70           C  
ATOM   4572  CD1 LEU I  15     165.871 165.835 252.936  1.00  0.70           C  
ATOM   4573  CD2 LEU I  15     165.104 164.774 250.736  1.00  0.70           C  
ATOM   4574  N   ILE I  16     170.077 166.431 249.498  1.00  0.69           N  
ATOM   4575  CA  ILE I  16     170.850 167.252 248.570  1.00  0.69           C  
ATOM   4576  C   ILE I  16     171.584 166.442 247.516  1.00  0.69           C  
ATOM   4577  O   ILE I  16     171.510 166.722 246.317  1.00  0.69           O  
ATOM   4578  CB  ILE I  16     171.900 168.082 249.316  1.00  0.69           C  
ATOM   4579  CG1 ILE I  16     171.246 169.186 250.158  1.00  0.69           C  
ATOM   4580  CG2 ILE I  16     172.855 168.786 248.351  1.00  0.69           C  
ATOM   4581  CD1 ILE I  16     172.184 170.006 251.058  1.00  0.69           C  
ATOM   4582  N   MET I  17     172.302 165.396 247.952  1.00  0.69           N  
ATOM   4583  CA  MET I  17     173.031 164.498 247.084  1.00  0.69           C  
ATOM   4584  C   MET I  17     172.144 163.611 246.256  1.00  0.69           C  
ATOM   4585  O   MET I  17     172.428 163.350 245.088  1.00  0.69           O  
ATOM   4586  CB  MET I  17     173.987 163.619 247.902  1.00  0.69           C  
ATOM   4587  CG  MET I  17     175.067 164.445 248.603  1.00  0.69           C  
ATOM   4588  SD  MET I  17     176.085 165.481 247.517  1.00  0.69           S  
ATOM   4589  CE  MET I  17     177.036 164.130 246.791  1.00  0.69           C  
ATOM   4590  N   ALA I  18     171.025 163.124 246.825  1.00  0.70           N  
ATOM   4591  CA  ALA I  18     170.048 162.362 246.089  1.00  0.70           C  
ATOM   4592  C   ALA I  18     169.451 163.143 244.939  1.00  0.70           C  
ATOM   4593  O   ALA I  18     169.426 162.687 243.799  1.00  0.70           O  
ATOM   4594  CB  ALA I  18     168.910 161.971 247.042  1.00  0.70           C  
ATOM   4595  N   GLY I  19     169.033 164.393 245.205  1.00  0.69           N  
ATOM   4596  CA  GLY I  19     168.471 165.238 244.172  1.00  0.69           C  
ATOM   4597  C   GLY I  19     169.475 165.706 243.166  1.00  0.69           C  
ATOM   4598  O   GLY I  19     169.207 165.747 241.968  1.00  0.69           O  
ATOM   4599  N   GLY I  20     170.703 166.009 243.623  1.00  0.70           N  
ATOM   4600  CA  GLY I  20     171.832 166.232 242.731  1.00  0.70           C  
ATOM   4601  C   GLY I  20     172.072 165.100 241.772  1.00  0.70           C  
ATOM   4602  O   GLY I  20     172.110 165.303 240.563  1.00  0.70           O  
ATOM   4603  N   ALA I  21     172.213 163.867 242.285  1.00  0.70           N  
ATOM   4604  CA  ALA I  21     172.443 162.679 241.491  1.00  0.70           C  
ATOM   4605  C   ALA I  21     171.348 162.313 240.514  1.00  0.70           C  
ATOM   4606  O   ALA I  21     171.635 161.895 239.392  1.00  0.70           O  
ATOM   4607  CB  ALA I  21     172.711 161.488 242.404  1.00  0.70           C  
ATOM   4608  N   ILE I  22     170.068 162.486 240.906  1.00  0.67           N  
ATOM   4609  CA  ILE I  22     168.941 162.360 239.991  1.00  0.67           C  
ATOM   4610  C   ILE I  22     169.047 163.361 238.862  1.00  0.67           C  
ATOM   4611  O   ILE I  22     168.978 163.000 237.690  1.00  0.67           O  
ATOM   4612  CB  ILE I  22     167.600 162.586 240.692  1.00  0.67           C  
ATOM   4613  CG1 ILE I  22     167.308 161.439 241.665  1.00  0.67           C  
ATOM   4614  CG2 ILE I  22     166.430 162.695 239.687  1.00  0.67           C  
ATOM   4615  CD1 ILE I  22     166.153 161.698 242.641  1.00  0.67           C  
ATOM   4616  N   GLY I  23     169.288 164.649 239.186  1.00  0.69           N  
ATOM   4617  CA  GLY I  23     169.427 165.688 238.178  1.00  0.69           C  
ATOM   4618  C   GLY I  23     170.571 165.488 237.232  1.00  0.69           C  
ATOM   4619  O   GLY I  23     170.388 165.563 236.020  1.00  0.69           O  
ATOM   4620  N   ALA I  24     171.774 165.210 237.765  1.00  0.70           N  
ATOM   4621  CA  ALA I  24     172.945 164.933 236.962  1.00  0.70           C  
ATOM   4622  C   ALA I  24     172.789 163.701 236.086  1.00  0.70           C  
ATOM   4623  O   ALA I  24     172.842 163.782 234.866  1.00  0.70           O  
ATOM   4624  CB  ALA I  24     174.177 164.808 237.874  1.00  0.70           C  
ATOM   4625  N   GLY I  25     172.429 162.536 236.673  1.00  0.70           N  
ATOM   4626  CA  GLY I  25     172.381 161.290 235.917  1.00  0.70           C  
ATOM   4627  C   GLY I  25     171.326 161.269 234.849  1.00  0.70           C  
ATOM   4628  O   GLY I  25     171.541 160.785 233.739  1.00  0.70           O  
ATOM   4629  N   ILE I  26     170.144 161.844 235.139  1.00  0.68           N  
ATOM   4630  CA  ILE I  26     169.111 162.004 234.133  1.00  0.68           C  
ATOM   4631  C   ILE I  26     169.508 163.023 233.076  1.00  0.68           C  
ATOM   4632  O   ILE I  26     169.421 162.735 231.885  1.00  0.68           O  
ATOM   4633  CB  ILE I  26     167.746 162.304 234.743  1.00  0.68           C  
ATOM   4634  CG1 ILE I  26     167.374 161.153 235.708  1.00  0.68           C  
ATOM   4635  CG2 ILE I  26     166.674 162.488 233.639  1.00  0.68           C  
ATOM   4636  CD1 ILE I  26     166.013 161.298 236.392  1.00  0.68           C  
ATOM   4637  N   GLY I  27     170.022 164.217 233.448  1.00  0.71           N  
ATOM   4638  CA  GLY I  27     170.381 165.229 232.463  1.00  0.71           C  
ATOM   4639  C   GLY I  27     171.511 164.847 231.540  1.00  0.71           C  
ATOM   4640  O   GLY I  27     171.443 165.104 230.337  1.00  0.71           O  
ATOM   4641  N   ASP I  28     172.539 164.160 232.066  1.00  0.69           N  
ATOM   4642  CA  ASP I  28     173.636 163.592 231.306  1.00  0.69           C  
ATOM   4643  C   ASP I  28     173.196 162.506 230.355  1.00  0.69           C  
ATOM   4644  O   ASP I  28     173.596 162.463 229.191  1.00  0.69           O  
ATOM   4645  CB  ASP I  28     174.700 163.016 232.260  1.00  0.69           C  
ATOM   4646  CG  ASP I  28     175.286 164.162 233.066  1.00  0.69           C  
ATOM   4647  OD1 ASP I  28     175.273 165.308 232.544  1.00  0.69           O  
ATOM   4648  OD2 ASP I  28     175.690 163.887 234.219  1.00  0.69           O  
ATOM   4649  N   GLY I  29     172.293 161.615 230.812  1.00  0.72           N  
ATOM   4650  CA  GLY I  29     171.721 160.579 229.966  1.00  0.72           C  
ATOM   4651  C   GLY I  29     170.884 161.126 228.834  1.00  0.72           C  
ATOM   4652  O   GLY I  29     170.969 160.653 227.703  1.00  0.72           O  
ATOM   4653  N   VAL I  30     170.094 162.188 229.099  1.00  0.71           N  
ATOM   4654  CA  VAL I  30     169.334 162.937 228.102  1.00  0.71           C  
ATOM   4655  C   VAL I  30     170.211 163.658 227.081  1.00  0.71           C  
ATOM   4656  O   VAL I  30     169.959 163.598 225.875  1.00  0.71           O  
ATOM   4657  CB  VAL I  30     168.371 163.929 228.751  1.00  0.71           C  
ATOM   4658  CG1 VAL I  30     167.647 164.777 227.697  1.00  0.71           C  
ATOM   4659  CG2 VAL I  30     167.283 163.193 229.546  1.00  0.71           C  
ATOM   4660  N   ALA I  31     171.288 164.342 227.519  1.00  0.72           N  
ATOM   4661  CA  ALA I  31     172.258 164.971 226.641  1.00  0.72           C  
ATOM   4662  C   ALA I  31     173.027 163.962 225.812  1.00  0.72           C  
ATOM   4663  O   ALA I  31     173.253 164.132 224.613  1.00  0.72           O  
ATOM   4664  CB  ALA I  31     173.237 165.816 227.476  1.00  0.72           C  
ATOM   4665  N   GLY I  32     173.415 162.842 226.446  1.00  0.71           N  
ATOM   4666  CA  GLY I  32     174.095 161.750 225.790  1.00  0.71           C  
ATOM   4667  C   GLY I  32     173.266 161.046 224.766  1.00  0.71           C  
ATOM   4668  O   GLY I  32     173.798 160.574 223.771  1.00  0.71           O  
ATOM   4669  N   ASN I  33     171.929 161.003 224.941  1.00  0.72           N  
ATOM   4670  CA  ASN I  33     171.009 160.507 223.932  1.00  0.72           C  
ATOM   4671  C   ASN I  33     171.128 161.288 222.632  1.00  0.72           C  
ATOM   4672  O   ASN I  33     171.332 160.715 221.564  1.00  0.72           O  
ATOM   4673  CB  ASN I  33     169.551 160.546 224.486  1.00  0.72           C  
ATOM   4674  CG  ASN I  33     168.467 159.948 223.580  1.00  0.72           C  
ATOM   4675  OD1 ASN I  33     168.153 160.509 222.532  1.00  0.72           O  
ATOM   4676  ND2 ASN I  33     167.863 158.807 223.990  1.00  0.72           N  
ATOM   4677  N   ALA I  34     171.107 162.632 222.718  1.00  0.73           N  
ATOM   4678  CA  ALA I  34     171.267 163.501 221.573  1.00  0.73           C  
ATOM   4679  C   ALA I  34     172.623 163.367 220.900  1.00  0.73           C  
ATOM   4680  O   ALA I  34     172.719 163.341 219.671  1.00  0.73           O  
ATOM   4681  CB  ALA I  34     171.060 164.964 221.977  1.00  0.73           C  
ATOM   4682  N   LEU I  35     173.699 163.250 221.712  1.00  0.74           N  
ATOM   4683  CA  LEU I  35     175.049 162.986 221.248  1.00  0.74           C  
ATOM   4684  C   LEU I  35     175.153 161.672 220.482  1.00  0.74           C  
ATOM   4685  O   LEU I  35     175.603 161.651 219.339  1.00  0.74           O  
ATOM   4686  CB  LEU I  35     176.023 162.940 222.459  1.00  0.74           C  
ATOM   4687  CG  LEU I  35     177.501 162.620 222.138  1.00  0.74           C  
ATOM   4688  CD1 LEU I  35     178.210 163.815 221.490  1.00  0.74           C  
ATOM   4689  CD2 LEU I  35     178.246 162.145 223.394  1.00  0.74           C  
ATOM   4690  N   ILE I  36     174.669 160.549 221.058  1.00  0.73           N  
ATOM   4691  CA  ILE I  36     174.710 159.232 220.431  1.00  0.73           C  
ATOM   4692  C   ILE I  36     173.871 159.201 219.160  1.00  0.73           C  
ATOM   4693  O   ILE I  36     174.322 158.729 218.116  1.00  0.73           O  
ATOM   4694  CB  ILE I  36     174.264 158.135 221.398  1.00  0.73           C  
ATOM   4695  CG1 ILE I  36     175.197 158.043 222.630  1.00  0.73           C  
ATOM   4696  CG2 ILE I  36     174.190 156.754 220.703  1.00  0.73           C  
ATOM   4697  CD1 ILE I  36     174.486 157.447 223.854  1.00  0.73           C  
ATOM   4698  N   SER I  37     172.648 159.777 219.189  1.00  0.74           N  
ATOM   4699  CA  SER I  37     171.779 159.902 218.021  1.00  0.74           C  
ATOM   4700  C   SER I  37     172.388 160.732 216.906  1.00  0.74           C  
ATOM   4701  O   SER I  37     172.241 160.419 215.727  1.00  0.74           O  
ATOM   4702  CB  SER I  37     170.388 160.517 218.334  1.00  0.74           C  
ATOM   4703  OG  SER I  37     169.609 159.661 219.164  1.00  0.74           O  
ATOM   4704  N   GLY I  38     173.097 161.829 217.236  1.00  0.74           N  
ATOM   4705  CA  GLY I  38     173.801 162.647 216.256  1.00  0.74           C  
ATOM   4706  C   GLY I  38     175.022 162.015 215.634  1.00  0.74           C  
ATOM   4707  O   GLY I  38     175.225 162.159 214.430  1.00  0.74           O  
ATOM   4708  N   VAL I  39     175.834 161.286 216.427  1.00  0.73           N  
ATOM   4709  CA  VAL I  39     176.954 160.460 215.975  1.00  0.73           C  
ATOM   4710  C   VAL I  39     176.499 159.270 215.131  1.00  0.73           C  
ATOM   4711  O   VAL I  39     177.152 158.842 214.174  1.00  0.73           O  
ATOM   4712  CB  VAL I  39     177.808 159.977 217.148  1.00  0.73           C  
ATOM   4713  CG1 VAL I  39     178.946 159.055 216.663  1.00  0.73           C  
ATOM   4714  CG2 VAL I  39     178.429 161.196 217.857  1.00  0.73           C  
ATOM   4715  N   ALA I  40     175.346 158.662 215.474  1.00  0.77           N  
ATOM   4716  CA  ALA I  40     174.739 157.614 214.680  1.00  0.77           C  
ATOM   4717  C   ALA I  40     174.289 158.089 213.317  1.00  0.77           C  
ATOM   4718  O   ALA I  40     174.594 157.463 212.309  1.00  0.77           O  
ATOM   4719  CB  ALA I  40     173.540 156.989 215.413  1.00  0.77           C  
ATOM   4720  N   ARG I  41     173.602 159.239 213.256  1.00  0.70           N  
ATOM   4721  CA  ARG I  41     173.205 159.858 212.010  1.00  0.70           C  
ATOM   4722  C   ARG I  41     174.368 160.309 211.148  1.00  0.70           C  
ATOM   4723  O   ARG I  41     174.359 160.096 209.942  1.00  0.70           O  
ATOM   4724  CB  ARG I  41     172.292 161.079 212.276  1.00  0.70           C  
ATOM   4725  CG  ARG I  41     170.887 160.692 212.776  1.00  0.70           C  
ATOM   4726  CD  ARG I  41     169.893 161.860 212.877  1.00  0.70           C  
ATOM   4727  NE  ARG I  41     170.058 162.555 214.208  1.00  0.70           N  
ATOM   4728  CZ  ARG I  41     170.724 163.695 214.435  1.00  0.70           C  
ATOM   4729  NH1 ARG I  41     171.406 164.302 213.472  1.00  0.70           N  
ATOM   4730  NH2 ARG I  41     170.759 164.204 215.669  1.00  0.70           N  
ATOM   4731  N   GLN I  42     175.391 160.947 211.744  1.00  0.68           N  
ATOM   4732  CA  GLN I  42     176.558 161.373 211.010  1.00  0.68           C  
ATOM   4733  C   GLN I  42     177.815 161.011 211.788  1.00  0.68           C  
ATOM   4734  O   GLN I  42     178.050 161.618 212.831  1.00  0.68           O  
ATOM   4735  CB  GLN I  42     176.508 162.908 210.790  1.00  0.68           C  
ATOM   4736  CG  GLN I  42     175.628 163.312 209.583  1.00  0.68           C  
ATOM   4737  CD  GLN I  42     176.163 162.781 208.250  1.00  0.68           C  
ATOM   4738  OE1 GLN I  42     175.408 162.259 207.436  1.00  0.68           O  
ATOM   4739  NE2 GLN I  42     177.486 162.921 208.001  1.00  0.68           N  
ATOM   4740  N   PRO I  43     178.700 160.107 211.363  1.00  0.70           N  
ATOM   4741  CA  PRO I  43     179.895 159.757 212.124  1.00  0.70           C  
ATOM   4742  C   PRO I  43     180.871 160.902 212.283  1.00  0.70           C  
ATOM   4743  O   PRO I  43     181.546 160.965 213.302  1.00  0.70           O  
ATOM   4744  CB  PRO I  43     180.542 158.605 211.346  1.00  0.70           C  
ATOM   4745  CG  PRO I  43     179.390 157.982 210.554  1.00  0.70           C  
ATOM   4746  CD  PRO I  43     178.442 159.154 210.289  1.00  0.70           C  
ATOM   4747  N   GLU I  44     180.958 161.816 211.295  1.00  0.63           N  
ATOM   4748  CA  GLU I  44     181.773 163.021 211.342  1.00  0.63           C  
ATOM   4749  C   GLU I  44     181.325 164.010 212.406  1.00  0.63           C  
ATOM   4750  O   GLU I  44     182.096 164.828 212.908  1.00  0.63           O  
ATOM   4751  CB  GLU I  44     181.724 163.749 209.994  1.00  0.63           C  
ATOM   4752  CG  GLU I  44     182.438 162.999 208.853  1.00  0.63           C  
ATOM   4753  CD  GLU I  44     182.302 163.786 207.553  1.00  0.63           C  
ATOM   4754  OE1 GLU I  44     181.536 164.787 207.554  1.00  0.63           O  
ATOM   4755  OE2 GLU I  44     182.943 163.375 206.557  1.00  0.63           O  
ATOM   4756  N   ALA I  45     180.040 163.919 212.818  1.00  0.62           N  
ATOM   4757  CA  ALA I  45     179.468 164.681 213.904  1.00  0.62           C  
ATOM   4758  C   ALA I  45     180.176 164.409 215.229  1.00  0.62           C  
ATOM   4759  O   ALA I  45     180.257 165.308 216.060  1.00  0.62           O  
ATOM   4760  CB  ALA I  45     177.939 164.482 213.999  1.00  0.62           C  
ATOM   4761  N   GLN I  46     180.800 163.215 215.402  1.00  0.66           N  
ATOM   4762  CA  GLN I  46     181.718 162.866 216.490  1.00  0.66           C  
ATOM   4763  C   GLN I  46     182.657 163.987 216.916  1.00  0.66           C  
ATOM   4764  O   GLN I  46     182.838 164.255 218.098  1.00  0.66           O  
ATOM   4765  CB  GLN I  46     182.588 161.654 216.064  1.00  0.66           C  
ATOM   4766  CG  GLN I  46     183.530 161.081 217.146  1.00  0.66           C  
ATOM   4767  CD  GLN I  46     182.718 160.399 218.237  1.00  0.66           C  
ATOM   4768  OE1 GLN I  46     182.438 160.944 219.298  1.00  0.66           O  
ATOM   4769  NE2 GLN I  46     182.274 159.149 217.980  1.00  0.66           N  
ATOM   4770  N   GLY I  47     183.245 164.711 215.939  1.00  0.69           N  
ATOM   4771  CA  GLY I  47     184.125 165.829 216.239  1.00  0.69           C  
ATOM   4772  C   GLY I  47     183.441 167.063 216.771  1.00  0.69           C  
ATOM   4773  O   GLY I  47     183.925 167.704 217.699  1.00  0.69           O  
ATOM   4774  N   ARG I  48     182.284 167.453 216.200  1.00  0.65           N  
ATOM   4775  CA  ARG I  48     181.688 168.734 216.528  1.00  0.65           C  
ATOM   4776  C   ARG I  48     180.632 168.671 217.618  1.00  0.65           C  
ATOM   4777  O   ARG I  48     180.262 169.703 218.176  1.00  0.65           O  
ATOM   4778  CB  ARG I  48     181.048 169.414 215.287  1.00  0.65           C  
ATOM   4779  CG  ARG I  48     179.789 168.724 214.715  1.00  0.65           C  
ATOM   4780  CD  ARG I  48     179.027 169.596 213.706  1.00  0.65           C  
ATOM   4781  NE  ARG I  48     177.768 168.883 213.286  1.00  0.65           N  
ATOM   4782  CZ  ARG I  48     177.734 167.895 212.381  1.00  0.65           C  
ATOM   4783  NH1 ARG I  48     178.833 167.441 211.789  1.00  0.65           N  
ATOM   4784  NH2 ARG I  48     176.573 167.377 211.993  1.00  0.65           N  
ATOM   4785  N   LEU I  49     180.113 167.475 217.965  1.00  0.72           N  
ATOM   4786  CA  LEU I  49     179.028 167.352 218.926  1.00  0.72           C  
ATOM   4787  C   LEU I  49     179.479 167.337 220.357  1.00  0.72           C  
ATOM   4788  O   LEU I  49     178.688 167.606 221.259  1.00  0.72           O  
ATOM   4789  CB  LEU I  49     178.178 166.091 218.705  1.00  0.72           C  
ATOM   4790  CG  LEU I  49     177.402 166.067 217.384  1.00  0.72           C  
ATOM   4791  CD1 LEU I  49     176.460 164.857 217.377  1.00  0.72           C  
ATOM   4792  CD2 LEU I  49     176.666 167.375 217.050  1.00  0.72           C
[truncated: 222,029 more chars]
