# Supplementary material for: Second-Generation Anti-Tubercular Squaramides Targeting Complex V of the Respiratory Chain of Mycobacterium tuberculosis Displaying Enhanced Metabolic Stability
Source: J Med Chem. 2026 Apr 23;69(9):10213–39. doi: 10.1021/acs.jmedchem.5c03274 (PMC13181789; doi:10.1021/acs.jmedchem.5c03274)
Supplement: Supplementary file 4 [file jm5c03274_si_004.pdb]

REMARK   1 CREATED WITH MDTraj 1.9.7, 2023-10-13
COMPND    clusters/cluster_4.pdb 
AUTHOR    GENERATED BY OPEN BABEL 3.1.0
CRYST1  126.150  126.150  129.610  90.00  90.00  90.00 P 1         1
ATOM      1  N   ASP A   2      -8.203   0.362 -31.930  1.00  0.00           N  
ATOM      2  H   ASP A   2      -7.343  -0.158 -32.090  1.00  0.00           H  
ATOM      3  H2  ASP A   2      -8.913  -0.298 -31.660  1.00  0.00           H  
ATOM      4  H3  ASP A   2      -8.463   0.772 -32.820  1.00  0.00           H  
ATOM      5  CA  ASP A   2      -8.093   1.382 -30.880  1.00  0.00           C  
ATOM      6  HA  ASP A   2      -7.523   2.162 -31.370  1.00  0.00           H  
ATOM      7  CB  ASP A   2      -9.463   1.862 -30.420  1.00  0.00           C  
ATOM      8  HB3 ASP A   2     -10.053   1.042 -30.010  1.00  0.00           H  
ATOM      9  HB2 ASP A   2     -10.093   2.212 -31.240  1.00  0.00           H  
ATOM     10  CG  ASP A   2      -9.413   2.902 -29.310  1.00  0.00           C  
ATOM     11  OD1 ASP A   2      -8.973   2.482 -28.220  1.00  0.00           O  
ATOM     12  OD2 ASP A   2      -9.483   4.112 -29.610  1.00  0.00           O  
ATOM     13  C   ASP A   2      -7.063   0.992 -29.820  1.00  0.00           C  
ATOM     14  O   ASP A   2      -5.973   1.522 -30.020  1.00  0.00           O  
ATOM     15  N   PRO A   3      -7.203   0.062 -28.870  1.00  0.00           N  
ATOM     16  CD  PRO A   3      -8.393  -0.758 -28.770  1.00  0.00           C  
ATOM     17  HD3 PRO A   3      -8.763  -1.198 -29.690  1.00  0.00           H  
ATOM     18  HD2 PRO A   3      -9.183  -0.178 -28.300  1.00  0.00           H  
ATOM     19  CG  PRO A   3      -8.023  -1.988 -27.950  1.00  0.00           C  
ATOM     20  HG3 PRO A   3      -7.673  -2.728 -28.670  1.00  0.00           H  
ATOM     21  HG2 PRO A   3      -8.883  -2.378 -27.390  1.00  0.00           H  
ATOM     22  CB  PRO A   3      -6.893  -1.468 -27.070  1.00  0.00           C  
ATOM     23  HB3 PRO A   3      -6.143  -2.218 -26.810  1.00  0.00           H  
ATOM     24  HB2 PRO A   3      -7.323  -1.088 -26.140  1.00  0.00           H  
ATOM     25  CA  PRO A   3      -6.213  -0.418 -27.930  1.00  0.00           C  
ATOM     26  HA  PRO A   3      -5.773   0.452 -27.450  1.00  0.00           H  
ATOM     27  C   PRO A   3      -5.073  -1.078 -28.700  1.00  0.00           C  
ATOM     28  O   PRO A   3      -5.203  -2.008 -29.490  1.00  0.00           O  
ATOM     29  N   THR A   4      -3.883  -0.558 -28.370  1.00  0.00           N  
ATOM     30  H   THR A   4      -3.863   0.382 -27.990  1.00  0.00           H  
ATOM     31  CA  THR A   4      -2.613  -1.018 -28.880  1.00  0.00           C  
ATOM     32  HA  THR A   4      -2.753  -1.848 -29.570  1.00  0.00           H  
ATOM     33  CB  THR A   4      -2.003   0.132 -29.690  1.00  0.00           C  
ATOM     34  HB  THR A   4      -0.933  -0.028 -29.820  1.00  0.00           H  
ATOM     35  CG2 THR A   4      -2.613   0.342 -31.070  1.00  0.00           C  
ATOM     36 HG21 THR A   4      -2.943  -0.648 -31.380  1.00  0.00           H  
ATOM     37 HG22 THR A   4      -3.503   0.902 -30.810  1.00  0.00           H  
ATOM     38 HG23 THR A   4      -1.933   0.832 -31.760  1.00  0.00           H  
ATOM     39  OG1 THR A   4      -2.103   1.412 -29.090  1.00  0.00           O  
ATOM     40  HG1 THR A   4      -2.263   2.102 -29.740  1.00  0.00           H  
ATOM     41  C   THR A   4      -1.623  -1.248 -27.750  1.00  0.00           C  
ATOM     42  O   THR A   4      -1.923  -0.828 -26.640  1.00  0.00           O  
ATOM     43  N   ILE A   5      -0.523  -1.948 -28.060  1.00  0.00           N  
ATOM     44  H   ILE A   5      -0.203  -2.228 -28.970  1.00  0.00           H  
ATOM     45  CA  ILE A   5       0.337  -2.398 -26.980  1.00  0.00           C  
ATOM     46  HA  ILE A   5      -0.233  -2.978 -26.250  1.00  0.00           H  
ATOM     47  CB  ILE A   5       1.307  -3.478 -27.450  1.00  0.00           C  
ATOM     48  HB  ILE A   5       0.727  -4.328 -27.820  1.00  0.00           H  
ATOM     49  CG2 ILE A   5       2.357  -3.078 -28.480  1.00  0.00           C  
ATOM     50 HG21 ILE A   5       1.977  -2.608 -29.390  1.00  0.00           H  
ATOM     51 HG22 ILE A   5       3.057  -2.408 -27.980  1.00  0.00           H  
ATOM     52 HG23 ILE A   5       2.847  -3.988 -28.830  1.00  0.00           H  
ATOM     53  CG1 ILE A   5       2.037  -4.108 -26.270  1.00  0.00           C  
ATOM     54 HG13 ILE A   5       1.257  -4.428 -25.570  1.00  0.00           H  
ATOM     55 HG12 ILE A   5       2.607  -3.368 -25.700  1.00  0.00           H  
ATOM     56  CD1 ILE A   5       3.037  -5.238 -26.460  1.00  0.00           C  
ATOM     57 HD11 ILE A   5       4.007  -4.908 -26.840  1.00  0.00           H  
ATOM     58 HD12 ILE A   5       3.337  -5.688 -25.510  1.00  0.00           H  
ATOM     59 HD13 ILE A   5       2.647  -6.058 -27.060  1.00  0.00           H  
ATOM     60  C   ILE A   5       0.987  -1.208 -26.300  1.00  0.00           C  
ATOM     61  O   ILE A   5       1.047  -1.108 -25.080  1.00  0.00           O  
ATOM     62  N   ALA A   6       1.457  -0.198 -27.050  1.00  0.00           N  
ATOM     63  H   ALA A   6       1.447  -0.318 -28.050  1.00  0.00           H  
ATOM     64  CA  ALA A   6       2.057   1.012 -26.510  1.00  0.00           C  
ATOM     65  HA  ALA A   6       2.937   0.692 -25.960  1.00  0.00           H  
ATOM     66  CB  ALA A   6       2.557   1.722 -27.770  1.00  0.00           C  
ATOM     67  HB1 ALA A   6       1.817   1.642 -28.570  1.00  0.00           H  
ATOM     68  HB2 ALA A   6       2.717   2.782 -27.540  1.00  0.00           H  
ATOM     69  HB3 ALA A   6       3.447   1.212 -28.130  1.00  0.00           H  
ATOM     70  C   ALA A   6       1.117   1.882 -25.690  1.00  0.00           C  
ATOM     71  O   ALA A   6       1.587   2.532 -24.750  1.00  0.00           O  
ATOM     72  N   ALA A   7      -0.203   1.822 -25.900  1.00  0.00           N  
ATOM     73  H   ALA A   7      -0.463   1.302 -26.720  1.00  0.00           H  
ATOM     74  CA  ALA A   7      -1.273   2.282 -25.040  1.00  0.00           C  
ATOM     75  HA  ALA A   7      -1.053   3.292 -24.700  1.00  0.00           H  
ATOM     76  CB  ALA A   7      -2.593   2.532 -25.760  1.00  0.00           C  
ATOM     77  HB1 ALA A   7      -2.923   1.552 -26.090  1.00  0.00           H  
ATOM     78  HB2 ALA A   7      -3.243   3.072 -25.070  1.00  0.00           H  
ATOM     79  HB3 ALA A   7      -2.403   3.192 -26.600  1.00  0.00           H  
ATOM     80  C   ALA A   7      -1.463   1.402 -23.810  1.00  0.00           C  
ATOM     81  O   ALA A   7      -1.653   1.912 -22.700  1.00  0.00           O  
ATOM     82  N   GLY A   8      -1.443   0.072 -23.950  1.00  0.00           N  
ATOM     83  H   GLY A   8      -1.393  -0.398 -24.830  1.00  0.00           H  
ATOM     84  CA  GLY A   8      -1.553  -0.808 -22.800  1.00  0.00           C  
ATOM     85  HA3 GLY A   8      -1.823  -1.798 -23.170  1.00  0.00           H  
ATOM     86  HA2 GLY A   8      -2.353  -0.488 -22.140  1.00  0.00           H  
ATOM     87  C   GLY A   8      -0.253  -0.848 -22.010  1.00  0.00           C  
ATOM     88  O   GLY A   8      -0.303  -1.408 -20.920  1.00  0.00           O  
ATOM     89  N   ALA A   9       0.837  -0.258 -22.500  1.00  0.00           N  
ATOM     90  H   ALA A   9       0.897  -0.008 -23.480  1.00  0.00           H  
ATOM     91  CA  ALA A   9       1.977   0.102 -21.670  1.00  0.00           C  
ATOM     92  HA  ALA A   9       2.197  -0.778 -21.070  1.00  0.00           H  
ATOM     93  CB  ALA A   9       3.247   0.392 -22.470  1.00  0.00           C  
ATOM     94  HB1 ALA A   9       4.057   0.822 -21.880  1.00  0.00           H  
ATOM     95  HB2 ALA A   9       3.567  -0.538 -22.930  1.00  0.00           H  
ATOM     96  HB3 ALA A   9       3.047   1.052 -23.310  1.00  0.00           H  
ATOM     97  C   ALA A   9       1.637   1.232 -20.720  1.00  0.00           C  
ATOM     98  O   ALA A   9       1.677   0.942 -19.520  1.00  0.00           O  
ATOM     99  N   LEU A  10       1.067   2.342 -21.180  1.00  0.00           N  
ATOM    100  H   LEU A  10       1.037   2.492 -22.180  1.00  0.00           H  
ATOM    101  CA  LEU A  10       0.587   3.462 -20.390  1.00  0.00           C  
ATOM    102  HA  LEU A  10       1.327   3.892 -19.710  1.00  0.00           H  
ATOM    103  CB  LEU A  10       0.257   4.632 -21.320  1.00  0.00           C  
ATOM    104  HB3 LEU A  10      -0.113   5.402 -20.650  1.00  0.00           H  
ATOM    105  HB2 LEU A  10      -0.553   4.242 -21.940  1.00  0.00           H  
ATOM    106  CG  LEU A  10       1.417   5.052 -22.210  1.00  0.00           C  
ATOM    107  HG  LEU A  10       2.067   4.232 -22.520  1.00  0.00           H  
ATOM    108  CD1 LEU A  10       0.927   5.782 -23.450  1.00  0.00           C  
ATOM    109 HD11 LEU A  10       0.357   5.112 -24.100  1.00  0.00           H  
ATOM    110 HD12 LEU A  10       0.307   6.582 -23.050  1.00  0.00           H  
ATOM    111 HD13 LEU A  10       1.827   6.192 -23.920  1.00  0.00           H  
ATOM    112  CD2 LEU A  10       2.307   5.952 -21.340  1.00  0.00           C  
ATOM    113 HD21 LEU A  10       2.937   6.532 -22.020  1.00  0.00           H  
ATOM    114 HD22 LEU A  10       1.697   6.692 -20.830  1.00  0.00           H  
ATOM    115 HD23 LEU A  10       2.947   5.412 -20.640  1.00  0.00           H  
ATOM    116  C   LEU A  10      -0.613   3.102 -19.530  1.00  0.00           C  
ATOM    117  O   LEU A  10      -0.523   3.322 -18.320  1.00  0.00           O  
ATOM    118  N   ILE A  11      -1.643   2.352 -19.930  1.00  0.00           N  
ATOM    119  H   ILE A  11      -1.633   2.092 -20.910  1.00  0.00           H  
ATOM    120  CA  ILE A  11      -2.803   2.032 -19.120  1.00  0.00           C  
ATOM    121  HA  ILE A  11      -3.043   2.912 -18.530  1.00  0.00           H  
ATOM    122  CB  ILE A  11      -4.003   1.602 -19.950  1.00  0.00           C  
ATOM    123  HB  ILE A  11      -3.813   0.602 -20.360  1.00  0.00           H  
ATOM    124  CG2 ILE A  11      -5.223   1.322 -19.080  1.00  0.00           C  
ATOM    125 HG21 ILE A  11      -4.983   0.612 -18.290  1.00  0.00           H  
ATOM    126 HG22 ILE A  11      -5.563   2.282 -18.670  1.00  0.00           H  
ATOM    127 HG23 ILE A  11      -6.023   0.832 -19.640  1.00  0.00           H  
ATOM    128  CG1 ILE A  11      -4.413   2.712 -20.910  1.00  0.00           C  
ATOM    129 HG13 ILE A  11      -3.643   2.922 -21.650  1.00  0.00           H  
ATOM    130 HG12 ILE A  11      -4.713   3.632 -20.400  1.00  0.00           H  
ATOM    131  CD1 ILE A  11      -5.603   2.362 -21.800  1.00  0.00           C  
ATOM    132 HD11 ILE A  11      -5.293   1.562 -22.470  1.00  0.00           H  
ATOM    133 HD12 ILE A  11      -6.613   2.222 -21.410  1.00  0.00           H  
ATOM    134 HD13 ILE A  11      -5.683   3.192 -22.490  1.00  0.00           H  
ATOM    135  C   ILE A  11      -2.373   1.042 -18.050  1.00  0.00           C  
ATOM    136  O   ILE A  11      -2.763   1.302 -16.910  1.00  0.00           O  
ATOM    137  N   GLY A  12      -1.633   0.002 -18.450  1.00  0.00           N  
ATOM    138  H   GLY A  12      -1.283  -0.118 -19.390  1.00  0.00           H  
ATOM    139  CA  GLY A  12      -1.263  -1.068 -17.550  1.00  0.00           C  
ATOM    140  HA3 GLY A  12      -0.983  -1.898 -18.200  1.00  0.00           H  
ATOM    141  HA2 GLY A  12      -2.113  -1.438 -16.980  1.00  0.00           H  
ATOM    142  C   GLY A  12      -0.103  -0.798 -16.600  1.00  0.00           C  
ATOM    143  O   GLY A  12       0.057  -1.468 -15.580  1.00  0.00           O  
ATOM    144  N   GLY A  13       0.717   0.222 -16.860  1.00  0.00           N  
ATOM    145  H   GLY A  13       0.657   0.782 -17.700  1.00  0.00           H  
ATOM    146  CA  GLY A  13       1.577   0.812 -15.860  1.00  0.00           C  
ATOM    147  HA3 GLY A  13       2.457   1.262 -16.320  1.00  0.00           H  
ATOM    148  HA2 GLY A  13       2.007   0.062 -15.190  1.00  0.00           H  
ATOM    149  C   GLY A  13       0.857   1.892 -15.070  1.00  0.00           C  
ATOM    150  O   GLY A  13       1.107   2.122 -13.890  1.00  0.00           O  
ATOM    151  N   GLY A  14      -0.183   2.512 -15.630  1.00  0.00           N  
ATOM    152  H   GLY A  14      -0.273   2.492 -16.640  1.00  0.00           H  
ATOM    153  CA  GLY A  14      -1.073   3.362 -14.860  1.00  0.00           C  
ATOM    154  HA3 GLY A  14      -1.733   3.922 -15.520  1.00  0.00           H  
ATOM    155  HA2 GLY A  14      -0.383   4.072 -14.400  1.00  0.00           H  
ATOM    156  C   GLY A  14      -1.743   2.652 -13.690  1.00  0.00           C  
ATOM    157  O   GLY A  14      -1.793   3.272 -12.630  1.00  0.00           O  
ATOM    158  N   LEU A  15      -2.203   1.422 -13.900  1.00  0.00           N  
ATOM    159  H   LEU A  15      -1.943   1.152 -14.840  1.00  0.00           H  
ATOM    160  CA  LEU A  15      -3.023   0.582 -13.060  1.00  0.00           C  
ATOM    161  HA  LEU A  15      -3.753   1.262 -12.610  1.00  0.00           H  
ATOM    162  CB  LEU A  15      -3.703  -0.458 -13.940  1.00  0.00           C  
ATOM    163  HB3 LEU A  15      -3.023  -1.158 -14.420  1.00  0.00           H  
ATOM    164  HB2 LEU A  15      -4.183   0.142 -14.720  1.00  0.00           H  
ATOM    165  CG  LEU A  15      -4.743  -1.358 -13.280  1.00  0.00           C  
ATOM    166  HG  LEU A  15      -4.413  -1.848 -12.370  1.00  0.00           H  
ATOM    167  CD1 LEU A  15      -6.013  -0.598 -12.890  1.00  0.00           C  
ATOM    168 HD11 LEU A  15      -5.683   0.122 -12.130  1.00  0.00           H  
ATOM    169 HD12 LEU A  15      -6.543   0.032 -13.600  1.00  0.00           H  
ATOM    170 HD13 LEU A  15      -6.753  -1.248 -12.410  1.00  0.00           H  
ATOM    171  CD2 LEU A  15      -5.323  -2.478 -14.130  1.00  0.00           C  
ATOM    172 HD21 LEU A  15      -5.863  -2.038 -14.970  1.00  0.00           H  
ATOM    173 HD22 LEU A  15      -4.493  -3.048 -14.550  1.00  0.00           H  
ATOM    174 HD23 LEU A  15      -5.903  -3.148 -13.490  1.00  0.00           H  
ATOM    175  C   LEU A  15      -2.353  -0.108 -11.880  1.00  0.00           C  
ATOM    176  O   LEU A  15      -2.733   0.092 -10.720  1.00  0.00           O  
ATOM    177  N   ILE A  16      -1.283  -0.818 -12.220  1.00  0.00           N  
ATOM    178  H   ILE A  16      -0.993  -0.818 -13.190  1.00  0.00           H  
ATOM    179  CA  ILE A  16      -0.353  -1.408 -11.270  1.00  0.00           C  
ATOM    180  HA  ILE A  16      -0.923  -2.048 -10.600  1.00  0.00           H  
ATOM    181  CB  ILE A  16       0.757  -2.208 -11.940  1.00  0.00           C  
ATOM    182  HB  ILE A  16       0.317  -2.898 -12.660  1.00  0.00           H  
ATOM    183  CG2 ILE A  16       1.627  -1.328 -12.830  1.00  0.00           C  
ATOM    184 HG21 ILE A  16       2.537  -1.038 -12.310  1.00  0.00           H  
ATOM    185 HG22 ILE A  16       1.987  -1.948 -13.650  1.00  0.00           H  
ATOM    186 HG23 ILE A  16       0.997  -0.478 -13.110  1.00  0.00           H  
ATOM    187  CG1 ILE A  16       1.687  -2.888 -10.950  1.00  0.00           C  
ATOM    188 HG13 ILE A  16       1.047  -3.438 -10.260  1.00  0.00           H  
ATOM    189 HG12 ILE A  16       2.207  -2.188 -10.300  1.00  0.00           H  
ATOM    190  CD1 ILE A  16       2.687  -3.838 -11.600  1.00  0.00           C  
ATOM    191 HD11 ILE A  16       3.137  -4.538 -10.890  1.00  0.00           H  
ATOM    192 HD12 ILE A  16       2.277  -4.388 -12.450  1.00  0.00           H  
ATOM    193 HD13 ILE A  16       3.567  -3.308 -11.960  1.00  0.00           H  
ATOM    194  C   ILE A  16       0.237  -0.358 -10.340  1.00  0.00           C  
ATOM    195  O   ILE A  16       0.447  -0.678  -9.170  1.00  0.00           O  
ATOM    196  N   MET A  17       0.567   0.842 -10.830  1.00  0.00           N  
ATOM    197  H   MET A  17       0.607   0.992 -11.830  1.00  0.00           H  
ATOM    198  CA  MET A  17       1.257   1.822 -10.020  1.00  0.00           C  
ATOM    199  HA  MET A  17       1.967   1.362  -9.330  1.00  0.00           H  
ATOM    200  CB  MET A  17       1.947   2.922 -10.820  1.00  0.00           C  
ATOM    201  HB3 MET A  17       1.197   3.352 -11.480  1.00  0.00           H  
ATOM    202  HB2 MET A  17       2.747   2.652 -11.520  1.00  0.00           H  
ATOM    203  CG  MET A  17       2.487   4.072  -9.970  1.00  0.00           C  
ATOM    204  HG3 MET A  17       3.267   3.712  -9.300  1.00  0.00           H  
ATOM    205  HG2 MET A  17       1.697   4.552  -9.380  1.00  0.00           H  
ATOM    206  SD  MET A  17       3.347   5.332 -10.930  1.00  0.00           S  
ATOM    207  CE  MET A  17       3.947   6.442  -9.630  1.00  0.00           C  
ATOM    208  HE1 MET A  17       4.137   5.912  -8.690  1.00  0.00           H  
ATOM    209  HE2 MET A  17       4.827   6.962  -9.990  1.00  0.00           H  
ATOM    210  HE3 MET A  17       3.097   7.112  -9.530  1.00  0.00           H  
ATOM    211  C   MET A  17       0.317   2.462  -9.000  1.00  0.00           C  
ATOM    212  O   MET A  17       0.617   2.662  -7.830  1.00  0.00           O  
ATOM    213  N   ALA A  18      -0.933   2.642  -9.420  1.00  0.00           N  
ATOM    214  H   ALA A  18      -1.113   2.392 -10.390  1.00  0.00           H  
ATOM    215  CA  ALA A  18      -2.073   3.152  -8.690  1.00  0.00           C  
ATOM    216  HA  ALA A  18      -1.763   4.112  -8.280  1.00  0.00           H  
ATOM    217  CB  ALA A  18      -3.203   3.352  -9.700  1.00  0.00           C  
ATOM    218  HB1 ALA A  18      -4.113   3.692  -9.200  1.00  0.00           H  
ATOM    219  HB2 ALA A  18      -2.893   4.122 -10.410  1.00  0.00           H  
ATOM    220  HB3 ALA A  18      -3.453   2.402 -10.180  1.00  0.00           H  
ATOM    221  C   ALA A  18      -2.483   2.192  -7.590  1.00  0.00           C  
ATOM    222  O   ALA A  18      -2.603   2.582  -6.430  1.00  0.00           O  
ATOM    223  N   GLY A  19      -2.663   0.912  -7.920  1.00  0.00           N  
ATOM    224  H   GLY A  19      -2.573   0.722  -8.910  1.00  0.00           H  
ATOM    225  CA  GLY A  19      -2.963  -0.168  -7.010  1.00  0.00           C  
ATOM    226  HA3 GLY A  19      -3.013  -1.098  -7.580  1.00  0.00           H  
ATOM    227  HA2 GLY A  19      -3.963  -0.068  -6.580  1.00  0.00           H  
ATOM    228  C   GLY A  19      -1.943  -0.428  -5.910  1.00  0.00           C  
ATOM    229  O   GLY A  19      -2.273  -0.778  -4.780  1.00  0.00           O  
ATOM    230  N   GLY A  20      -0.663  -0.178  -6.230  1.00  0.00           N  
ATOM    231  H   GLY A  20      -0.583   0.282  -7.130  1.00  0.00           H  
ATOM    232  CA  GLY A  20       0.477  -0.048  -5.350  1.00  0.00           C  
ATOM    233  HA3 GLY A  20       1.427  -0.048  -5.880  1.00  0.00           H  
ATOM    234  HA2 GLY A  20       0.507  -0.938  -4.720  1.00  0.00           H  
ATOM    235  C   GLY A  20       0.437   1.102  -4.350  1.00  0.00           C  
ATOM    236  O   GLY A  20       0.817   0.912  -3.200  1.00  0.00           O  
ATOM    237  N   ALA A  21      -0.043   2.262  -4.790  1.00  0.00           N  
ATOM    238  H   ALA A  21      -0.223   2.402  -5.770  1.00  0.00           H  
ATOM    239  CA  ALA A  21      -0.203   3.432  -3.950  1.00  0.00           C  
ATOM    240  HA  ALA A  21       0.697   3.482  -3.340  1.00  0.00           H  
ATOM    241  CB  ALA A  21      -0.313   4.582  -4.940  1.00  0.00           C  
ATOM    242  HB1 ALA A  21      -0.173   5.512  -4.390  1.00  0.00           H  
ATOM    243  HB2 ALA A  21       0.477   4.422  -5.680  1.00  0.00           H  
ATOM    244  HB3 ALA A  21      -1.343   4.662  -5.290  1.00  0.00           H  
ATOM    245  C   ALA A  21      -1.433   3.332  -3.050  1.00  0.00           C  
ATOM    246  O   ALA A  21      -1.503   3.952  -1.990  1.00  0.00           O  
ATOM    247  N   ILE A  22      -2.473   2.612  -3.480  1.00  0.00           N  
ATOM    248  H   ILE A  22      -2.413   2.142  -4.370  1.00  0.00           H  
ATOM    249  CA  ILE A  22      -3.613   2.302  -2.650  1.00  0.00           C  
ATOM    250  HA  ILE A  22      -3.993   3.232  -2.230  1.00  0.00           H  
ATOM    251  CB  ILE A  22      -4.793   1.792  -3.470  1.00  0.00           C  
ATOM    252  HB  ILE A  22      -4.423   0.902  -3.980  1.00  0.00           H  
ATOM    253  CG2 ILE A  22      -5.853   1.292  -2.500  1.00  0.00           C  
ATOM    254 HG21 ILE A  22      -6.363   2.112  -2.000  1.00  0.00           H  
ATOM    255 HG22 ILE A  22      -6.583   0.662  -3.010  1.00  0.00           H  
ATOM    256 HG23 ILE A  22      -5.463   0.712  -1.650  1.00  0.00           H  
ATOM    257  CG1 ILE A  22      -5.433   2.792  -4.430  1.00  0.00           C  
ATOM    258 HG13 ILE A  22      -4.693   3.382  -4.970  1.00  0.00           H  
ATOM    259 HG12 ILE A  22      -6.053   3.512  -3.900  1.00  0.00           H  
ATOM    260  CD1 ILE A  22      -6.293   2.182  -5.540  1.00  0.00           C  
ATOM    261 HD11 ILE A  22      -6.723   2.982  -6.130  1.00  0.00           H  
ATOM    262 HD12 ILE A  22      -5.633   1.612  -6.200  1.00  0.00           H  
ATOM    263 HD13 ILE A  22      -7.043   1.522  -5.100  1.00  0.00           H  
ATOM    264  C   ILE A  22      -3.103   1.382  -1.550  1.00  0.00           C  
ATOM    265  O   ILE A  22      -3.183   1.792  -0.390  1.00  0.00           O  
ATOM    266  N   GLY A  23      -2.623   0.182  -1.900  1.00  0.00           N  
ATOM    267  H   GLY A  23      -2.673  -0.108  -2.870  1.00  0.00           H  
ATOM    268  CA  GLY A  23      -2.103  -0.868  -1.060  1.00  0.00           C  
ATOM    269  HA3 GLY A  23      -1.583  -1.658  -1.610  1.00  0.00           H  
ATOM    270  HA2 GLY A  23      -2.963  -1.308  -0.560  1.00  0.00           H  
ATOM    271  C   GLY A  23      -1.133  -0.258  -0.050  1.00  0.00           C  
ATOM    272  O   GLY A  23      -1.493  -0.088   1.110  1.00  0.00           O  
ATOM    273  N   ALA A  24       0.057   0.172  -0.450  1.00  0.00           N  
ATOM    274  H   ALA A  24       0.427   0.132  -1.390  1.00  0.00           H  
ATOM    275  CA  ALA A  24       1.037   0.842   0.390  1.00  0.00           C  
ATOM    276  HA  ALA A  24       1.387   0.152   1.150  1.00  0.00           H  
ATOM    277  CB  ALA A  24       2.197   1.282  -0.500  1.00  0.00           C  
ATOM    278  HB1 ALA A  24       3.047   1.422   0.170  1.00  0.00           H  
ATOM    279  HB2 ALA A  24       2.467   0.492  -1.190  1.00  0.00           H  
ATOM    280  HB3 ALA A  24       1.917   2.122  -1.130  1.00  0.00           H  
ATOM    281  C   ALA A  24       0.627   2.092   1.150  1.00  0.00           C  
ATOM    282  O   ALA A  24       1.157   2.392   2.220  1.00  0.00           O  
ATOM    283  N   GLY A  25      -0.203   2.972   0.580  1.00  0.00           N  
ATOM    284  H   GLY A  25      -0.713   2.712  -0.250  1.00  0.00           H  
ATOM    285  CA  GLY A  25      -0.543   4.192   1.290  1.00  0.00           C  
ATOM    286  HA3 GLY A  25      -1.073   4.862   0.610  1.00  0.00           H  
ATOM    287  HA2 GLY A  25       0.327   4.722   1.670  1.00  0.00           H  
ATOM    288  C   GLY A  25      -1.543   3.962   2.420  1.00  0.00           C  
ATOM    289  O   GLY A  25      -1.283   4.482   3.500  1.00  0.00           O  
ATOM    290  N   ILE A  26      -2.483   3.032   2.260  1.00  0.00           N  
ATOM    291  H   ILE A  26      -2.563   2.592   1.350  1.00  0.00           H  
ATOM    292  CA  ILE A  26      -3.403   2.732   3.340  1.00  0.00           C  
ATOM    293  HA  ILE A  26      -3.583   3.622   3.940  1.00  0.00           H  
ATOM    294  CB  ILE A  26      -4.763   2.232   2.870  1.00  0.00           C  
ATOM    295  HB  ILE A  26      -4.623   1.212   2.510  1.00  0.00           H  
ATOM    296  CG2 ILE A  26      -5.643   2.162   4.120  1.00  0.00           C  
ATOM    297 HG21 ILE A  26      -6.563   1.602   3.990  1.00  0.00           H  
ATOM    298 HG22 ILE A  26      -5.063   1.782   4.960  1.00  0.00           H  
ATOM    299 HG23 ILE A  26      -5.993   3.172   4.330  1.00  0.00           H  
ATOM    300  CG1 ILE A  26      -5.403   3.072   1.770  1.00  0.00           C  
ATOM    301 HG13 ILE A  26      -4.673   3.292   0.990  1.00  0.00           H  
ATOM    302 HG12 ILE A  26      -5.753   3.982   2.250  1.00  0.00           H  
ATOM    303  CD1 ILE A  26      -6.613   2.362   1.150  1.00  0.00           C  
ATOM    304 HD11 ILE A  26      -7.013   2.932   0.320  1.00  0.00           H  
ATOM    305 HD12 ILE A  26      -6.253   1.362   0.900  1.00  0.00           H  
ATOM    306 HD13 ILE A  26      -7.353   2.252   1.940  1.00  0.00           H  
ATOM    307  C   ILE A  26      -2.583   1.932   4.340  1.00  0.00           C  
ATOM    308  O   ILE A  26      -2.703   2.252   5.520  1.00  0.00           O  
ATOM    309  N   GLY A  27      -1.603   1.132   3.910  1.00  0.00           N  
ATOM    310  H   GLY A  27      -1.543   0.932   2.930  1.00  0.00           H  
ATOM    311  CA  GLY A  27      -0.713   0.372   4.760  1.00  0.00           C  
ATOM    312  HA3 GLY A  27      -0.093  -0.248   4.110  1.00  0.00           H  
ATOM    313  HA2 GLY A  27      -1.313  -0.268   5.410  1.00  0.00           H  
ATOM    314  C   GLY A  27       0.257   1.172   5.620  1.00  0.00           C  
ATOM    315  O   GLY A  27       0.507   0.852   6.780  1.00  0.00           O  
ATOM    316  N   ASP A  28       0.847   2.232   5.070  1.00  0.00           N  
ATOM    317  H   ASP A  28       0.587   2.412   4.110  1.00  0.00           H  
ATOM    318  CA  ASP A  28       1.597   3.172   5.870  1.00  0.00           C  
ATOM    319  HA  ASP A  28       2.187   2.602   6.590  1.00  0.00           H  
ATOM    320  CB  ASP A  28       2.437   4.032   4.930  1.00  0.00           C  
ATOM    321  HB3 ASP A  28       1.817   4.382   4.100  1.00  0.00           H  
ATOM    322  HB2 ASP A  28       3.247   3.412   4.550  1.00  0.00           H  
ATOM    323  CG  ASP A  28       3.157   5.182   5.620  1.00  0.00           C  
ATOM    324  OD1 ASP A  28       4.237   5.062   6.240  1.00  0.00           O  
ATOM    325  OD2 ASP A  28       2.617   6.302   5.670  1.00  0.00           O  
ATOM    326  C   ASP A  28       0.737   4.162   6.650  1.00  0.00           C  
ATOM    327  O   ASP A  28       1.127   4.682   7.690  1.00  0.00           O  
ATOM    328  N   GLY A  29      -0.533   4.282   6.240  1.00  0.00           N  
ATOM    329  H   GLY A  29      -0.843   3.832   5.390  1.00  0.00           H  
ATOM    330  CA  GLY A  29      -1.603   4.782   7.080  1.00  0.00           C  
ATOM    331  HA3 GLY A  29      -2.483   4.672   6.430  1.00  0.00           H  
ATOM    332  HA2 GLY A  29      -1.523   5.852   7.250  1.00  0.00           H  
ATOM    333  C   GLY A  29      -1.813   4.042   8.390  1.00  0.00           C  
ATOM    334  O   GLY A  29      -1.603   4.582   9.480  1.00  0.00           O  
ATOM    335  N   VAL A  30      -2.203   2.772   8.400  1.00  0.00           N  
ATOM    336  H   VAL A  30      -2.253   2.472   7.430  1.00  0.00           H  
ATOM    337  CA  VAL A  30      -2.403   1.842   9.490  1.00  0.00           C  
ATOM    338  HA  VAL A  30      -3.043   2.382  10.180  1.00  0.00           H  
ATOM    339  CB  VAL A  30      -3.213   0.582   9.210  1.00  0.00           C  
ATOM    340  HB  VAL A  30      -3.213   0.052  10.160  1.00  0.00           H  
ATOM    341  CG1 VAL A  30      -4.673   0.962   8.990  1.00  0.00           C  
ATOM    342 HG11 VAL A  30      -4.943   1.572   9.850  1.00  0.00           H  
ATOM    343 HG12 VAL A  30      -4.663   1.642   8.140  1.00  0.00           H  
ATOM    344 HG13 VAL A  30      -5.363   0.112   9.080  1.00  0.00           H  
ATOM    345  CG2 VAL A  30      -2.743  -0.328   8.070  1.00  0.00           C  
ATOM    346 HG21 VAL A  30      -2.793   0.252   7.150  1.00  0.00           H  
ATOM    347 HG22 VAL A  30      -1.703  -0.558   8.290  1.00  0.00           H  
ATOM    348 HG23 VAL A  30      -3.353  -1.228   8.010  1.00  0.00           H  
ATOM    349  C   VAL A  30      -1.143   1.462  10.260  1.00  0.00           C  
ATOM    350  O   VAL A  30      -1.263   1.362  11.480  1.00  0.00           O  
ATOM    351  N   ALA A  31       0.057   1.552   9.700  1.00  0.00           N  
ATOM    352  H   ALA A  31       0.137   1.712   8.700  1.00  0.00           H  
ATOM    353  CA  ALA A  31       1.237   1.742  10.510  1.00  0.00           C  
ATOM    354  HA  ALA A  31       1.187   0.922  11.240  1.00  0.00           H  
ATOM    355  CB  ALA A  31       2.527   1.462   9.740  1.00  0.00           C  
ATOM    356  HB1 ALA A  31       2.727   2.402   9.230  1.00  0.00           H  
ATOM    357  HB2 ALA A  31       3.247   1.312  10.550  1.00  0.00           H  
ATOM    358  HB3 ALA A  31       2.407   0.582   9.110  1.00  0.00           H  
ATOM    359  C   ALA A  31       1.377   3.022  11.320  1.00  0.00           C  
ATOM    360  O   ALA A  31       1.727   3.072  12.500  1.00  0.00           O  
ATOM    361  N   GLY A  32       1.217   4.212  10.730  1.00  0.00           N  
ATOM    362  H   GLY A  32       0.877   4.202   9.780  1.00  0.00           H  
ATOM    363  CA  GLY A  32       1.217   5.442  11.490  1.00  0.00           C  
ATOM    364  HA3 GLY A  32       1.167   6.252  10.770  1.00  0.00           H  
ATOM    365  HA2 GLY A  32       2.127   5.602  12.060  1.00  0.00           H  
ATOM    366  C   GLY A  32       0.037   5.522  12.450  1.00  0.00           C  
ATOM    367  O   GLY A  32       0.257   6.052  13.540  1.00  0.00           O  
ATOM    368  N   ASN A  33      -1.113   4.932  12.140  1.00  0.00           N  
ATOM    369  H   ASN A  33      -1.363   4.952  11.160  1.00  0.00           H  
ATOM    370  CA  ASN A  33      -2.223   4.922  13.070  1.00  0.00           C  
ATOM    371  HA  ASN A  33      -2.553   5.912  13.380  1.00  0.00           H  
ATOM    372  CB  ASN A  33      -3.453   4.242  12.480  1.00  0.00           C  
ATOM    373  HB3 ASN A  33      -3.103   3.282  12.100  1.00  0.00           H  
ATOM    374  HB2 ASN A  33      -3.863   4.802  11.630  1.00  0.00           H  
ATOM    375  CG  ASN A  33      -4.633   3.882  13.380  1.00  0.00           C  
ATOM    376  OD1 ASN A  33      -4.683   2.972  14.200  1.00  0.00           O  
ATOM    377  ND2 ASN A  33      -5.713   4.662  13.320  1.00  0.00           N  
ATOM    378 HD21 ASN A  33      -5.763   5.322  12.550  1.00  0.00           H  
ATOM    379 HD22 ASN A  33      -6.473   4.412  13.920  1.00  0.00           H  
ATOM    380  C   ASN A  33      -1.813   4.192  14.350  1.00  0.00           C  
ATOM    381  O   ASN A  33      -2.183   4.612  15.440  1.00  0.00           O  
ATOM    382  N   ALA A  34      -1.153   3.042  14.200  1.00  0.00           N  
ATOM    383  H   ALA A  34      -0.613   2.932  13.360  1.00  0.00           H  
ATOM    384  CA  ALA A  34      -0.623   2.282  15.320  1.00  0.00           C  
ATOM    385  HA  ALA A  34      -1.453   1.962  15.950  1.00  0.00           H  
ATOM    386  CB  ALA A  34      -0.063   0.982  14.760  1.00  0.00           C  
ATOM    387  HB1 ALA A  34      -0.793   0.592  14.050  1.00  0.00           H  
ATOM    388  HB2 ALA A  34       0.857   1.202  14.210  1.00  0.00           H  
ATOM    389  HB3 ALA A  34       0.067   0.292  15.590  1.00  0.00           H  
ATOM    390  C   ALA A  34       0.467   3.002  16.090  1.00  0.00           C  
ATOM    391  O   ALA A  34       0.427   2.932  17.320  1.00  0.00           O  
ATOM    392  N   LEU A  35       1.417   3.682  15.440  1.00  0.00           N  
ATOM    393  H   LEU A  35       1.377   3.572  14.440  1.00  0.00           H  
ATOM    394  CA  LEU A  35       2.397   4.532  16.080  1.00  0.00           C  
ATOM    395  HA  LEU A  35       2.887   3.862  16.790  1.00  0.00           H  
ATOM    396  CB  LEU A  35       3.407   5.092  15.080  1.00  0.00           C  
ATOM    397  HB3 LEU A  35       2.827   5.422  14.230  1.00  0.00           H  
ATOM    398  HB2 LEU A  35       3.997   4.262  14.680  1.00  0.00           H  
ATOM    399  CG  LEU A  35       4.397   6.192  15.460  1.00  0.00           C  
ATOM    400  HG  LEU A  35       3.987   6.972  16.100  1.00  0.00           H  
ATOM    401  CD1 LEU A  35       5.617   5.692  16.220  1.00  0.00           C  
ATOM    402 HD11 LEU A  35       6.147   4.932  15.630  1.00  0.00           H  
ATOM    403 HD12 LEU A  35       6.337   6.462  16.490  1.00  0.00           H  
ATOM    404 HD13 LEU A  35       5.327   5.202  17.150  1.00  0.00           H  
ATOM    405  CD2 LEU A  35       5.027   6.852  14.230  1.00  0.00           C  
ATOM    406 HD21 LEU A  35       5.577   6.172  13.580  1.00  0.00           H  
ATOM    407 HD22 LEU A  35       4.207   7.312  13.680  1.00  0.00           H  
ATOM    408 HD23 LEU A  35       5.697   7.652  14.540  1.00  0.00           H  
ATOM    409  C   LEU A  35       1.747   5.642  16.910  1.00  0.00           C  
ATOM    410  O   LEU A  35       2.157   5.822  18.050  1.00  0.00           O  
ATOM    411  N   ILE A  36       0.967   6.562  16.340  1.00  0.00           N  
ATOM    412  H   ILE A  36       0.677   6.362  15.390  1.00  0.00           H  
ATOM    413  CA  ILE A  36       0.447   7.712  17.040  1.00  0.00           C  
ATOM    414  HA  ILE A  36       1.277   8.352  17.320  1.00  0.00           H  
ATOM    415  CB  ILE A  36      -0.333   8.572  16.060  1.00  0.00           C  
ATOM    416  HB  ILE A  36      -1.183   8.002  15.670  1.00  0.00           H  
ATOM    417  CG2 ILE A  36      -0.753   9.802  16.870  1.00  0.00           C  
ATOM    418 HG21 ILE A  36      -1.323   9.582  17.770  1.00  0.00           H  
ATOM    419 HG22 ILE A  36       0.097  10.412  17.170  1.00  0.00           H  
ATOM    420 HG23 ILE A  36      -1.473  10.282  16.210  1.00  0.00           H  
ATOM    421  CG1 ILE A  36       0.557   8.952  14.880  1.00  0.00           C  
ATOM    422 HG13 ILE A  36       0.927   8.132  14.270  1.00  0.00           H  
ATOM    423 HG12 ILE A  36       1.377   9.622  15.140  1.00  0.00           H  
ATOM    424  CD1 ILE A  36      -0.443   9.622  13.940  1.00  0.00           C  
ATOM    425 HD11 ILE A  36      -0.143   9.622  12.890  1.00  0.00           H  
ATOM    426 HD12 ILE A  36      -1.363   9.052  13.820  1.00  0.00           H  
ATOM    427 HD13 ILE A  36      -0.723  10.602  14.310  1.00  0.00           H  
ATOM    428  C   ILE A  36      -0.353   7.322  18.280  1.00  0.00           C  
ATOM    429  O   ILE A  36      -0.153   7.902  19.350  1.00  0.00           O  
ATOM    430  N   SER A  37      -1.243   6.342  18.180  1.00  0.00           N  
ATOM    431  H   SER A  37      -1.483   6.122  17.220  1.00  0.00           H  
ATOM    432  CA  SER A  37      -1.953   5.662  19.240  1.00  0.00           C  
ATOM    433  HA  SER A  37      -2.563   6.402  19.770  1.00  0.00           H  
ATOM    434  CB  SER A  37      -2.793   4.492  18.730  1.00  0.00           C  
ATOM    435  HB3 SER A  37      -3.143   3.982  19.630  1.00  0.00           H  
ATOM    436  HB2 SER A  37      -2.163   3.692  18.350  1.00  0.00           H  
ATOM    437  OG  SER A  37      -3.713   4.982  17.780  1.00  0.00           O  
ATOM    438  HG  SER A  37      -3.443   4.642  16.930  1.00  0.00           H  
ATOM    439  C   SER A  37      -0.933   5.132  20.240  1.00  0.00           C  
ATOM    440  O   SER A  37      -1.173   5.272  21.440  1.00  0.00           O  
ATOM    441  N   GLY A  38       0.177   4.572  19.770  1.00  0.00           N  
ATOM    442  H   GLY A  38       0.327   4.402  18.780  1.00  0.00           H  
ATOM    443  CA  GLY A  38       1.187   4.012  20.640  1.00  0.00           C  
ATOM    444  HA3 GLY A  38       1.947   3.522  20.020  1.00  0.00           H  
ATOM    445  HA2 GLY A  38       0.737   3.272  21.300  1.00  0.00           H  
ATOM    446  C   GLY A  38       1.877   5.072  21.480  1.00  0.00           C  
ATOM    447  O   GLY A  38       2.117   4.822  22.660  1.00  0.00           O  
ATOM    448  N   VAL A  39       2.207   6.212  20.880  1.00  0.00           N  
ATOM    449  H   VAL A  39       2.217   6.222  19.870  1.00  0.00           H  
ATOM    450  CA  VAL A  39       2.697   7.392  21.570  1.00  0.00           C  
ATOM    451  HA  VAL A  39       3.527   7.162  22.250  1.00  0.00           H  
ATOM    452  CB  VAL A  39       3.237   8.452  20.610  1.00  0.00           C  
ATOM    453  HB  VAL A  39       2.477   8.712  19.870  1.00  0.00           H  
ATOM    454  CG1 VAL A  39       3.527   9.802  21.260  1.00  0.00           C  
ATOM    455 HG11 VAL A  39       3.787  10.442  20.420  1.00  0.00           H  
ATOM    456 HG12 VAL A  39       2.737  10.282  21.840  1.00  0.00           H  
ATOM    457 HG13 VAL A  39       4.437   9.762  21.860  1.00  0.00           H  
ATOM    458  CG2 VAL A  39       4.347   7.952  19.700  1.00  0.00           C  
ATOM    459 HG21 VAL A  39       5.217   7.612  20.260  1.00  0.00           H  
ATOM    460 HG22 VAL A  39       3.837   7.232  19.040  1.00  0.00           H  
ATOM    461 HG23 VAL A  39       4.687   8.712  19.000  1.00  0.00           H  
ATOM    462  C   VAL A  39       1.747   7.902  22.640  1.00  0.00           C  
ATOM    463  O   VAL A  39       2.117   8.212  23.770  1.00  0.00           O  
ATOM    464  N   ALA A  40       0.437   7.932  22.360  1.00  0.00           N  
ATOM    465  H   ALA A  40       0.187   7.572  21.450  1.00  0.00           H  
ATOM    466  CA  ALA A  40      -0.573   8.232  23.340  1.00  0.00           C  
ATOM    467  HA  ALA A  40      -0.263   9.192  23.760  1.00  0.00           H  
ATOM    468  CB  ALA A  40      -1.963   8.392  22.720  1.00  0.00           C  
ATOM    469  HB1 ALA A  40      -2.273   7.472  22.230  1.00  0.00           H  
ATOM    470  HB2 ALA A  40      -2.703   8.742  23.440  1.00  0.00           H  
ATOM    471  HB3 ALA A  40      -1.833   9.112  21.920  1.00  0.00           H  
ATOM    472  C   ALA A  40      -0.653   7.272  24.520  1.00  0.00           C  
ATOM    473  O   ALA A  40      -1.373   7.572  25.480  1.00  0.00           O  
ATOM    474  N   ARG A  41       0.107   6.182  24.570  1.00  0.00           N  
ATOM    475  H   ARG A  41       0.657   5.922  23.760  1.00  0.00           H  
ATOM    476  CA  ARG A  41       0.317   5.262  25.670  1.00  0.00           C  
ATOM    477  HA  ARG A  41      -0.283   5.612  26.510  1.00  0.00           H  
ATOM    478  CB  ARG A  41      -0.003   3.862  25.140  1.00  0.00           C  
ATOM    479  HB3 ARG A  41       0.657   3.602  24.310  1.00  0.00           H  
ATOM    480  HB2 ARG A  41      -0.983   3.902  24.660  1.00  0.00           H  
ATOM    481  CG  ARG A  41      -0.013   2.832  26.250  1.00  0.00           C  
ATOM    482  HG3 ARG A  41      -0.513   3.282  27.110  1.00  0.00           H  
ATOM    483  HG2 ARG A  41       0.957   2.562  26.650  1.00  0.00           H  
ATOM    484  CD  ARG A  41      -0.823   1.582  25.910  1.00  0.00           C  
ATOM    485  HD3 ARG A  41      -0.393   1.152  25.000  1.00  0.00           H  
ATOM    486  HD2 ARG A  41      -1.813   1.912  25.570  1.00  0.00           H  
ATOM    487  NE  ARG A  41      -0.963   0.542  26.930  1.00  0.00           N  
ATOM    488  HE  ARG A  41      -0.353   0.622  27.740  1.00  0.00           H  
ATOM    489  CZ  ARG A  41      -1.913  -0.388  27.040  1.00  0.00           C  
ATOM    490  NH1 ARG A  41      -2.983  -0.298  26.240  1.00  0.00           N  
ATOM    491 HH11 ARG A  41      -3.163   0.482  25.620  1.00  0.00           H  
ATOM    492 HH12 ARG A  41      -3.783  -0.878  26.450  1.00  0.00           H  
ATOM    493  NH2 ARG A  41      -1.883  -1.428  27.890  1.00  0.00           N  
ATOM    494 HH21 ARG A  41      -1.043  -1.468  28.460  1.00  0.00           H  
ATOM    495 HH22 ARG A  41      -2.713  -1.938  28.150  1.00  0.00           H  
ATOM    496  C   ARG A  41       1.747   5.282  26.190  1.00  0.00           C  
ATOM    497  O   ARG A  41       2.137   4.812  27.250  1.00  0.00           O  
ATOM    498  N   GLN A  42       2.687   5.832  25.420  1.00  0.00           N  
ATOM    499  H   GLN A  42       2.387   6.342  24.600  1.00  0.00           H  
ATOM    500  CA  GLN A  42       4.107   5.822  25.700  1.00  0.00           C  
ATOM    501  HA  GLN A  42       4.207   5.652  26.770  1.00  0.00           H  
ATOM    502  CB  GLN A  42       4.737   4.582  25.050  1.00  0.00           C  
ATOM    503  HB3 GLN A  42       5.827   4.512  24.990  1.00  0.00           H  
ATOM    504  HB2 GLN A  42       4.597   4.722  23.980  1.00  0.00           H  
ATOM    505  CG  GLN A  42       4.177   3.182  25.280  1.00  0.00           C  
ATOM    506  HG3 GLN A  42       4.537   2.502  24.510  1.00  0.00           H  
ATOM    507  HG2 GLN A  42       3.087   3.142  25.250  1.00  0.00           H  
ATOM    508  CD  GLN A  42       4.467   2.652  26.670  1.00  0.00           C  
ATOM    509  OE1 GLN A  42       5.277   3.242  27.380  1.00  0.00           O  
ATOM    510  NE2 GLN A  42       3.947   1.492  27.070  1.00  0.00           N  
ATOM    511 HE21 GLN A  42       3.377   0.972  26.410  1.00  0.00           H  
ATOM    512 HE22 GLN A  42       4.067   1.232  28.040  1.00  0.00           H  
ATOM    513  C   GLN A  42       4.787   7.132  25.320  1.00  0.00           C  
ATOM    514  O   GLN A  42       5.747   7.142  24.550  1.00  0.00           O  
ATOM    515  N   PRO A  43       4.247   8.282  25.700  1.00  0.00           N  
ATOM    516  CD  PRO A  43       3.347   8.412  26.830  1.00  0.00           C  
ATOM    517  HD3 PRO A  43       3.527   7.642  27.580  1.00  0.00           H  
ATOM    518  HD2 PRO A  43       2.317   8.332  26.490  1.00  0.00           H  
ATOM    519  CG  PRO A  43       3.477   9.902  27.140  1.00  0.00           C  
ATOM    520  HG3 PRO A  43       4.297  10.002  27.850  1.00  0.00           H  
ATOM    521  HG2 PRO A  43       2.637  10.362  27.650  1.00  0.00           H  
ATOM    522  CB  PRO A  43       3.747  10.652  25.830  1.00  0.00           C  
ATOM    523  HB3 PRO A  43       4.127  11.652  26.030  1.00  0.00           H  
ATOM    524  HB2 PRO A  43       2.857  10.782  25.220  1.00  0.00           H  
ATOM    525  CA  PRO A  43       4.647   9.582  25.200  1.00  0.00           C  
ATOM    526  HA  PRO A  43       4.557   9.632  24.120  1.00  0.00           H  
ATOM    527  C   PRO A  43       6.067   9.902  25.640  1.00  0.00           C  
ATOM    528  O   PRO A  43       6.747  10.562  24.860  1.00  0.00           O  
ATOM    529  N   GLU A  44       6.587   9.502  26.800  1.00  0.00           N  
ATOM    530  H   GLU A  44       6.047   8.992  27.500  1.00  0.00           H  
ATOM    531  CA  GLU A  44       7.987   9.692  27.140  1.00  0.00           C  
ATOM    532  HA  GLU A  44       8.317  10.652  26.750  1.00  0.00           H  
ATOM    533  CB  GLU A  44       8.277   9.742  28.640  1.00  0.00           C  
ATOM    534  HB3 GLU A  44       7.847  10.682  28.970  1.00  0.00           H  
ATOM    535  HB2 GLU A  44       9.357   9.842  28.740  1.00  0.00           H  
ATOM    536  CG  GLU A  44       7.927   8.512  29.480  1.00  0.00           C  
ATOM    537  HG3 GLU A  44       8.307   8.682  30.480  1.00  0.00           H  
ATOM    538  HG2 GLU A  44       8.447   7.622  29.120  1.00  0.00           H  
ATOM    539  CD  GLU A  44       6.437   8.202  29.540  1.00  0.00           C  
ATOM    540  OE1 GLU A  44       5.857   7.512  28.690  1.00  0.00           O  
ATOM    541  OE2 GLU A  44       5.847   8.632  30.560  1.00  0.00           O  
ATOM    542  C   GLU A  44       8.937   8.672  26.540  1.00  0.00           C  
ATOM    543  O   GLU A  44      10.137   8.862  26.350  1.00  0.00           O  
ATOM    544  N   ALA A  45       8.367   7.492  26.300  1.00  0.00           N  
ATOM    545  H   ALA A  45       7.397   7.452  26.560  1.00  0.00           H  
ATOM    546  CA  ALA A  45       9.037   6.242  25.980  1.00  0.00           C  
ATOM    547  HA  ALA A  45      10.087   6.272  26.280  1.00  0.00           H  
ATOM    548  CB  ALA A  45       8.367   5.132  26.770  1.00  0.00           C  
ATOM    549  HB1 ALA A  45       8.067   5.482  27.760  1.00  0.00           H  
ATOM    550  HB2 ALA A  45       7.357   5.042  26.370  1.00  0.00           H  
ATOM    551  HB3 ALA A  45       8.957   4.222  26.840  1.00  0.00           H  
ATOM    552  C   ALA A  45       9.077   5.902  24.490  1.00  0.00           C  
ATOM    553  O   ALA A  45       9.637   4.892  24.070  1.00  0.00           O  
ATOM    554  N   GLN A  46       8.657   6.802  23.600  1.00  0.00           N  
ATOM    555  H   GLN A  46       8.457   7.702  24.010  1.00  0.00           H  
ATOM    556  CA  GLN A  46       8.097   6.482  22.310  1.00  0.00           C  
ATOM    557  HA  GLN A  46       7.367   5.682  22.440  1.00  0.00           H  
ATOM    558  CB  GLN A  46       7.467   7.742  21.740  1.00  0.00           C  
ATOM    559  HB3 GLN A  46       6.647   8.102  22.370  1.00  0.00           H  
ATOM    560  HB2 GLN A  46       7.207   7.442  20.730  1.00  0.00           H  
ATOM    561  CG  GLN A  46       8.357   8.962  21.550  1.00  0.00           C  
ATOM    562  HG3 GLN A  46       9.087   8.702  20.790  1.00  0.00           H  
ATOM    563  HG2 GLN A  46       9.007   9.192  22.400  1.00  0.00           H  
ATOM    564  CD  GLN A  46       7.627  10.122  20.890  1.00  0.00           C  
ATOM    565  OE1 GLN A  46       7.437  10.122  19.680  1.00  0.00           O  
ATOM    566  NE2 GLN A  46       7.187  11.132  21.650  1.00  0.00           N  
ATOM    567 HE21 GLN A  46       7.207  11.022  22.650  1.00  0.00           H  
ATOM    568 HE22 GLN A  46       6.907  11.982  21.180  1.00  0.00           H  
ATOM    569  C   GLN A  46       9.167   5.952  21.360  1.00  0.00           C  
ATOM    570  O   GLN A  46       8.787   5.232  20.430  1.00  0.00           O  
ATOM    571  N   GLY A  47      10.467   6.132  21.600  1.00  0.00           N  
ATOM    572  H   GLY A  47      10.817   6.722  22.340  1.00  0.00           H  
ATOM    573  CA  GLY A  47      11.467   5.422  20.840  1.00  0.00           C  
ATOM    574  HA3 GLY A  47      12.477   5.722  21.120  1.00  0.00           H  
ATOM    575  HA2 GLY A  47      11.407   5.752  19.800  1.00  0.00           H  
ATOM    576  C   GLY A  47      11.337   3.902  20.730  1.00  0.00           C  
ATOM    577  O   GLY A  47      11.717   3.352  19.700  1.00  0.00           O  
ATOM    578  N   ARG A  48      10.777   3.212  21.720  1.00  0.00           N  
ATOM    579  H   ARG A  48      10.497   3.802  22.490  1.00  0.00           H  
ATOM    580  CA  ARG A  48      10.487   1.802  21.870  1.00  0.00           C  
ATOM    581  HA  ARG A  48      11.377   1.172  21.900  1.00  0.00           H  
ATOM    582  CB  ARG A  48       9.737   1.522  23.170  1.00  0.00           C  
ATOM    583  HB3 ARG A  48       9.677   0.442  23.240  1.00  0.00           H  
ATOM    584  HB2 ARG A  48       8.737   1.952  23.210  1.00  0.00           H  
ATOM    585  CG  ARG A  48      10.617   1.912  24.360  1.00  0.00           C  
ATOM    586  HG3 ARG A  48      10.977   2.932  24.300  1.00  0.00           H  
ATOM    587  HG2 ARG A  48      11.527   1.332  24.240  1.00  0.00           H  
ATOM    588  CD  ARG A  48       9.907   1.642  25.680  1.00  0.00           C  
ATOM    589  HD3 ARG A  48       9.047   2.312  25.720  1.00  0.00           H  
ATOM    590  HD2 ARG A  48      10.627   1.822  26.480  1.00  0.00           H  
ATOM    591  NE  ARG A  48       9.547   0.252  25.940  1.00  0.00           N  
ATOM    592  HE  ARG A  48       8.577   0.042  25.770  1.00  0.00           H  
ATOM    593  CZ  ARG A  48      10.187  -0.728  26.610  1.00  0.00           C  
ATOM    594  NH1 ARG A  48      11.357  -0.558  27.240  1.00  0.00           N  
ATOM    595 HH11 ARG A  48      11.907   0.282  27.140  1.00  0.00           H  
ATOM    596 HH12 ARG A  48      11.747  -1.408  27.630  1.00  0.00           H  
ATOM    597  NH2 ARG A  48       9.767  -1.988  26.490  1.00  0.00           N  
ATOM    598 HH21 ARG A  48       8.917  -2.088  25.960  1.00  0.00           H  
ATOM    599 HH22 ARG A  48      10.127  -2.688  27.120  1.00  0.00           H  
ATOM    600  C   ARG A  48       9.637   1.312  20.700  1.00  0.00           C  
ATOM    601  O   ARG A  48       9.867   0.222  20.180  1.00  0.00           O  
ATOM    602  N   LEU A  49       8.757   2.162  20.160  1.00  0.00           N  
ATOM    603  H   LEU A  49       8.687   3.092  20.530  1.00  0.00           H  
ATOM    604  CA  LEU A  49       7.837   1.852  19.080  1.00  0.00           C  
ATOM    605  HA  LEU A  49       7.547   0.842  19.380  1.00  0.00           H  
ATOM    606  CB  LEU A  49       6.567   2.692  19.110  1.00  0.00           C  
ATOM    607  HB3 LEU A  49       5.827   2.272  18.430  1.00  0.00           H  
ATOM    608  HB2 LEU A  49       6.907   3.612  18.660  1.00  0.00           H  
ATOM    609  CG  LEU A  49       6.007   3.122  20.460  1.00  0.00           C  
ATOM    610  HG  LEU A  49       6.727   3.582  21.140  1.00  0.00           H  
ATOM    611  CD1 LEU A  49       4.877   4.112  20.170  1.00  0.00           C  
ATOM    612 HD11 LEU A  49       5.287   5.052  19.820  1.00  0.00           H  
ATOM    613 HD12 LEU A  49       4.157   3.632  19.500  1.00  0.00           H  
ATOM    614 HD13 LEU A  49       4.397   4.272  21.140  1.00  0.00           H  
ATOM    615  CD2 LEU A  49       5.417   1.882  21.130  1.00  0.00           C  
ATOM    616 HD21 LEU A  49       6.257   1.312  21.530  1.00  0.00           H  
ATOM    617 HD22 LEU A  49       4.697   2.172  21.900  1.00  0.00           H  
ATOM    618 HD23 LEU A  49       4.757   1.412  20.410  1.00  0.00           H  
ATOM    619  C   LEU A  49       8.477   1.872  17.700  1.00  0.00           C  
ATOM    620  O   LEU A  49       7.927   1.332  16.750  1.00  0.00           O  
ATOM    621  N   PHE A  50       9.697   2.412  17.550  1.00  0.00           N  
ATOM    622  H   PHE A  50      10.177   2.872  18.310  1.00  0.00           H  
ATOM    623  CA  PHE A  50      10.277   2.592  16.230  1.00  0.00           C  
ATOM    624  HA  PHE A  50       9.487   2.952  15.570  1.00  0.00           H  
ATOM    625  CB  PHE A  50      11.167   3.822  16.280  1.00  0.00           C  
ATOM    626  HB3 PHE A  50      11.877   3.712  15.450  1.00  0.00           H  
ATOM    627  HB2 PHE A  50      11.787   3.652  17.160  1.00  0.00           H  
ATOM    628  CG  PHE A  50      10.347   5.092  16.250  1.00  0.00           C  
ATOM    629  CD1 PHE A  50      10.337   5.832  15.070  1.00  0.00           C  
ATOM    630  HD1 PHE A  50      10.707   5.482  14.120  1.00  0.00           H  
ATOM    631  CE1 PHE A  50       9.557   7.002  15.060  1.00  0.00           C  
ATOM    632  HE1 PHE A  50       9.337   7.432  14.100  1.00  0.00           H  
ATOM    633  CZ  PHE A  50       9.217   7.682  16.230  1.00  0.00           C  
ATOM    634  HZ  PHE A  50       8.777   8.672  16.150  1.00  0.00           H  
ATOM    635  CE2 PHE A  50       9.317   6.952  17.420  1.00  0.00           C  
ATOM    636  HE2 PHE A  50       9.117   7.372  18.400  1.00  0.00           H  
ATOM    637  CD2 PHE A  50       9.807   5.642  17.420  1.00  0.00           C  
ATOM    638  HD2 PHE A  50      10.077   5.162  18.350  1.00  0.00           H  
ATOM    639  C   PHE A  50      10.877   1.372  15.550  1.00  0.00           C  
ATOM    640  O   PHE A  50      10.957   1.282  14.320  1.00  0.00           O  
ATOM    641  N   THR A  51      11.347   0.362  16.290  1.00  0.00           N  
ATOM    642  H   THR A  51      11.197   0.442  17.280  1.00  0.00           H  
ATOM    643  CA  THR A  51      11.687  -0.948  15.770  1.00  0.00           C  
ATOM    644  HA  THR A  51      12.497  -0.868  15.050  1.00  0.00           H  
ATOM    645  CB  THR A  51      12.277  -1.808  16.880  1.00  0.00           C  
ATOM    646  HB  THR A  51      11.467  -2.148  17.520  1.00  0.00           H  
ATOM    647  CG2 THR A  51      13.117  -2.968  16.350  1.00  0.00           C  
ATOM    648 HG21 THR A  51      13.607  -3.468  17.190  1.00  0.00           H  
ATOM    649 HG22 THR A  51      12.417  -3.588  15.780  1.00  0.00           H  
ATOM    650 HG23 THR A  51      13.817  -2.558  15.630  1.00  0.00           H  
ATOM    651  OG1 THR A  51      13.087  -1.008  17.710  1.00  0.00           O  
ATOM    652  HG1 THR A  51      13.197  -1.498  18.520  1.00  0.00           H  
ATOM    653  C   THR A  51      10.577  -1.608  14.970  1.00  0.00           C  
ATOM    654  O   THR A  51      10.817  -1.808  13.780  1.00  0.00           O  
ATOM    655  N   PRO A  52       9.387  -1.888  15.510  1.00  0.00           N  
ATOM    656  CD  PRO A  52       8.997  -1.788  16.900  1.00  0.00           C  
ATOM    657  HD3 PRO A  52       9.307  -0.798  17.250  1.00  0.00           H  
ATOM    658  HD2 PRO A  52       9.367  -2.598  17.520  1.00  0.00           H  
ATOM    659  CG  PRO A  52       7.487  -2.018  16.910  1.00  0.00           C  
ATOM    660  HG3 PRO A  52       6.937  -1.088  16.800  1.00  0.00           H  
ATOM    661  HG2 PRO A  52       7.167  -2.488  17.840  1.00  0.00           H  
ATOM    662  CB  PRO A  52       7.247  -2.928  15.700  1.00  0.00           C  
ATOM    663  HB3 PRO A  52       6.227  -2.908  15.310  1.00  0.00           H  
ATOM    664  HB2 PRO A  52       7.467  -3.968  15.960  1.00  0.00           H  
ATOM    665  CA  PRO A  52       8.287  -2.408  14.720  1.00  0.00           C  
ATOM    666  HA  PRO A  52       8.697  -3.248  14.150  1.00  0.00           H  
ATOM    667  C   PRO A  52       7.557  -1.378  13.880  1.00  0.00           C  
ATOM    668  O   PRO A  52       6.877  -1.828  12.960  1.00  0.00           O  
ATOM    669  N   PHE A  53       7.797  -0.078  14.060  1.00  0.00           N  
ATOM    670  H   PHE A  53       8.217   0.242  14.920  1.00  0.00           H  
ATOM    671  CA  PHE A  53       7.627   0.842  12.950  1.00  0.00           C  
ATOM    672  HA  PHE A  53       6.587   0.882  12.620  1.00  0.00           H  
ATOM    673  CB  PHE A  53       7.747   2.292  13.390  1.00  0.00           C  
ATOM    674  HB3 PHE A  53       8.797   2.432  13.650  1.00  0.00           H  
ATOM    675  HB2 PHE A  53       7.057   2.522  14.200  1.00  0.00           H  
ATOM    676  CG  PHE A  53       7.447   3.252  12.260  1.00  0.00           C  
ATOM    677  CD1 PHE A  53       6.167   3.752  12.000  1.00  0.00           C  
ATOM    678  HD1 PHE A  53       5.357   3.532  12.680  1.00  0.00           H  
ATOM    679  CE1 PHE A  53       5.917   4.622  10.930  1.00  0.00           C  
ATOM    680  HE1 PHE A  53       4.897   4.902  10.700  1.00  0.00           H  
ATOM    681  CZ  PHE A  53       6.977   5.062  10.130  1.00  0.00           C  
ATOM    682  HZ  PHE A  53       6.707   5.772   9.360  1.00  0.00           H  
ATOM    683  CE2 PHE A  53       8.287   4.662  10.410  1.00  0.00           C  
ATOM    684  HE2 PHE A  53       9.097   5.122   9.860  1.00  0.00           H  
ATOM    685  CD2 PHE A  53       8.477   3.732  11.440  1.00  0.00           C  
ATOM    686  HD2 PHE A  53       9.497   3.442  11.630  1.00  0.00           H  
ATOM    687  C   PHE A  53       8.467   0.492  11.720  1.00  0.00           C  
ATOM    688  O   PHE A  53       7.927   0.222  10.650  1.00  0.00           O  
ATOM    689  N   PHE A  54       9.797   0.552  11.810  1.00  0.00           N  
ATOM    690  H   PHE A  54      10.377   0.632  12.640  1.00  0.00           H  
ATOM    691  CA  PHE A  54      10.627   0.482  10.630  1.00  0.00           C  
ATOM    692  HA  PHE A  54      10.237   1.252   9.960  1.00  0.00           H  
ATOM    693  CB  PHE A  54      12.047   0.932  10.950  1.00  0.00           C  
ATOM    694  HB3 PHE A  54      12.787   0.382  10.360  1.00  0.00           H  
ATOM    695  HB2 PHE A  54      12.327   0.622  11.950  1.00  0.00           H  
ATOM    696  CG  PHE A  54      12.277   2.412  10.760  1.00  0.00           C  
ATOM    697  CD1 PHE A  54      12.567   3.182  11.890  1.00  0.00           C  
ATOM    698  HD1 PHE A  54      12.787   2.732  12.850  1.00  0.00           H  
ATOM    699  CE1 PHE A  54      12.567   4.572  11.730  1.00  0.00           C  
ATOM    700  HE1 PHE A  54      12.787   5.242  12.560  1.00  0.00           H  
ATOM    701  CZ  PHE A  54      12.217   5.262  10.570  1.00  0.00           C  
ATOM    702  HZ  PHE A  54      12.097   6.332  10.580  1.00  0.00           H  
ATOM    703  CE2 PHE A  54      11.977   4.462   9.440  1.00  0.00           C  
ATOM    704  HE2 PHE A  54      11.797   4.952   8.490  1.00  0.00           H  
ATOM    705  CD2 PHE A  54      12.077   3.072   9.540  1.00  0.00           C  
ATOM    706  HD2 PHE A  54      11.857   2.522   8.630  1.00  0.00           H  
ATOM    707  C   PHE A  54      10.597  -0.838   9.880  1.00  0.00           C  
ATOM    708  O   PHE A  54      10.797  -0.838   8.670  1.00  0.00           O  
ATOM    709  N   ILE A  55      10.317  -1.958  10.560  1.00  0.00           N  
ATOM    710  H   ILE A  55      10.097  -1.848  11.540  1.00  0.00           H  
ATOM    711  CA  ILE A  55      10.047  -3.288  10.050  1.00  0.00           C  
ATOM    712  HA  ILE A  55      10.927  -3.478   9.430  1.00  0.00           H  
ATOM    713  CB  ILE A  55      10.037  -4.328  11.160  1.00  0.00           C  
ATOM    714  HB  ILE A  55       9.337  -4.038  11.950  1.00  0.00           H  
ATOM    715  CG2 ILE A  55       9.577  -5.718  10.760  1.00  0.00           C  
ATOM    716 HG21 ILE A  55      10.307  -6.208  10.110  1.00  0.00           H  
ATOM    717 HG22 ILE A  55       9.477  -6.308  11.670  1.00  0.00           H  
ATOM    718 HG23 ILE A  55       8.647  -5.578  10.210  1.00  0.00           H  
ATOM    719  CG1 ILE A  55      11.447  -4.358  11.760  1.00  0.00           C  
ATOM    720 HG13 ILE A  55      11.747  -3.358  12.070  1.00  0.00           H  
ATOM    721 HG12 ILE A  55      12.087  -4.708  10.950  1.00  0.00           H  
ATOM    722  CD1 ILE A  55      11.617  -5.318  12.930  1.00  0.00           C  
ATOM    723 HD11 ILE A  55      12.527  -5.128  13.500  1.00  0.00           H  
ATOM    724 HD12 ILE A  55      10.777  -5.408  13.610  1.00  0.00           H  
ATOM    725 HD13 ILE A  55      11.757  -6.328  12.530  1.00  0.00           H  
ATOM    726  C   ILE A  55       8.777  -3.348   9.210  1.00  0.00           C  
ATOM    727  O   ILE A  55       8.767  -3.878   8.100  1.00  0.00           O  
ATOM    728  N   THR A  56       7.667  -2.768   9.660  1.00  0.00           N  
ATOM    729  H   THR A  56       7.747  -2.228  10.510  1.00  0.00           H  
ATOM    730  CA  THR A  56       6.377  -2.718   9.000  1.00  0.00           C  
ATOM    731  HA  THR A  56       5.987  -3.728   8.870  1.00  0.00           H  
ATOM    732  CB  THR A  56       5.337  -2.068   9.910  1.00  0.00           C  
ATOM    733  HB  THR A  56       5.577  -1.028  10.140  1.00  0.00           H  
ATOM    734  CG2 THR A  56       3.887  -2.038   9.430  1.00  0.00           C  
ATOM    735 HG21 THR A  56       3.637  -2.978   8.940  1.00  0.00           H  
ATOM    736 HG22 THR A  56       3.147  -1.758  10.180  1.00  0.00           H  
ATOM    737 HG23 THR A  56       3.777  -1.308   8.630  1.00  0.00           H  
ATOM    738  OG1 THR A  56       5.307  -2.868  11.070  1.00  0.00           O  
ATOM    739  HG1 THR A  56       5.967  -2.518  11.670  1.00  0.00           H  
ATOM    740  C   THR A  56       6.367  -2.008   7.650  1.00  0.00           C  
ATOM    741  O   THR A  56       5.837  -2.398   6.610  1.00  0.00           O  
ATOM    742  N   VAL A  57       7.007  -0.838   7.670  1.00  0.00           N  
ATOM    743  H   VAL A  57       7.387  -0.438   8.520  1.00  0.00           H  
ATOM    744  CA  VAL A  57       7.227  -0.078   6.450  1.00  0.00           C  
ATOM    745  HA  VAL A  57       6.367  -0.278   5.820  1.00  0.00           H  
ATOM    746  CB  VAL A  57       7.267   1.432   6.610  1.00  0.00           C  
ATOM    747  HB  VAL A  57       7.187   1.872   5.620  1.00  0.00           H  
ATOM    748  CG1 VAL A  57       6.047   1.982   7.340  1.00  0.00           C  
ATOM    749 HG11 VAL A  57       5.627   2.782   6.740  1.00  0.00           H  
ATOM    750 HG12 VAL A  57       5.207   1.312   7.520  1.00  0.00           H  
ATOM    751 HG13 VAL A  57       6.427   2.392   8.270  1.00  0.00           H  
ATOM    752  CG2 VAL A  57       8.597   1.822   7.260  1.00  0.00           C  
ATOM    753 HG21 VAL A  57       9.457   1.312   6.830  1.00  0.00           H  
ATOM    754 HG22 VAL A  57       8.757   2.892   7.190  1.00  0.00           H  
ATOM    755 HG23 VAL A  57       8.617   1.552   8.320  1.00  0.00           H  
ATOM    756  C   VAL A  57       8.337  -0.698   5.610  1.00  0.00           C  
ATOM    757  O   VAL A  57       8.267  -0.538   4.390  1.00  0.00           O  
ATOM    758  N   GLY A  58       9.317  -1.418   6.160  1.00  0.00           N  
ATOM    759  H   GLY A  58       9.587  -1.188   7.100  1.00  0.00           H  
ATOM    760  CA  GLY A  58      10.127  -2.338   5.390  1.00  0.00           C  
ATOM    761  HA3 GLY A  58      10.877  -2.858   5.990  1.00  0.00           H  
ATOM    762  HA2 GLY A  58      10.637  -1.748   4.630  1.00  0.00           H  
ATOM    763  C   GLY A  58       9.367  -3.398   4.620  1.00  0.00           C  
ATOM    764  O   GLY A  58       9.727  -3.758   3.500  1.00  0.00           O  
ATOM    765  N   LEU A  59       8.137  -3.728   5.020  1.00  0.00           N  
ATOM    766  H   LEU A  59       7.967  -3.598   6.010  1.00  0.00           H  
ATOM    767  CA  LEU A  59       7.167  -4.478   4.250  1.00  0.00           C  
ATOM    768  HA  LEU A  59       7.737  -5.188   3.650  1.00  0.00           H  
ATOM    769  CB  LEU A  59       6.427  -5.458   5.160  1.00  0.00           C  
ATOM    770  HB3 LEU A  59       5.827  -5.978   4.410  1.00  0.00           H  
ATOM    771  HB2 LEU A  59       5.727  -4.908   5.790  1.00  0.00           H  
ATOM    772  CG  LEU A  59       7.207  -6.458   6.000  1.00  0.00           C  
ATOM    773  HG  LEU A  59       7.817  -5.878   6.690  1.00  0.00           H  
ATOM    774  CD1 LEU A  59       6.227  -7.278   6.830  1.00  0.00           C  
ATOM    775 HD11 LEU A  59       5.637  -6.578   7.420  1.00  0.00           H  
ATOM    776 HD12 LEU A  59       5.507  -7.848   6.240  1.00  0.00           H  
ATOM    777 HD13 LEU A  59       6.777  -7.998   7.440  1.00  0.00           H  
ATOM    778  CD2 LEU A  59       8.107  -7.358   5.160  1.00  0.00           C  
ATOM    779 HD21 LEU A  59       7.507  -7.918   4.450  1.00  0.00           H  
ATOM    780 HD22 LEU A  59       8.857  -6.818   4.580  1.00  0.00           H  
ATOM    781 HD23 LEU A  59       8.747  -8.048   5.720  1.00  0.00           H  
ATOM    782  C   LEU A  59       6.417  -3.608   3.260  1.00  0.00           C  
ATOM    783  O   LEU A  59       6.547  -3.668   2.040  1.00  0.00           O  
ATOM    784  N   VAL A  60       5.477  -2.828   3.790  1.00  0.00           N  
ATOM    785  H   VAL A  60       5.437  -2.728   4.800  1.00  0.00           H  
ATOM    786  CA  VAL A  60       4.457  -2.218   2.960  1.00  0.00           C  
ATOM    787  HA  VAL A  60       4.147  -3.048   2.330  1.00  0.00           H  
ATOM    788  CB  VAL A  60       3.257  -1.648   3.720  1.00  0.00           C  
ATOM    789  HB  VAL A  60       2.447  -1.488   3.000  1.00  0.00           H  
ATOM    790  CG1 VAL A  60       2.707  -2.528   4.840  1.00  0.00           C  
ATOM    791 HG11 VAL A  60       1.817  -2.028   5.230  1.00  0.00           H  
ATOM    792 HG12 VAL A  60       2.357  -3.508   4.520  1.00  0.00           H  
ATOM    793 HG13 VAL A  60       3.447  -2.838   5.570  1.00  0.00           H  
ATOM    794  CG2 VAL A  60       3.627  -0.338   4.410  1.00  0.00           C  
ATOM    795 HG21 VAL A  60       3.917   0.462   3.720  1.00  0.00           H  
ATOM    796 HG22 VAL A  60       2.807  -0.018   5.050  1.00  0.00           H  
ATOM    797 HG23 VAL A  60       4.477  -0.478   5.070  1.00  0.00           H  
ATOM    798  C   VAL A  60       4.927  -1.188   1.930  1.00  0.00           C  
ATOM    799  O   VAL A  60       4.207  -1.058   0.950  1.00  0.00           O  
ATOM    800  N   GLU A  61       6.037  -0.468   2.050  1.00  0.00           N  
ATOM    801  H   GLU A  61       6.627  -0.658   2.850  1.00  0.00           H  
ATOM    802  CA  GLU A  61       6.427   0.432   0.980  1.00  0.00           C  
ATOM    803  HA  GLU A  61       5.517   1.002   0.770  1.00  0.00           H  
ATOM    804  CB  GLU A  61       7.567   1.382   1.350  1.00  0.00           C  
ATOM    805  HB3 GLU A  61       7.697   2.152   0.600  1.00  0.00           H  
ATOM    806  HB2 GLU A  61       8.537   0.892   1.370  1.00  0.00           H  
ATOM    807  CG  GLU A  61       7.247   2.082   2.670  1.00  0.00           C  
ATOM    808  HG3 GLU A  61       6.767   1.442   3.410  1.00  0.00           H  
ATOM    809  HG2 GLU A  61       6.507   2.832   2.400  1.00  0.00           H  
ATOM    810  CD  GLU A  61       8.437   2.882   3.180  1.00  0.00           C  
ATOM    811  OE1 GLU A  61       9.597   2.402   3.200  1.00  0.00           O  
ATOM    812  OE2 GLU A  61       8.217   4.022   3.630  1.00  0.00           O  
ATOM    813  C   GLU A  61       6.837  -0.338  -0.270  1.00  0.00           C  
ATOM    814  O   GLU A  61       6.627   0.172  -1.360  1.00  0.00           O  
ATOM    815  N   ALA A  62       7.327  -1.578  -0.160  1.00  0.00           N  
ATOM    816  H   ALA A  62       7.337  -2.008   0.750  1.00  0.00           H  
ATOM    817  CA  ALA A  62       7.737  -2.408  -1.280  1.00  0.00           C  
ATOM    818  HA  ALA A  62       8.507  -1.908  -1.870  1.00  0.00           H  
ATOM    819  CB  ALA A  62       8.367  -3.678  -0.720  1.00  0.00           C  
ATOM    820  HB1 ALA A  62       9.017  -3.318   0.080  1.00  0.00           H  
ATOM    821  HB2 ALA A  62       7.527  -4.188  -0.240  1.00  0.00           H  
ATOM    822  HB3 ALA A  62       8.837  -4.368  -1.420  1.00  0.00           H  
ATOM    823  C   ALA A  62       6.587  -2.688  -2.240  1.00  0.00           C  
ATOM    824  O   ALA A  62       6.757  -2.788  -3.450  1.00  0.00           O  
ATOM    825  N   ALA A  63       5.357  -2.708  -1.720  1.00  0.00           N  
ATOM    826  H   ALA A  63       5.247  -2.658  -0.720  1.00  0.00           H  
ATOM    827  CA  ALA A  63       4.197  -2.858  -2.580  1.00  0.00           C  
ATOM    828  HA  ALA A  63       4.407  -3.708  -3.230  1.00  0.00           H  
ATOM    829  CB  ALA A  63       2.977  -3.098  -1.690  1.00  0.00           C  
ATOM    830  HB1 ALA A  63       3.267  -4.038  -1.210  1.00  0.00           H  
ATOM    831  HB2 ALA A  63       2.727  -2.238  -1.070  1.00  0.00           H  
ATOM    832  HB3 ALA A  63       2.127  -3.328  -2.330  1.00  0.00           H  
ATOM    833  C   ALA A  63       4.057  -1.668  -3.510  1.00  0.00           C  
ATOM    834  O   ALA A  63       3.347  -1.828  -4.500  1.00  0.00           O  
ATOM    835  N   TYR A  64       4.637  -0.488  -3.250  1.00  0.00           N  
ATOM    836  H   TYR A  64       5.197  -0.368  -2.420  1.00  0.00           H  
ATOM    837  CA  TYR A  64       4.697   0.672  -4.110  1.00  0.00           C  
ATOM    838  HA  TYR A  64       3.817   0.602  -4.750  1.00  0.00           H  
ATOM    839  CB  TYR A  64       4.597   1.902  -3.210  1.00  0.00           C  
ATOM    840  HB3 TYR A  64       5.417   1.922  -2.500  1.00  0.00           H  
ATOM    841  HB2 TYR A  64       3.667   1.842  -2.630  1.00  0.00           H  
ATOM    842  CG  TYR A  64       4.517   3.212  -3.950  1.00  0.00           C  
ATOM    843  CD1 TYR A  64       3.627   3.372  -5.020  1.00  0.00           C  
ATOM    844  HD1 TYR A  64       2.997   2.572  -5.380  1.00  0.00           H  
ATOM    845  CE1 TYR A  64       3.537   4.602  -5.680  1.00  0.00           C  
ATOM    846  HE1 TYR A  64       2.897   4.762  -6.540  1.00  0.00           H  
ATOM    847  CZ  TYR A  64       4.367   5.642  -5.220  1.00  0.00           C  
ATOM    848  OH  TYR A  64       4.377   6.822  -5.910  1.00  0.00           O  
ATOM    849  HH  TYR A  64       3.627   7.022  -6.470  1.00  0.00           H  
ATOM    850  CE2 TYR A  64       5.337   5.512  -4.210  1.00  0.00           C  
ATOM    851  HE2 TYR A  64       6.047   6.322  -4.080  1.00  0.00           H  
ATOM    852  CD2 TYR A  64       5.457   4.212  -3.690  1.00  0.00           C  
ATOM    853  HD2 TYR A  64       6.247   4.062  -2.970  1.00  0.00           H  
ATOM    854  C   TYR A  64       5.907   0.752  -5.030  1.00  0.00           C  
ATOM    855  O   TYR A  64       5.807   1.012  -6.230  1.00  0.00           O  
ATOM    856  N   PHE A  65       7.137   0.572  -4.540  1.00  0.00           N  
ATOM    857  H   PHE A  65       7.187   0.302  -3.570  1.00  0.00           H  
ATOM    858  CA  PHE A  65       8.357   0.772  -5.300  1.00  0.00           C  
ATOM    859  HA  PHE A  65       8.237   1.702  -5.840  1.00  0.00           H  
ATOM    860  CB  PHE A  65       9.497   0.942  -4.300  1.00  0.00           C  
ATOM    861  HB3 PHE A  65      10.447   1.012  -4.840  1.00  0.00           H  
ATOM    862  HB2 PHE A  65       9.647   0.012  -3.760  1.00  0.00           H  
ATOM    863  CG  PHE A  65       9.397   2.082  -3.320  1.00  0.00           C  
ATOM    864  CD1 PHE A  65       8.927   3.362  -3.630  1.00  0.00           C  
ATOM    865  HD1 PHE A  65       8.507   3.542  -4.610  1.00  0.00           H  
ATOM    866  CE1 PHE A  65       8.987   4.392  -2.680  1.00  0.00           C  
ATOM    867  HE1 PHE A  65       8.557   5.362  -2.850  1.00  0.00           H  
ATOM    868  CZ  PHE A  65       9.347   4.122  -1.350  1.00  0.00           C  
ATOM    869  HZ  PHE A  65       9.287   4.882  -0.590  1.00  0.00           H  
ATOM    870  CE2 PHE A  65       9.757   2.822  -1.040  1.00  0.00           C  
ATOM    871  HE2 PHE A  65      10.117   2.592  -0.040  1.00  0.00           H  
ATOM    872  CD2 PHE A  65       9.807   1.812  -2.010  1.00  0.00           C  
ATOM    873  HD2 PHE A  65      10.277   0.902  -1.650  1.00  0.00           H  
ATOM    874  C   PHE A  65       8.547  -0.308  -6.360  1.00  0.00           C  
ATOM    875  O   PHE A  65       8.907   0.032  -7.490  1.00  0.00           O  
ATOM    876  N   ILE A  66       8.257  -1.578  -6.060  1.00  0.00           N  
ATOM    877  H   ILE A  66       7.877  -1.748  -5.150  1.00  0.00           H  
ATOM    878  CA  ILE A  66       8.397  -2.658  -7.020  1.00  0.00           C  
ATOM    879  HA  ILE A  66       9.347  -2.588  -7.550  1.00  0.00           H  
ATOM    880  CB  ILE A  66       8.307  -3.978  -6.280  1.00  0.00           C  
ATOM    881  HB  ILE A  66       7.337  -4.018  -5.800  1.00  0.00           H  
ATOM    882  CG2 ILE A  66       8.517  -5.188  -7.200  1.00  0.00           C  
ATOM    883 HG21 ILE A  66       9.577  -5.458  -7.260  1.00  0.00           H  
ATOM    884 HG22 ILE A  66       8.027  -6.058  -6.780  1.00  0.00           H  
ATOM    885 HG23 ILE A  66       8.057  -4.958  -8.160  1.00  0.00           H  
ATOM    886  CG1 ILE A  66       9.347  -4.068  -5.160  1.00  0.00           C  
ATOM    887 HG13 ILE A  66       9.307  -3.188  -4.520  1.00  0.00           H  
ATOM    888 HG12 ILE A  66      10.347  -4.188  -5.560  1.00  0.00           H  
ATOM    889  CD1 ILE A  66       8.977  -5.128  -4.130  1.00  0.00           C  
ATOM    890 HD11 ILE A  66       9.677  -5.198  -3.300  1.00  0.00           H  
ATOM    891 HD12 ILE A  66       7.987  -4.928  -3.730  1.00  0.00           H  
ATOM    892 HD13 ILE A  66       8.937  -6.068  -4.690  1.00  0.00           H  
ATOM    893  C   ILE A  66       7.337  -2.528  -8.120  1.00  0.00           C  
ATOM    894  O   ILE A  66       7.577  -2.698  -9.310  1.00  0.00           O  
ATOM    895  N   ASN A  67       6.077  -2.308  -7.730  1.00  0.00           N  
ATOM    896  H   ASN A  67       5.797  -2.328  -6.760  1.00  0.00           H  
ATOM    897  CA  ASN A  67       5.087  -1.968  -8.720  1.00  0.00           C  
ATOM    898  HA  ASN A  67       4.867  -2.848  -9.330  1.00  0.00           H  
ATOM    899  CB  ASN A  67       3.817  -1.588  -7.970  1.00  0.00           C  
ATOM    900  HB3 ASN A  67       3.097  -1.208  -8.690  1.00  0.00           H  
ATOM    901  HB2 ASN A  67       3.977  -0.848  -7.180  1.00  0.00           H  
ATOM    902  CG  ASN A  67       3.117  -2.868  -7.510  1.00  0.00           C  
ATOM    903  OD1 ASN A  67       3.747  -3.878  -7.190  1.00  0.00           O  
ATOM    904  ND2 ASN A  67       1.797  -2.948  -7.700  1.00  0.00           N  
ATOM    905 HD21 ASN A  67       1.267  -2.148  -8.020  1.00  0.00           H  
ATOM    906 HD22 ASN A  67       1.427  -3.708  -7.150  1.00  0.00           H  
ATOM    907  C   ASN A  67       5.467  -0.768  -9.570  1.00  0.00           C  
ATOM    908  O   ASN A  67       4.957  -0.738 -10.680  1.00  0.00           O  
ATOM    909  N   LEU A  68       6.367   0.132  -9.150  1.00  0.00           N  
ATOM    910  H   LEU A  68       6.797   0.002  -8.250  1.00  0.00           H  
ATOM    911  CA  LEU A  68       6.937   1.212  -9.930  1.00  0.00           C  
ATOM    912  HA  LEU A  68       6.107   1.432 -10.600  1.00  0.00           H  
ATOM    913  CB  LEU A  68       7.367   2.432  -9.130  1.00  0.00           C  
ATOM    914  HB3 LEU A  68       8.187   2.092  -8.490  1.00  0.00           H  
ATOM    915  HB2 LEU A  68       6.577   2.702  -8.430  1.00  0.00           H  
ATOM    916  CG  LEU A  68       7.757   3.692  -9.890  1.00  0.00           C  
ATOM    917  HG  LEU A  68       8.527   3.452 -10.610  1.00  0.00           H  
ATOM    918  CD1 LEU A  68       6.567   4.292 -10.640  1.00  0.00           C  
ATOM    919 HD11 LEU A  68       6.127   3.612 -11.360  1.00  0.00           H  
ATOM    920 HD12 LEU A  68       5.767   4.502  -9.930  1.00  0.00           H  
ATOM    921 HD13 LEU A  68       6.887   5.112 -11.280  1.00  0.00           H  
ATOM    922  CD2 LEU A  68       8.287   4.712  -8.890  1.00  0.00           C  
ATOM    923 HD21 LEU A  68       9.107   4.312  -8.290  1.00  0.00           H  
ATOM    924 HD22 LEU A  68       8.737   5.612  -9.320  1.00  0.00           H  
ATOM    925 HD23 LEU A  68       7.537   4.972  -8.140  1.00  0.00           H  
ATOM    926  C   LEU A  68       8.007   0.752 -10.920  1.00  0.00           C  
ATOM    927  O   LEU A  68       7.997   1.152 -12.080  1.00  0.00           O  
ATOM    928  N   ALA A  69       8.877  -0.168 -10.500  1.00  0.00           N  
ATOM    929  H   ALA A  69       8.727  -0.478  -9.550  1.00  0.00           H  
ATOM    930  CA  ALA A  69       9.837  -0.838 -11.350  1.00  0.00           C  
ATOM    931  HA  ALA A  69      10.477  -0.108 -11.840  1.00  0.00           H  
ATOM    932  CB  ALA A  69      10.827  -1.688 -10.560  1.00  0.00           C  
ATOM    933  HB1 ALA A  69      11.517  -2.228 -11.220  1.00  0.00           H  
ATOM    934  HB2 ALA A  69      11.517  -1.008 -10.050  1.00  0.00           H  
ATOM    935  HB3 ALA A  69      10.297  -2.258  -9.800  1.00  0.00           H  
ATOM    936  C   ALA A  69       9.167  -1.708 -12.400  1.00  0.00           C  
ATOM    937  O   ALA A  69       9.757  -1.978 -13.440  1.00  0.00           O  
ATOM    938  N   PHE A  70       8.007  -2.328 -12.130  1.00  0.00           N  
ATOM    939  H   PHE A  70       7.677  -2.278 -11.180  1.00  0.00           H  
ATOM    940  CA  PHE A  70       7.217  -3.028 -13.120  1.00  0.00           C  
ATOM    941  HA  PHE A  70       7.817  -3.598 -13.830  1.00  0.00           H  
ATOM    942  CB  PHE A  70       6.297  -4.058 -12.460  1.00  0.00           C  
ATOM    943  HB3 PHE A  70       5.667  -4.408 -13.270  1.00  0.00           H  
ATOM    944  HB2 PHE A  70       5.697  -3.548 -11.710  1.00  0.00           H  
ATOM    945  CG  PHE A  70       6.977  -5.198 -11.750  1.00  0.00           C  
ATOM    946  CD1 PHE A  70       6.227  -5.778 -10.710  1.00  0.00           C  
ATOM    947  HD1 PHE A  70       5.177  -5.538 -10.680  1.00  0.00           H  
ATOM    948  CE1 PHE A  70       6.807  -6.758  -9.900  1.00  0.00           C  
ATOM    949  HE1 PHE A  70       6.217  -7.248  -9.140  1.00  0.00           H  
ATOM    950  CZ  PHE A  70       8.167  -7.028 -10.020  1.00  0.00           C  
ATOM    951  HZ  PHE A  70       8.607  -7.678  -9.270  1.00  0.00           H  
ATOM    952  CE2 PHE A  70       8.907  -6.538 -11.100  1.00  0.00           C  
ATOM    953  HE2 PHE A  70       9.967  -6.708 -11.190  1.00  0.00           H  
ATOM    954  CD2 PHE A  70       8.317  -5.568 -11.920  1.00  0.00           C  
ATOM    955  HD2 PHE A  70       8.977  -5.118 -12.650  1.00  0.00           H  
ATOM    956  C   PHE A  70       6.337  -2.048 -13.870  1.00  0.00           C  
ATOM    957  O   PHE A  70       5.827  -2.398 -14.940  1.00  0.00           O  
ATOM    958  N   MET A  71       6.107  -0.818 -13.410  1.00  0.00           N  
ATOM    959  H   MET A  71       6.207  -0.748 -12.410  1.00  0.00           H  
ATOM    960  CA  MET A  71       5.617   0.282 -14.210  1.00  0.00           C  
ATOM    961  HA  MET A  71       4.817  -0.128 -14.830  1.00  0.00           H  
ATOM    962  CB  MET A  71       4.957   1.402 -13.410  1.00  0.00           C  
ATOM    963  HB3 MET A  71       5.757   1.822 -12.800  1.00  0.00           H  
ATOM    964  HB2 MET A  71       4.267   0.952 -12.690  1.00  0.00           H  
ATOM    965  CG  MET A  71       4.417   2.512 -14.300  1.00  0.00           C  
ATOM    966  HG3 MET A  71       3.767   3.192 -13.750  1.00  0.00           H  
ATOM    967  HG2 MET A  71       3.767   2.062 -15.060  1.00  0.00           H  
ATOM    968  SD  MET A  71       5.507   3.562 -15.290  1.00  0.00           S  
ATOM    969  CE  MET A  71       5.457   5.002 -14.200  1.00  0.00           C  
ATOM    970  HE1 MET A  71       5.987   5.842 -14.650  1.00  0.00           H  
ATOM    971  HE2 MET A  71       4.437   5.312 -13.950  1.00  0.00           H  
ATOM    972  HE3 MET A  71       5.977   4.712 -13.290  1.00  0.00           H  
ATOM    973  C   MET A  71       6.647   0.662 -15.260  1.00  0.00           C  
ATOM    974  O   MET A  71       6.277   0.602 -16.430  1.00  0.00           O  
ATOM    975  N   ALA A  72       7.917   0.932 -14.940  1.00  0.00           N  
ATOM    976  H   ALA A  72       8.097   0.892 -13.950  1.00  0.00           H  
ATOM    977  CA  ALA A  72       9.037   1.082 -15.850  1.00  0.00           C  
ATOM    978  HA  ALA A  72       8.897   2.092 -16.250  1.00  0.00           H  
ATOM    979  CB  ALA A  72      10.347   0.912 -15.090  1.00  0.00           C  
ATOM    980  HB1 ALA A  72      10.627  -0.118 -14.870  1.00  0.00           H  
ATOM    981  HB2 ALA A  72      11.117   1.422 -15.670  1.00  0.00           H  
ATOM    982  HB3 ALA A  72      10.227   1.502 -14.180  1.00  0.00           H  
ATOM    983  C   ALA A  72       9.047   0.012 -16.930  1.00  0.00           C  
ATOM    984  O   ALA A  72       9.287   0.362 -18.090  1.00  0.00           O  
ATOM    985  N   LEU A  73       8.827  -1.268 -16.610  1.00  0.00           N  
ATOM    986  H   LEU A  73       8.707  -1.468 -15.630  1.00  0.00           H  
ATOM    987  CA  LEU A  73       8.977  -2.408 -17.490  1.00  0.00           C  
ATOM    988  HA  LEU A  73       9.997  -2.558 -17.850  1.00  0.00           H  
ATOM    989  CB  LEU A  73       8.687  -3.668 -16.680  1.00  0.00           C  
ATOM    990  HB3 LEU A  73       7.677  -3.518 -16.290  1.00  0.00           H  
ATOM    991  HB2 LEU A  73       9.277  -3.628 -15.770  1.00  0.00           H  
ATOM    992  CG  LEU A  73       8.937  -4.968 -17.450  1.00  0.00           C  
ATOM    993  HG  LEU A  73       8.627  -4.808 -18.480  1.00  0.00           H  
ATOM    994  CD1 LEU A  73      10.397  -5.408 -17.540  1.00  0.00           C  
ATOM    995 HD11 LEU A  73      10.527  -6.138 -18.340  1.00  0.00           H  
ATOM    996 HD12 LEU A  73      10.877  -4.468 -17.810  1.00  0.00           H  
ATOM    997 HD13 LEU A  73      10.697  -5.738 -16.550  1.00  0.00           H  
ATOM    998  CD2 LEU A  73       8.217  -6.088 -16.700  1.00  0.00           C  
ATOM    999 HD21 LEU A  73       7.137  -5.998 -16.630  1.00  0.00           H  
ATOM   1000 HD22 LEU A  73       8.437  -7.068 -17.130  1.00  0.00           H  
ATOM   1001 HD23 LEU A  73       8.597  -5.968 -15.690  1.00  0.00           H  
ATOM   1002  C   LEU A  73       8.027  -2.258 -18.670  1.00  0.00           C  
ATOM   1003  O   LEU A  73       8.457  -2.398 -19.810  1.00  0.00           O  
ATOM   1004  N   PHE A  74       6.767  -1.818 -18.580  1.00  0.00           N  
ATOM   1005  H   PHE A  74       6.427  -1.858 -17.640  1.00  0.00           H  
ATOM   1006  CA  PHE A  74       5.837  -1.598 -19.670  1.00  0.00           C  
ATOM   1007  HA  PHE A  74       5.917  -2.448 -20.350  1.00  0.00           H  
ATOM   1008  CB  PHE A  74       4.387  -1.608 -19.170  1.00  0.00           C  
ATOM   1009  HB3 PHE A  74       3.777  -1.688 -20.070  1.00  0.00           H  
ATOM   1010  HB2 PHE A  74       4.177  -0.678 -18.640  1.00  0.00           H  
ATOM   1011  CG  PHE A  74       4.007  -2.738 -18.240  1.00  0.00           C  
ATOM   1012  CD1 PHE A  74       2.967  -2.548 -17.330  1.00  0.00           C  
ATOM   1013  HD1 PHE A  74       2.537  -1.558 -17.290  1.00  0.00           H  
ATOM   1014  CE1 PHE A  74       2.447  -3.498 -16.440  1.00  0.00           C  
ATOM   1015  HE1 PHE A  74       1.687  -3.228 -15.730  1.00  0.00           H  
ATOM   1016  CZ  PHE A  74       3.077  -4.748 -16.380  1.00  0.00           C  
ATOM   1017  HZ  PHE A  74       2.937  -5.428 -15.550  1.00  0.00           H  
ATOM   1018  CE2 PHE A  74       4.107  -4.948 -17.310  1.00  0.00           C  
ATOM   1019  HE2 PHE A  74       4.607  -5.908 -17.280  1.00  0.00           H  
ATOM   1020  CD2 PHE A  74       4.577  -4.018 -18.240  1.00  0.00           C  
ATOM   1021  HD2 PHE A  74       5.447  -4.308 -18.810  1.00  0.00           H  
ATOM   1022  C   PHE A  74       6.167  -0.378 -20.510  1.00  0.00           C  
ATOM   1023  O   PHE A  74       6.147  -0.548 -21.730  1.00  0.00           O  
ATOM   1024  N   VAL A  75       6.447   0.792 -19.950  1.00  0.00           N  
ATOM   1025  H   VAL A  75       6.577   0.812 -18.950  1.00  0.00           H  
ATOM   1026  CA  VAL A  75       6.707   2.042 -20.630  1.00  0.00           C  
ATOM   1027  HA  VAL A  75       6.157   2.072 -21.580  1.00  0.00           H  
ATOM   1028  CB  VAL A  75       6.137   3.282 -19.940  1.00  0.00           C  
ATOM   1029  HB  VAL A  75       6.177   4.122 -20.640  1.00  0.00           H  
ATOM   1030  CG1 VAL A  75       4.717   3.072 -19.420  1.00  0.00           C  
ATOM   1031 HG11 VAL A  75       4.737   2.172 -18.800  1.00  0.00           H  
ATOM   1032 HG12 VAL A  75       4.407   3.892 -18.780  1.00  0.00           H  
ATOM   1033 HG13 VAL A  75       4.027   3.012 -20.260  1.00  0.00           H  
ATOM   1034  CG2 VAL A  75       7.027   3.562 -18.730  1.00  0.00           C  
ATOM   1035 HG21 VAL A  75       6.907   2.832 -17.930  1.00  0.00           H  
ATOM   1036 HG22 VAL A  75       8.067   3.502 -19.050  1.00  0.00           H  
ATOM   1037 HG23 VAL A  75       6.697   4.502 -18.300  1.00  0.00           H  
ATOM   1038  C   VAL A  75       8.097   2.142 -21.240  1.00  0.00           C  
ATOM   1039  O   VAL A  75       8.307   3.022 -22.070  1.00  0.00           O  
ATOM   1040  N   PHE A  76       9.037   1.262 -20.870  1.00  0.00           N  
ATOM   1041  H   PHE A  76       8.837   0.632 -20.110  1.00  0.00           H  
ATOM   1042  CA  PHE A  76      10.417   1.432 -21.280  1.00  0.00           C  
ATOM   1043  HA  PHE A  76      10.407   2.112 -22.140  1.00  0.00           H  
ATOM   1044  CB  PHE A  76      11.307   2.032 -20.200  1.00  0.00           C  
ATOM   1045  HB3 PHE A  76      12.297   2.112 -20.660  1.00  0.00           H  
ATOM   1046  HB2 PHE A  76      11.347   1.422 -19.300  1.00  0.00           H  
ATOM   1047  CG  PHE A  76      10.957   3.432 -19.750  1.00  0.00           C  
ATOM   1048  CD1 PHE A  76      10.617   3.802 -18.450  1.00  0.00           C  
ATOM   1049  HD1 PHE A  76      10.747   3.102 -17.640  1.00  0.00           H  
ATOM   1050  CE1 PHE A  76      10.317   5.122 -18.100  1.00  0.00           C  
ATOM   1051  HE1 PHE A  76       9.997   5.412 -17.100  1.00  0.00           H  
ATOM   1052  CZ  PHE A  76      10.237   6.092 -19.110  1.00  0.00           C  
ATOM   1053  HZ  PHE A  76      10.047   7.132 -18.890  1.00  0.00           H  
ATOM   1054  CE2 PHE A  76      10.537   5.762 -20.440  1.00  0.00           C  
ATOM   1055  HE2 PHE A  76      10.557   6.492 -21.230  1.00  0.00           H  
ATOM   1056  CD2 PHE A  76      10.807   4.422 -20.740  1.00  0.00           C  
ATOM   1057  HD2 PHE A  76      11.097   4.122 -21.730  1.00  0.00           H  
ATOM   1058  C   PHE A  76      11.047   0.132 -21.760  1.00  0.00           C  
ATOM   1059  O   PHE A  76      11.907   0.222 -22.630  1.00  0.00           O  
ATOM   1060  N   ALA A  77      10.637  -1.068 -21.340  1.00  0.00           N  
ATOM   1061  H   ALA A  77       9.917  -1.138 -20.630  1.00  0.00           H  
ATOM   1062  CA  ALA A  77      11.217  -2.298 -21.840  1.00  0.00           C  
ATOM   1063  HA  ALA A  77      12.057  -2.028 -22.480  1.00  0.00           H  
ATOM   1064  CB  ALA A  77      11.737  -3.188 -20.720  1.00  0.00           C  
ATOM   1065  HB1 ALA A  77      12.637  -2.748 -20.290  1.00  0.00           H  
ATOM   1066  HB2 ALA A  77      11.037  -3.428 -19.920  1.00  0.00           H  
ATOM   1067  HB3 ALA A  77      12.107  -4.138 -21.100  1.00  0.00           H  
ATOM   1068  C   ALA A  77      10.227  -3.038 -22.730  1.00  0.00           C  
ATOM   1069  O   ALA A  77      10.597  -3.698 -23.700  1.00  0.00           O  
ATOM   1070  N   THR A  78       8.937  -2.788 -22.500  1.00  0.00           N  
ATOM   1071  H   THR A  78       8.757  -2.248 -21.660  1.00  0.00           H  
ATOM   1072  CA  THR A  78       7.857  -3.328 -23.290  1.00  0.00           C  
ATOM   1073  HA  THR A  78       6.927  -3.308 -22.720  1.00  0.00           H  
ATOM   1074  CB  THR A  78       7.657  -2.408 -24.490  1.00  0.00           C  
ATOM   1075  HB  THR A  78       8.567  -2.428 -25.090  1.00  0.00           H  
ATOM   1076  CG2 THR A  78       6.427  -2.738 -25.320  1.00  0.00           C  
ATOM   1077 HG21 THR A  78       6.237  -1.968 -26.070  1.00  0.00           H  
ATOM   1078 HG22 THR A  78       6.537  -3.588 -26.000  1.00  0.00           H  
ATOM   1079 HG23 THR A  78       5.487  -2.888 -24.780  1.00  0.00           H  
ATOM   1080  OG1 THR A  78       7.477  -1.058 -24.130  1.00  0.00           O  
ATOM   1081  HG1 THR A  78       6.827  -0.978 -23.430  1.00  0.00           H  
ATOM   1082  C   THR A  78       8.057  -4.788 -23.690  1.00  0.00           C  
ATOM   1083  O   THR A  78       8.417  -5.048 -24.840  1.00  0.00           O  
ATOM   1084  N   PRO A  79       7.887  -5.788 -22.830  1.00  0.00           N  
ATOM   1085  CD  PRO A  79       7.427  -5.608 -21.470  1.00  0.00           C  
ATOM   1086  HD3 PRO A  79       6.537  -4.978 -21.490  1.00  0.00           H  
ATOM   1087  HD2 PRO A  79       8.227  -5.208 -20.850  1.00  0.00           H  
ATOM   1088  CG  PRO A  79       7.157  -7.018 -20.940  1.00  0.00           C  
ATOM   1089  HG3 PRO A  79       6.097  -7.258 -20.910  1.00  0.00           H  
ATOM   1090  HG2 PRO A  79       7.487  -7.138 -19.910  1.00  0.00           H  
ATOM   1091  CB  PRO A  79       7.967  -7.898 -21.890  1.00  0.00           C  
ATOM   1092  HB3 PRO A  79       7.597  -8.928 -21.950  1.00  0.00           H  
ATOM   1093  HB2 PRO A  79       8.997  -7.838 -21.560  1.00  0.00           H  
ATOM   1094  CA  PRO A  79       7.907  -7.178 -23.240  1.00  0.00           C  
ATOM   1095  HA  PRO A  79       8.837  -7.358 -23.780  1.00  0.00           H  
ATOM   1096  C   PRO A  79       6.727  -7.578 -24.120  1.00  0.00           C  
ATOM   1097  O   PRO A  79       5.617  -7.168 -23.800  1.00  0.00           O  
ATOM   1098  N   VAL A  80       6.967  -8.538 -25.020  1.00  0.00           N  
ATOM   1099  H   VAL A  80       7.927  -8.808 -25.200  1.00  0.00           H  
ATOM   1100  CA  VAL A  80       5.957  -9.078 -25.910  1.00  0.00           C  
ATOM   1101  HA  VAL A  80       4.957  -8.848 -25.550  1.00  0.00           H  
ATOM   1102  CB  VAL A  80       6.197  -8.648 -27.350  1.00  0.00           C  
ATOM   1103  HB  VAL A  80       5.437  -9.118 -27.970  1.00  0.00           H  
ATOM   1104  CG1 VAL A  80       6.057  -7.128 -27.490  1.00  0.00           C  
ATOM   1105 HG11 VAL A  80       6.837  -6.578 -26.960  1.00  0.00           H  
ATOM   1106 HG12 VAL A  80       5.937  -6.888 -28.550  1.00  0.00           H  
ATOM   1107 HG13 VAL A  80       5.147  -6.788 -27.010  1.00  0.00           H  
ATOM   1108  CG2 VAL A  80       7.557  -9.088 -27.880  1.00  0.00           C  
ATOM   1109 HG21 VAL A  80       8.317  -8.818 -27.140  1.00  0.00           H  
ATOM   1110 HG22 VAL A  80       7.577 -10.158 -28.090  1.00  0.00           H  
ATOM   1111 HG23 VAL A  80       7.627  -8.568 -28.850  1.00  0.00           H  
ATOM   1112  C   VAL A  80       5.917 -10.598 -25.910  1.00  0.00           C  
ATOM   1113  O   VAL A  80       6.807 -11.348 -25.510  1.00  0.00           O  
ATOM   1114  N   LYS A  81       4.777 -11.128 -26.350  1.00  0.00           N  
ATOM   1115  H   LYS A  81       4.097 -10.478 -26.720  1.00  0.00           H  
ATOM   1116  CA  LYS A  81       4.427 -12.488 -26.730  1.00  0.00           C  
ATOM   1117  HA  LYS A  81       5.307 -13.088 -26.490  1.00  0.00           H  
ATOM   1118  CB  LYS A  81       3.397 -12.978 -25.730  1.00  0.00           C  
ATOM   1119  HB3 LYS A  81       2.647 -12.188 -25.710  1.00  0.00           H  
ATOM   1120  HB2 LYS A  81       3.957 -12.968 -24.790  1.00  0.00           H  
ATOM   1121  CG  LYS A  81       2.667 -14.288 -26.060  1.00  0.00           C  
ATOM   1122  HG3 LYS A  81       2.147 -14.198 -27.010  1.00  0.00           H  
ATOM   1123  HG2 LYS A  81       1.967 -14.518 -25.260  1.00  0.00           H  
ATOM   1124  CD  LYS A  81       3.587 -15.508 -26.110  1.00  0.00           C  
ATOM   1125  HD3 LYS A  81       4.007 -15.828 -25.160  1.00  0.00           H  
ATOM   1126  HD2 LYS A  81       4.407 -15.398 -26.830  1.00  0.00           H  
ATOM   1127  CE  LYS A  81       2.727 -16.668 -26.580  1.00  0.00           C  
ATOM   1128  HE3 LYS A  81       3.357 -17.508 -26.880  1.00  0.00           H  
ATOM   1129  HE2 LYS A  81       2.167 -16.478 -27.500  1.00  0.00           H  
ATOM   1130  NZ  LYS A  81       1.807 -17.118 -25.520  1.00  0.00           N  
ATOM   1131  HZ1 LYS A  81       1.067 -17.738 -25.800  1.00  0.00           H  
ATOM   1132  HZ2 LYS A  81       2.297 -17.738 -24.880  1.00  0.00           H  
ATOM   1133  HZ3 LYS A  81       1.267 -16.408 -25.060  1.00  0.00           H  
ATOM   1134  C   LYS A  81       4.067 -12.538 -28.210  1.00  0.00           C  
ATOM   1135  O   LYS A  81       4.357 -13.608 -28.800  1.00  0.00           O  
ATOM   1136  OXT LYS A  81       3.597 -11.538 -28.780  1.00  0.00           O  
ATOM   1137  N   ASP B   2       1.667   8.592 -31.330  1.00  0.00           N  
ATOM   1138  H   ASP B   2       2.487   8.322 -31.850  1.00  0.00           H  
ATOM   1139  H2  ASP B   2       1.617   9.592 -31.440  1.00  0.00           H  
ATOM   1140  H3  ASP B   2       1.757   8.432 -30.340  1.00  0.00           H  
ATOM   1141  CA  ASP B   2       0.537   7.892 -31.950  1.00  0.00           C  
ATOM   1142  HA  ASP B   2       0.527   8.312 -32.950  1.00  0.00           H  
ATOM   1143  CB  ASP B   2       0.797   6.392 -32.080  1.00  0.00           C  
ATOM   1144  HB3 ASP B   2       1.257   5.972 -31.180  1.00  0.00           H  
ATOM   1145  HB2 ASP B   2       1.577   6.282 -32.830  1.00  0.00           H  
ATOM   1146  CG  ASP B   2      -0.403   5.592 -32.560  1.00  0.00           C  
ATOM   1147  OD1 ASP B   2      -1.413   5.402 -31.840  1.00  0.00           O  
ATOM   1148  OD2 ASP B   2      -0.403   5.252 -33.770  1.00  0.00           O  
ATOM   1149  C   ASP B   2      -0.723   8.112 -31.120  1.00  0.00           C  
ATOM   1150  O   ASP B   2      -0.623   8.112 -29.900  1.00  0.00           O  
ATOM   1151  N   PRO B   3      -1.873   8.372 -31.750  1.00  0.00           N  
ATOM   1152  CD  PRO B   3      -2.103   8.292 -33.180  1.00  0.00           C  
ATOM   1153  HD3 PRO B   3      -2.453   7.282 -33.360  1.00  0.00           H  
ATOM   1154  HD2 PRO B   3      -1.303   8.662 -33.810  1.00  0.00           H  
ATOM   1155  CG  PRO B   3      -3.253   9.252 -33.480  1.00  0.00           C  
ATOM   1156  HG3 PRO B   3      -3.923   8.912 -34.270  1.00  0.00           H  
ATOM   1157  HG2 PRO B   3      -2.783  10.192 -33.760  1.00  0.00           H  
ATOM   1158  CB  PRO B   3      -3.993   9.422 -32.150  1.00  0.00           C  
ATOM   1159  HB3 PRO B   3      -4.943   8.892 -32.150  1.00  0.00           H  
ATOM   1160  HB2 PRO B   3      -4.133  10.482 -31.930  1.00  0.00           H  
ATOM   1161  CA  PRO B   3      -3.043   8.912 -31.070  1.00  0.00           C  
ATOM   1162  HA  PRO B   3      -2.693   9.722 -30.430  1.00  0.00           H  
ATOM   1163  C   PRO B   3      -3.693   7.892 -30.150  1.00  0.00           C  
ATOM   1164  O   PRO B   3      -4.303   8.242 -29.140  1.00  0.00           O  
ATOM   1165  N   THR B   4      -3.523   6.572 -30.310  1.00  0.00           N  
ATOM   1166  H   THR B   4      -2.933   6.352 -31.090  1.00  0.00           H  
ATOM   1167  CA  THR B   4      -3.843   5.562 -29.330  1.00  0.00           C  
ATOM   1168  HA  THR B   4      -4.853   5.832 -29.020  1.00  0.00           H  
ATOM   1169  CB  THR B   4      -3.803   4.142 -29.890  1.00  0.00           C  
ATOM   1170  HB  THR B   4      -4.173   3.492 -29.100  1.00  0.00           H  
ATOM   1171  CG2 THR B   4      -4.693   4.052 -31.130  1.00  0.00           C  
ATOM   1172 HG21 THR B   4      -4.623   4.892 -31.820  1.00  0.00           H  
ATOM   1173 HG22 THR B   4      -4.503   3.072 -31.560  1.00  0.00           H  
ATOM   1174 HG23 THR B   4      -5.733   3.962 -30.820  1.00  0.00           H  
ATOM   1175  OG1 THR B   4      -2.503   3.702 -30.230  1.00  0.00           O  
ATOM   1176  HG1 THR B   4      -2.103   4.342 -30.820  1.00  0.00           H  
ATOM   1177  C   THR B   4      -3.103   5.652 -28.000  1.00  0.00           C  
ATOM   1178  O   THR B   4      -3.593   5.442 -26.900  1.00  0.00           O  
ATOM   1179  N   ILE B   5      -1.853   6.132 -28.070  1.00  0.00           N  
ATOM   1180  H   ILE B   5      -1.383   6.242 -28.960  1.00  0.00           H  
ATOM   1181  CA  ILE B   5      -1.013   6.022 -26.900  1.00  0.00           C  
ATOM   1182  HA  ILE B   5      -1.373   5.202 -26.290  1.00  0.00           H  
ATOM   1183  CB  ILE B   5       0.387   5.522 -27.240  1.00  0.00           C  
ATOM   1184  HB  ILE B   5       0.697   4.952 -26.360  1.00  0.00           H  
ATOM   1185  CG2 ILE B   5       0.197   4.522 -28.380  1.00  0.00           C  
ATOM   1186 HG21 ILE B   5       0.017   5.072 -29.300  1.00  0.00           H  
ATOM   1187 HG22 ILE B   5       1.037   3.842 -28.580  1.00  0.00           H  
ATOM   1188 HG23 ILE B   5      -0.643   3.892 -28.100  1.00  0.00           H  
ATOM   1189  CG1 ILE B   5       1.427   6.592 -27.560  1.00  0.00           C  
ATOM   1190 HG13 ILE B   5       1.747   7.132 -26.660  1.00  0.00           H  
ATOM   1191 HG12 ILE B   5       1.037   7.242 -28.350  1.00  0.00           H  
ATOM   1192  CD1 ILE B   5       2.777   5.992 -27.950  1.00  0.00           C  
ATOM   1193 HD11 ILE B   5       2.957   5.042 -27.450  1.00  0.00           H  
ATOM   1194 HD12 ILE B   5       2.757   5.652 -28.980  1.00  0.00           H  
ATOM   1195 HD13 ILE B   5       3.597   6.702 -27.880  1.00  0.00           H  
ATOM   1196  C   ILE B   5      -0.993   7.302 -26.070  1.00  0.00           C  
ATOM   1197  O   ILE B   5      -1.123   7.312 -24.850  1.00  0.00           O  
ATOM   1198  N   ALA B   6      -1.093   8.452 -26.730  1.00  0.00           N  
ATOM   1199  H   ALA B   6      -0.943   8.382 -27.730  1.00  0.00           H  
ATOM   1200  CA  ALA B   6      -1.443   9.692 -26.060  1.00  0.00           C  
ATOM   1201  HA  ALA B   6      -0.683   9.952 -25.330  1.00  0.00           H  
ATOM   1202  CB  ALA B   6      -1.533  10.862 -27.040  1.00  0.00           C  
ATOM   1203  HB1 ALA B   6      -1.883  11.742 -26.510  1.00  0.00           H  
ATOM   1204  HB2 ALA B   6      -0.553  11.062 -27.460  1.00  0.00           H  
ATOM   1205  HB3 ALA B   6      -2.243  10.572 -27.820  1.00  0.00           H  
ATOM   1206  C   ALA B   6      -2.703   9.582 -25.210  1.00  0.00           C  
ATOM   1207  O   ALA B   6      -2.833  10.042 -24.080  1.00  0.00           O  
ATOM   1208  N   ALA B   7      -3.743   9.022 -25.820  1.00  0.00           N  
ATOM   1209  H   ALA B   7      -3.603   8.632 -26.740  1.00  0.00           H  
ATOM   1210  CA  ALA B   7      -4.933   8.662 -25.060  1.00  0.00           C  
ATOM   1211  HA  ALA B   7      -5.283   9.612 -24.660  1.00  0.00           H  
ATOM   1212  CB  ALA B   7      -5.913   8.122 -26.100  1.00  0.00           C  
ATOM   1213  HB1 ALA B   7      -5.923   8.772 -26.980  1.00  0.00           H  
ATOM   1214  HB2 ALA B   7      -5.403   7.212 -26.420  1.00  0.00           H  
ATOM   1215  HB3 ALA B   7      -6.903   7.932 -25.700  1.00  0.00           H  
ATOM   1216  C   ALA B   7      -4.743   7.742 -23.860  1.00  0.00           C  
ATOM   1217  O   ALA B   7      -5.163   8.092 -22.760  1.00  0.00           O  
ATOM   1218  N   GLY B   8      -3.973   6.662 -23.990  1.00  0.00           N  
ATOM   1219  H   GLY B   8      -3.703   6.402 -24.920  1.00  0.00           H  
ATOM   1220  CA  GLY B   8      -3.543   5.782 -22.920  1.00  0.00           C  
ATOM   1221  HA3 GLY B   8      -2.903   5.002 -23.320  1.00  0.00           H  
ATOM   1222  HA2 GLY B   8      -4.443   5.382 -22.460  1.00  0.00           H  
ATOM   1223  C   GLY B   8      -2.753   6.522 -21.840  1.00  0.00           C  
ATOM   1224  O   GLY B   8      -2.913   6.162 -20.670  1.00  0.00           O  
ATOM   1225  N   ALA B   9      -1.903   7.482 -22.200  1.00  0.00           N  
ATOM   1226  H   ALA B   9      -1.693   7.682 -23.170  1.00  0.00           H  
ATOM   1227  CA  ALA B   9      -1.283   8.412 -21.280  1.00  0.00           C  
ATOM   1228  HA  ALA B   9      -0.543   7.882 -20.670  1.00  0.00           H  
ATOM   1229  CB  ALA B   9      -0.273   9.212 -22.090  1.00  0.00           C  
ATOM   1230  HB1 ALA B   9      -0.523   9.542 -23.100  1.00  0.00           H  
ATOM   1231  HB2 ALA B   9       0.017  10.042 -21.440  1.00  0.00           H  
ATOM   1232  HB3 ALA B   9       0.637   8.672 -22.320  1.00  0.00           H  
ATOM   1233  C   ALA B   9      -2.273   9.242 -20.470  1.00  0.00           C  
ATOM   1234  O   ALA B   9      -1.943   9.632 -19.350  1.00  0.00           O  
ATOM   1235  N   LEU B  10      -3.453   9.592 -20.980  1.00  0.00           N  
ATOM   1236  H   LEU B  10      -3.703   9.162 -21.870  1.00  0.00           H  
ATOM   1237  CA  LEU B  10      -4.473  10.352 -20.290  1.00  0.00           C  
ATOM   1238  HA  LEU B  10      -3.863  10.992 -19.650  1.00  0.00           H  
ATOM   1239  CB  LEU B  10      -5.383  11.162 -21.210  1.00  0.00           C  
ATOM   1240  HB3 LEU B  10      -5.983  11.742 -20.520  1.00  0.00           H  
ATOM   1241  HB2 LEU B  10      -6.003  10.422 -21.710  1.00  0.00           H  
ATOM   1242  CG  LEU B  10      -4.813  12.162 -22.220  1.00  0.00           C  
ATOM   1243  HG  LEU B  10      -4.443  11.672 -23.120  1.00  0.00           H  
ATOM   1244  CD1 LEU B  10      -5.863  13.232 -22.470  1.00  0.00           C  
ATOM   1245 HD11 LEU B  10      -5.963  13.892 -21.610  1.00  0.00           H  
ATOM   1246 HD12 LEU B  10      -5.493  13.832 -23.300  1.00  0.00           H  
ATOM   1247 HD13 LEU B  10      -6.883  12.902 -22.670  1.00  0.00           H  
ATOM   1248  CD2 LEU B  10      -3.593  12.892 -21.670  1.00  0.00           C  
ATOM   1249 HD21 LEU B  10      -3.883  13.502 -20.820  1.00  0.00           H  
ATOM   1250 HD22 LEU B  10      -2.813  12.152 -21.520  1.00  0.00           H  
ATOM   1251 HD23 LEU B  10      -3.203  13.632 -22.370  1.00  0.00           H  
ATOM   1252  C   LEU B  10      -5.303   9.502 -19.340  1.00  0.00           C  
ATOM   1253  O   LEU B  10      -5.593   9.802 -18.190  1.00  0.00           O  
ATOM   1254  N   ILE B  11      -5.503   8.242 -19.740  1.00  0.00           N  
ATOM   1255  H   ILE B  11      -5.463   8.122 -20.750  1.00  0.00           H  
ATOM   1256  CA  ILE B  11      -6.193   7.272 -18.920  1.00  0.00           C  
ATOM   1257  HA  ILE B  11      -7.023   7.722 -18.370  1.00  0.00           H  
ATOM   1258  CB  ILE B  11      -6.803   6.182 -19.800  1.00  0.00           C  
ATOM   1259  HB  ILE B  11      -6.023   5.742 -20.410  1.00  0.00           H  
ATOM   1260  CG2 ILE B  11      -7.343   5.022 -18.970  1.00  0.00           C  
ATOM   1261 HG21 ILE B  11      -6.513   4.432 -18.580  1.00  0.00           H  
ATOM   1262 HG22 ILE B  11      -7.983   5.422 -18.170  1.00  0.00           H  
ATOM   1263 HG23 ILE B  11      -8.023   4.412 -19.560  1.00  0.00           H  
ATOM   1264  CG1 ILE B  11      -7.813   6.692 -20.820  1.00  0.00           C  
ATOM   1265 HG13 ILE B  11      -7.903   5.902 -21.570  1.00  0.00           H  
ATOM   1266 HG12 ILE B  11      -7.363   7.522 -21.360  1.00  0.00           H  
ATOM   1267  CD1 ILE B  11      -9.223   6.942 -20.300  1.00  0.00           C  
ATOM   1268 HD11 ILE B  11      -9.453   5.952 -19.910  1.00  0.00           H  
ATOM   1269 HD12 ILE B  11      -9.203   7.562 -19.400  1.00  0.00           H  
ATOM   1270 HD13 ILE B  11      -9.933   7.112 -21.110  1.00  0.00           H  
ATOM   1271  C   ILE B  11      -5.273   6.682 -17.860  1.00  0.00           C  
ATOM   1272  O   ILE B  11      -5.643   6.572 -16.690  1.00  0.00           O  
ATOM   1273  N   GLY B  12      -4.043   6.272 -18.190  1.00  0.00           N  
ATOM   1274  H   GLY B  12      -3.633   6.472 -19.090  1.00  0.00           H  
ATOM   1275  CA  GLY B  12      -3.003   5.802 -17.300  1.00  0.00           C  
ATOM   1276  HA3 GLY B  12      -2.153   5.572 -17.930  1.00  0.00           H  
ATOM   1277  HA2 GLY B  12      -3.463   5.002 -16.710  1.00  0.00           H  
ATOM   1278  C   GLY B  12      -2.463   6.902 -16.390  1.00  0.00           C  
ATOM   1279  O   GLY B  12      -2.203   6.612 -15.220  1.00  0.00           O  
ATOM   1280  N   GLY B  13      -2.523   8.172 -16.780  1.00  0.00           N  
ATOM   1281  H   GLY B  13      -2.693   8.402 -17.750  1.00  0.00           H  
ATOM   1282  CA  GLY B  13      -2.353   9.312 -15.900  1.00  0.00           C  
ATOM   1283  HA3 GLY B  13      -2.393  10.262 -16.450  1.00  0.00           H  
ATOM   1284  HA2 GLY B  13      -1.413   9.202 -15.380  1.00  0.00           H  
ATOM   1285  C   GLY B  13      -3.483   9.452 -14.900  1.00  0.00           C  
ATOM   1286  O   GLY B  13      -3.133   9.642 -13.740  1.00  0.00           O  
ATOM   1287  N   GLY B  14      -4.773   9.322 -15.230  1.00  0.00           N  
ATOM   1288  H   GLY B  14      -4.953   9.262 -16.220  1.00  0.00           H  
ATOM   1289  CA  GLY B  14      -5.833   9.292 -14.240  1.00  0.00           C  
ATOM   1290  HA3 GLY B  14      -6.743   9.292 -14.840  1.00  0.00           H  
ATOM   1291  HA2 GLY B  14      -5.823  10.212 -13.670  1.00  0.00           H  
ATOM   1292  C   GLY B  14      -5.753   8.072 -13.340  1.00  0.00           C  
ATOM   1293  O   GLY B  14      -5.973   8.242 -12.140  1.00  0.00           O  
ATOM   1294  N   LEU B  15      -5.303   6.892 -13.770  1.00  0.00           N  
ATOM   1295  H   LEU B  15      -5.063   6.802 -14.750  1.00  0.00           H  
ATOM   1296  CA  LEU B  15      -5.123   5.762 -12.890  1.00  0.00           C  
ATOM   1297  HA  LEU B  15      -6.053   5.612 -12.330  1.00  0.00           H  
ATOM   1298  CB  LEU B  15      -4.773   4.532 -13.720  1.00  0.00           C  
ATOM   1299  HB3 LEU B  15      -4.393   3.792 -13.010  1.00  0.00           H  
ATOM   1300  HB2 LEU B  15      -3.993   4.852 -14.410  1.00  0.00           H  
ATOM   1301  CG  LEU B  15      -6.033   4.112 -14.470  1.00  0.00           C  
ATOM   1302  HG  LEU B  15      -6.453   4.902 -15.090  1.00  0.00           H  
ATOM   1303  CD1 LEU B  15      -5.493   3.112 -15.490  1.00  0.00           C  
ATOM   1304 HD11 LEU B  15      -6.293   2.852 -16.180  1.00  0.00           H  
ATOM   1305 HD12 LEU B  15      -4.763   3.642 -16.100  1.00  0.00           H  
ATOM   1306 HD13 LEU B  15      -5.183   2.232 -14.930  1.00  0.00           H  
ATOM   1307  CD2 LEU B  15      -7.143   3.432 -13.670  1.00  0.00           C  
ATOM   1308 HD21 LEU B  15      -7.953   3.142 -14.330  1.00  0.00           H  
ATOM   1309 HD22 LEU B  15      -6.723   2.492 -13.300  1.00  0.00           H  
ATOM   1310 HD23 LEU B  15      -7.583   4.152 -12.980  1.00  0.00           H  
ATOM   1311  C   LEU B  15      -4.113   6.112 -11.810  1.00  0.00           C  
ATOM   1312  O   LEU B  15      -4.403   5.942 -10.630  1.00  0.00           O  
ATOM   1313  N   ILE B  16      -2.993   6.782 -12.080  1.00  0.00           N  
ATOM   1314  H   ILE B  16      -2.883   6.922 -13.080  1.00  0.00           H  
ATOM   1315  CA  ILE B  16      -1.953   7.192 -11.160  1.00  0.00           C  
ATOM   1316  HA  ILE B  16      -1.733   6.322 -10.540  1.00  0.00           H  
ATOM   1317  CB  ILE B  16      -0.723   7.562 -11.970  1.00  0.00           C  
ATOM   1318  HB  ILE B  16      -1.043   8.052 -12.890  1.00  0.00           H  
ATOM   1319  CG2 ILE B  16       0.267   8.522 -11.300  1.00  0.00           C  
ATOM   1320 HG21 ILE B  16       1.167   8.682 -11.880  1.00  0.00           H  
ATOM   1321 HG22 ILE B  16      -0.253   9.472 -11.170  1.00  0.00           H  
ATOM   1322 HG23 ILE B  16       0.507   8.142 -10.310  1.00  0.00           H  
ATOM   1323  CG1 ILE B  16      -0.003   6.282 -12.360  1.00  0.00           C  
ATOM   1324 HG13 ILE B  16      -0.833   5.712 -12.780  1.00  0.00           H  
ATOM   1325 HG12 ILE B  16       0.357   5.712 -11.510  1.00  0.00           H  
ATOM   1326  CD1 ILE B  16       1.057   6.472 -13.440  1.00  0.00           C  
ATOM   1327 HD11 ILE B  16       1.347   5.492 -13.830  1.00  0.00           H  
ATOM   1328 HD12 ILE B  16       0.577   6.942 -14.300  1.00  0.00           H  
ATOM   1329 HD13 ILE B  16       1.917   7.082 -13.170  1.00  0.00           H  
ATOM   1330  C   ILE B  16      -2.463   8.252 -10.190  1.00  0.00           C  
ATOM   1331  O   ILE B  16      -2.053   8.212  -9.030  1.00  0.00           O  
ATOM   1332  N   MET B  17      -3.283   9.182 -10.670  1.00  0.00           N  
ATOM   1333  H   MET B  17      -3.513   9.192 -11.650  1.00  0.00           H  
ATOM   1334  CA  MET B  17      -3.773  10.322  -9.910  1.00  0.00           C  
ATOM   1335  HA  MET B  17      -2.983  10.532  -9.190  1.00  0.00           H  
ATOM   1336  CB  MET B  17      -3.983  11.552 -10.770  1.00  0.00           C  
ATOM   1337  HB3 MET B  17      -5.003  11.632 -11.160  1.00  0.00           H  
ATOM   1338  HB2 MET B  17      -3.303  11.612 -11.620  1.00  0.00           H  
ATOM   1339  CG  MET B  17      -3.573  12.772  -9.950  1.00  0.00           C  
ATOM   1340  HG3 MET B  17      -2.563  12.672  -9.560  1.00  0.00           H  
ATOM   1341  HG2 MET B  17      -4.263  12.862  -9.110  1.00  0.00           H  
ATOM   1342  SD  MET B  17      -3.833  14.342 -10.830  1.00  0.00           S  
ATOM   1343  CE  MET B  17      -4.183  15.182  -9.260  1.00  0.00           C  
ATOM   1344  HE1 MET B  17      -4.033  16.252  -9.310  1.00  0.00           H  
ATOM   1345  HE2 MET B  17      -5.223  15.072  -8.930  1.00  0.00           H  
ATOM   1346  HE3 MET B  17      -3.453  14.872  -8.520  1.00  0.00           H  
ATOM   1347  C   MET B  17      -4.963  10.002  -9.020  1.00  0.00           C  
ATOM   1348  O   MET B  17      -5.183  10.672  -8.010  1.00  0.00           O  
ATOM   1349  N   ALA B  18      -5.823   9.112  -9.530  1.00  0.00           N  
ATOM   1350  H   ALA B  18      -5.713   8.872 -10.510  1.00  0.00           H  
ATOM   1351  CA  ALA B  18      -7.023   8.622  -8.880  1.00  0.00           C  
ATOM   1352  HA  ALA B  18      -7.513   9.472  -8.400  1.00  0.00           H  
ATOM   1353  CB  ALA B  18      -8.013   7.902  -9.790  1.00  0.00           C  
ATOM   1354  HB1 ALA B  18      -8.933   7.542  -9.330  1.00  0.00           H  
ATOM   1355  HB2 ALA B  18      -8.333   8.602 -10.560  1.00  0.00           H  
ATOM   1356  HB3 ALA B  18      -7.493   7.132 -10.360  1.00  0.00           H  
ATOM   1357  C   ALA B  18      -6.493   7.672  -7.820  1.00  0.00           C  
ATOM   1358  O   ALA B  18      -6.873   7.842  -6.660  1.00  0.00           O  
ATOM   1359  N   GLY B  19      -5.543   6.812  -8.200  1.00  0.00           N  
ATOM   1360  H   GLY B  19      -5.393   6.532  -9.160  1.00  0.00           H  
ATOM   1361  CA  GLY B  19      -5.053   5.882  -7.210  1.00  0.00           C  
ATOM   1362  HA3 GLY B  19      -4.423   5.212  -7.800  1.00  0.00           H  
ATOM   1363  HA2 GLY B  19      -5.893   5.342  -6.780  1.00  0.00           H  
ATOM   1364  C   GLY B  19      -4.193   6.552  -6.140  1.00  0.00           C  
ATOM   1365  O   GLY B  19      -4.193   6.102  -4.990  1.00  0.00           O  
ATOM   1366  N   GLY B  20      -3.473   7.642  -6.400  1.00  0.00           N  
ATOM   1367  H   GLY B  20      -3.453   7.992  -7.350  1.00  0.00           H  
ATOM   1368  CA  GLY B  20      -2.793   8.422  -5.390  1.00  0.00           C  
ATOM   1369  HA3 GLY B  20      -2.213   9.242  -5.830  1.00  0.00           H  
ATOM   1370  HA2 GLY B  20      -2.033   7.772  -4.940  1.00  0.00           H  
ATOM   1371  C   GLY B  20      -3.733   9.042  -4.370  1.00  0.00           C  
ATOM   1372  O   GLY B  20      -3.613   8.782  -3.170  1.00  0.00           O  
ATOM   1373  N   ALA B  21      -4.913   9.462  -4.820  1.00  0.00           N  
ATOM   1374  H   ALA B  21      -5.083   9.552  -5.810  1.00  0.00           H  
ATOM   1375  CA  ALA B  21      -5.863  10.172  -4.000  1.00  0.00           C  
ATOM   1376  HA  ALA B  21      -5.253  10.822  -3.380  1.00  0.00           H  
ATOM   1377  CB  ALA B  21      -6.793  10.982  -4.900  1.00  0.00           C  
ATOM   1378  HB1 ALA B  21      -6.233  11.692  -5.500  1.00  0.00           H  
ATOM   1379  HB2 ALA B  21      -7.423  10.372  -5.550  1.00  0.00           H  
ATOM   1380  HB3 ALA B  21      -7.423  11.522  -4.190  1.00  0.00           H  
ATOM   1381  C   ALA B  21      -6.613   9.242  -3.060  1.00  0.00           C  
ATOM   1382  O   ALA B  21      -6.863   9.612  -1.910  1.00  0.00           O  
ATOM   1383  N   ILE B  22      -6.973   8.042  -3.530  1.00  0.00           N  
ATOM   1384  H   ILE B  22      -6.803   7.732  -4.470  1.00  0.00           H  
ATOM   1385  CA  ILE B  22      -7.553   7.052  -2.650  1.00  0.00           C  
ATOM   1386  HA  ILE B  22      -8.383   7.502  -2.110  1.00  0.00           H  
ATOM   1387  CB  ILE B  22      -7.983   5.862  -3.510  1.00  0.00           C  
ATOM   1388  HB  ILE B  22      -7.143   5.482  -4.090  1.00  0.00           H  
ATOM   1389  CG2 ILE B  22      -8.363   4.632  -2.680  1.00  0.00           C  
ATOM   1390 HG21 ILE B  22      -8.523   3.712  -3.240  1.00  0.00           H  
ATOM   1391 HG22 ILE B  22      -7.623   4.352  -1.930  1.00  0.00           H  
ATOM   1392 HG23 ILE B  22      -9.333   4.802  -2.200  1.00  0.00           H  
ATOM   1393  CG1 ILE B  22      -8.993   6.302  -4.560  1.00  0.00           C  
ATOM   1394 HG13 ILE B  22      -8.583   7.082  -5.210  1.00  0.00           H  
ATOM   1395 HG12 ILE B  22      -9.793   6.672  -3.920  1.00  0.00           H  
ATOM   1396  CD1 ILE B  22      -9.543   5.172  -5.420  1.00  0.00           C  
ATOM   1397 HD11 ILE B  22      -9.993   4.362  -4.850  1.00  0.00           H  
ATOM   1398 HD12 ILE B  22     -10.333   5.512  -6.090  1.00  0.00           H  
ATOM   1399 HD13 ILE B  22      -8.733   4.752  -6.010  1.00  0.00           H  
ATOM   1400  C   ILE B  22      -6.563   6.622  -1.580  1.00  0.00           C  
ATOM   1401  O   ILE B  22      -6.883   6.522  -0.400  1.00  0.00           O  
ATOM   1402  N   GLY B  23      -5.343   6.272  -2.010  1.00  0.00           N  
ATOM   1403  H   GLY B  23      -5.083   6.702  -2.880  1.00  0.00           H  
ATOM   1404  CA  GLY B  23      -4.433   5.672  -1.050  1.00  0.00           C  
ATOM   1405  HA3 GLY B  23      -3.593   5.282  -1.620  1.00  0.00           H  
ATOM   1406  HA2 GLY B  23      -4.923   4.912  -0.440  1.00  0.00           H  
ATOM   1407  C   GLY B  23      -3.813   6.612  -0.030  1.00  0.00           C  
ATOM   1408  O   GLY B  23      -3.933   6.332   1.160  1.00  0.00           O  
ATOM   1409  N   ALA B  24      -3.313   7.762  -0.500  1.00  0.00           N  
ATOM   1410  H   ALA B  24      -3.393   8.002  -1.480  1.00  0.00           H  
ATOM   1411  CA  ALA B  24      -2.893   8.802   0.420  1.00  0.00           C  
ATOM   1412  HA  ALA B  24      -2.183   8.242   1.040  1.00  0.00           H  
ATOM   1413  CB  ALA B  24      -2.113   9.982  -0.160  1.00  0.00           C  
ATOM   1414  HB1 ALA B  24      -1.723  10.472   0.730  1.00  0.00           H  
ATOM   1415  HB2 ALA B  24      -1.303   9.582  -0.780  1.00  0.00           H  
ATOM   1416  HB3 ALA B  24      -2.833  10.452  -0.830  1.00  0.00           H  
ATOM   1417  C   ALA B  24      -3.973   9.422   1.300  1.00  0.00           C  
ATOM   1418  O   ALA B  24      -3.773   9.622   2.490  1.00  0.00           O  
ATOM   1419  N   GLY B  25      -5.173   9.662   0.780  1.00  0.00           N  
ATOM   1420  H   GLY B  25      -5.333   9.342  -0.170  1.00  0.00           H  
ATOM   1421  CA  GLY B  25      -6.263  10.262   1.520  1.00  0.00           C  
ATOM   1422  HA3 GLY B  25      -6.993  10.492   0.750  1.00  0.00           H  
ATOM   1423  HA2 GLY B  25      -6.053  11.282   1.870  1.00  0.00           H  
ATOM   1424  C   GLY B  25      -7.013   9.382   2.510  1.00  0.00           C  
ATOM   1425  O   GLY B  25      -7.083   9.872   3.640  1.00  0.00           O  
ATOM   1426  N   ILE B  26      -7.293   8.102   2.270  1.00  0.00           N  
ATOM   1427  H   ILE B  26      -7.093   7.802   1.330  1.00  0.00           H  
ATOM   1428  CA  ILE B  26      -7.813   7.282   3.350  1.00  0.00           C  
ATOM   1429  HA  ILE B  26      -8.613   7.832   3.850  1.00  0.00           H  
ATOM   1430  CB  ILE B  26      -8.393   5.922   2.950  1.00  0.00           C  
ATOM   1431  HB  ILE B  26      -7.673   5.222   2.520  1.00  0.00           H  
ATOM   1432  CG2 ILE B  26      -8.863   5.062   4.120  1.00  0.00           C  
ATOM   1433 HG21 ILE B  26      -9.543   4.262   3.820  1.00  0.00           H  
ATOM   1434 HG22 ILE B  26      -8.063   4.542   4.650  1.00  0.00           H  
ATOM   1435 HG23 ILE B  26      -9.483   5.742   4.700  1.00  0.00           H  
ATOM   1436  CG1 ILE B  26      -9.543   6.262   2.020  1.00  0.00           C  
ATOM   1437 HG13 ILE B  26      -9.313   6.972   1.220  1.00  0.00           H  
ATOM   1438 HG12 ILE B  26     -10.463   6.512   2.550  1.00  0.00           H  
ATOM   1439  CD1 ILE B  26     -10.003   4.992   1.320  1.00  0.00           C  
ATOM   1440 HD11 ILE B  26     -10.873   5.212   0.690  1.00  0.00           H  
ATOM   1441 HD12 ILE B  26      -9.173   4.642   0.710  1.00  0.00           H  
ATOM   1442 HD13 ILE B  26     -10.283   4.162   1.960  1.00  0.00           H  
ATOM   1443  C   ILE B  26      -6.703   6.992   4.340  1.00  0.00           C  
ATOM   1444  O   ILE B  26      -7.053   6.922   5.520  1.00  0.00           O  
ATOM   1445  N   GLY B  27      -5.453   6.722   3.950  1.00  0.00           N  
ATOM   1446  H   GLY B  27      -5.263   6.632   2.960  1.00  0.00           H  
ATOM   1447  CA  GLY B  27      -4.363   6.432   4.850  1.00  0.00           C  
ATOM   1448  HA3 GLY B  27      -3.443   6.262   4.290  1.00  0.00           H  
ATOM   1449  HA2 GLY B  27      -4.463   5.512   5.420  1.00  0.00           H  
ATOM   1450  C   GLY B  27      -3.953   7.562   5.790  1.00  0.00           C  
ATOM   1451  O   GLY B  27      -3.783   7.362   6.990  1.00  0.00           O  
ATOM   1452  N   ASP B  28      -3.873   8.812   5.320  1.00  0.00           N  
ATOM   1453  H   ASP B  28      -3.863   8.992   4.330  1.00  0.00           H  
ATOM   1454  CA  ASP B  28      -3.553   9.962   6.150  1.00  0.00           C  
ATOM   1455  HA  ASP B  28      -2.683   9.762   6.780  1.00  0.00           H  
ATOM   1456  CB  ASP B  28      -3.063  11.072   5.220  1.00  0.00           C  
ATOM   1457  HB3 ASP B  28      -3.923  11.472   4.680  1.00  0.00           H  
ATOM   1458  HB2 ASP B  28      -2.433  10.702   4.420  1.00  0.00           H  
ATOM   1459  CG  ASP B  28      -2.273  12.112   5.990  1.00  0.00           C  
ATOM   1460  OD1 ASP B  28      -1.173  11.702   6.410  1.00  0.00           O  
ATOM   1461  OD2 ASP B  28      -2.703  13.252   6.290  1.00  0.00           O  
ATOM   1462  C   ASP B  28      -4.723  10.352   7.030  1.00  0.00           C  
ATOM   1463  O   ASP B  28      -4.513  10.772   8.170  1.00  0.00           O  
ATOM   1464  N   GLY B  29      -5.963  10.032   6.660  1.00  0.00           N  
ATOM   1465  H   GLY B  29      -6.063   9.502   5.800  1.00  0.00           H  
ATOM   1466  CA  GLY B  29      -7.213   9.942   7.400  1.00  0.00           C  
ATOM   1467  HA3 GLY B  29      -7.993   9.542   6.760  1.00  0.00           H  
ATOM   1468  HA2 GLY B  29      -7.503  10.972   7.610  1.00  0.00           H  
ATOM   1469  C   GLY B  29      -7.263   9.052   8.630  1.00  0.00           C  
ATOM   1470  O   GLY B  29      -7.613   9.602   9.660  1.00  0.00           O  
ATOM   1471  N   VAL B  30      -6.783   7.802   8.580  1.00  0.00           N  
ATOM   1472  H   VAL B  30      -6.423   7.362   7.740  1.00  0.00           H  
ATOM   1473  CA  VAL B  30      -6.683   6.872   9.690  1.00  0.00           C  
ATOM   1474  HA  VAL B  30      -7.533   7.052  10.350  1.00  0.00           H  
ATOM   1475  CB  VAL B  30      -6.563   5.382   9.380  1.00  0.00           C  
ATOM   1476  HB  VAL B  30      -6.513   4.862  10.330  1.00  0.00           H  
ATOM   1477  CG1 VAL B  30      -7.763   4.822   8.630  1.00  0.00           C  
ATOM   1478 HG11 VAL B  30      -8.023   3.812   8.940  1.00  0.00           H  
ATOM   1479 HG12 VAL B  30      -8.653   5.442   8.760  1.00  0.00           H  
ATOM   1480 HG13 VAL B  30      -7.563   4.842   7.550  1.00  0.00           H  
ATOM   1481  CG2 VAL B  30      -5.323   4.902   8.630  1.00  0.00           C  
ATOM   1482 HG21 VAL B  30      -4.423   5.372   9.030  1.00  0.00           H  
ATOM   1483 HG22 VAL B  30      -5.243   3.842   8.860  1.00  0.00           H  
ATOM   1484 HG23 VAL B  30      -5.323   5.052   7.550  1.00  0.00           H  
ATOM   1485  C   VAL B  30      -5.543   7.242  10.620  1.00  0.00           C  
ATOM   1486  O   VAL B  30      -5.573   6.972  11.820  1.00  0.00           O  
ATOM   1487  N   ALA B  31      -4.533   7.912  10.050  1.00  0.00           N  
ATOM   1488  H   ALA B  31      -4.543   7.952   9.040  1.00  0.00           H  
ATOM   1489  CA  ALA B  31      -3.473   8.602  10.760  1.00  0.00           C  
ATOM   1490  HA  ALA B  31      -3.123   7.922  11.540  1.00  0.00           H  
ATOM   1491  CB  ALA B  31      -2.263   8.872   9.870  1.00  0.00           C  
ATOM   1492  HB1 ALA B  31      -2.413   9.732   9.220  1.00  0.00           H  
ATOM   1493  HB2 ALA B  31      -1.423   9.222  10.460  1.00  0.00           H  
ATOM   1494  HB3 ALA B  31      -1.963   7.972   9.330  1.00  0.00           H  
ATOM   1495  C   ALA B  31      -3.943   9.872  11.440  1.00  0.00           C  
ATOM   1496  O   ALA B  31      -3.423  10.212  12.500  1.00  0.00           O  
ATOM   1497  N   GLY B  32      -4.883  10.622  10.850  1.00  0.00           N  
ATOM   1498  H   GLY B  32      -5.173  10.352   9.920  1.00  0.00           H  
ATOM   1499  CA  GLY B  32      -5.563  11.752  11.440  1.00  0.00           C  
ATOM   1500  HA3 GLY B  32      -6.263  12.152  10.710  1.00  0.00           H  
ATOM   1501  HA2 GLY B  32      -4.813  12.492  11.750  1.00  0.00           H  
ATOM   1502  C   GLY B  32      -6.383  11.372  12.660  1.00  0.00           C  
ATOM   1503  O   GLY B  32      -6.163  11.852  13.770  1.00  0.00           O  
ATOM   1504  N   ASN B  33      -7.203  10.332  12.480  1.00  0.00           N  
ATOM   1505  H   ASN B  33      -7.403  10.092  11.520  1.00  0.00           H  
ATOM   1506  CA  ASN B  33      -7.893   9.562  13.490  1.00  0.00           C  
ATOM   1507  HA  ASN B  33      -8.703  10.162  13.910  1.00  0.00           H  
ATOM   1508  CB  ASN B  33      -8.583   8.282  13.010  1.00  0.00           C  
ATOM   1509  HB3 ASN B  33      -7.803   7.622  12.620  1.00  0.00           H  
ATOM   1510  HB2 ASN B  33      -9.203   8.592  12.170  1.00  0.00           H  
ATOM   1511  CG  ASN B  33      -9.353   7.452  14.030  1.00  0.00           C  
ATOM   1512  OD1 ASN B  33      -8.753   7.182  15.060  1.00  0.00           O  
ATOM   1513  ND2 ASN B  33     -10.593   7.042  13.750  1.00  0.00           N  
ATOM   1514 HD21 ASN B  33     -10.863   7.302  12.810  1.00  0.00           H  
ATOM   1515 HD22 ASN B  33     -11.173   6.622  14.460  1.00  0.00           H  
ATOM   1516  C   ASN B  33      -6.953   9.332  14.660  1.00  0.00           C  
ATOM   1517  O   ASN B  33      -7.383   9.682  15.760  1.00  0.00           O  
ATOM   1518  N   ALA B  34      -5.773   8.752  14.450  1.00  0.00           N  
ATOM   1519  H   ALA B  34      -5.543   8.422  13.520  1.00  0.00           H  
ATOM   1520  CA  ALA B  34      -4.993   8.392  15.610  1.00  0.00           C  
ATOM   1521  HA  ALA B  34      -5.673   7.822  16.240  1.00  0.00           H  
ATOM   1522  CB  ALA B  34      -3.903   7.362  15.330  1.00  0.00           C  
ATOM   1523  HB1 ALA B  34      -3.283   6.982  16.140  1.00  0.00           H  
ATOM   1524  HB2 ALA B  34      -4.423   6.432  15.060  1.00  0.00           H  
ATOM   1525  HB3 ALA B  34      -3.303   7.722  14.490  1.00  0.00           H  
ATOM   1526  C   ALA B  34      -4.453   9.552  16.450  1.00  0.00           C  
ATOM   1527  O   ALA B  34      -4.163   9.322  17.620  1.00  0.00           O  
ATOM   1528  N   LEU B  35      -4.363  10.742  15.840  1.00  0.00           N  
ATOM   1529  H   LEU B  35      -4.323  10.772  14.840  1.00  0.00           H  
ATOM   1530  CA  LEU B  35      -3.983  11.932  16.580  1.00  0.00           C  
ATOM   1531  HA  LEU B  35      -3.253  11.592  17.320  1.00  0.00           H  
ATOM   1532  CB  LEU B  35      -3.193  12.812  15.610  1.00  0.00           C  
ATOM   1533  HB3 LEU B  35      -3.723  12.872  14.650  1.00  0.00           H  
ATOM   1534  HB2 LEU B  35      -2.233  12.362  15.360  1.00  0.00           H  
ATOM   1535  CG  LEU B  35      -2.903  14.202  16.150  1.00  0.00           C  
ATOM   1536  HG  LEU B  35      -3.813  14.692  16.490  1.00  0.00           H  
ATOM   1537  CD1 LEU B  35      -1.923  14.162  17.330  1.00  0.00           C  
ATOM   1538 HD11 LEU B  35      -2.533  13.732  18.130  1.00  0.00           H  
ATOM   1539 HD12 LEU B  35      -1.073  13.482  17.250  1.00  0.00           H  
ATOM   1540 HD13 LEU B  35      -1.573  15.112  17.720  1.00  0.00           H  
ATOM   1541  CD2 LEU B  35      -2.303  15.072  15.050  1.00  0.00           C  
ATOM   1542 HD21 LEU B  35      -3.023  15.052  14.230  1.00  0.00           H  
ATOM   1543 HD22 LEU B  35      -2.233  16.072  15.490  1.00  0.00           H  
ATOM   1544 HD23 LEU B  35      -1.333  14.662  14.760  1.00  0.00           H  
ATOM   1545  C   LEU B  35      -5.123  12.632  17.300  1.00  0.00           C  
ATOM   1546  O   LEU B  35      -5.033  12.912  18.490  1.00  0.00           O  
ATOM   1547  N   ILE B  36      -6.313  12.762  16.700  1.00  0.00           N  
ATOM   1548  H   ILE B  36      -6.333  12.652  15.700  1.00  0.00           H  
ATOM   1549  CA  ILE B  36      -7.493  13.242  17.390  1.00  0.00           C  
ATOM   1550  HA  ILE B  36      -7.233  14.212  17.800  1.00  0.00           H  
ATOM   1551  CB  ILE B  36      -8.683  13.402  16.460  1.00  0.00           C  
ATOM   1552  HB  ILE B  36      -9.053  12.412  16.210  1.00  0.00           H  
ATOM   1553  CG2 ILE B  36      -9.893  13.952  17.210  1.00  0.00           C  
ATOM   1554 HG21 ILE B  36      -9.723  15.002  17.430  1.00  0.00           H  
ATOM   1555 HG22 ILE B  36     -10.823  13.842  16.640  1.00  0.00           H  
ATOM   1556 HG23 ILE B  36     -10.063  13.532  18.200  1.00  0.00           H  
ATOM   1557  CG1 ILE B  36      -8.443  14.212  15.190  1.00  0.00           C  
ATOM   1558 HG13 ILE B  36      -7.403  14.042  14.890  1.00  0.00           H  
ATOM   1559 HG12 ILE B  36      -8.523  15.282  15.400  1.00  0.00           H  
ATOM   1560  CD1 ILE B  36      -9.413  13.932  14.050  1.00  0.00           C  
ATOM   1561 HD11 ILE B  36     -10.443  14.172  14.340  1.00  0.00           H  
ATOM   1562 HD12 ILE B  36      -9.283  14.552  13.160  1.00  0.00           H  
ATOM   1563 HD13 ILE B  36      -9.343  12.852  13.920  1.00  0.00           H  
ATOM   1564  C   ILE B  36      -7.823  12.272  18.510  1.00  0.00           C  
ATOM   1565  O   ILE B  36      -7.903  12.702  19.660  1.00  0.00           O  
ATOM   1566  N   SER B  37      -7.903  10.952  18.320  1.00  0.00           N  
ATOM   1567  H   SER B  37      -7.693  10.612  17.390  1.00  0.00           H  
ATOM   1568  CA  SER B  37      -8.123   9.972  19.360  1.00  0.00           C  
ATOM   1569  HA  SER B  37      -9.083  10.322  19.710  1.00  0.00           H  
ATOM   1570  CB  SER B  37      -8.193   8.602  18.680  1.00  0.00           C  
ATOM   1571  HB3 SER B  37      -8.163   7.942  19.540  1.00  0.00           H  
ATOM   1572  HB2 SER B  37      -7.303   8.372  18.100  1.00  0.00           H  
ATOM   1573  OG  SER B  37      -9.373   8.422  17.930  1.00  0.00           O  
ATOM   1574  HG  SER B  37      -9.143   8.332  17.000  1.00  0.00           H  
ATOM   1575  C   SER B  37      -7.143  10.062  20.520  1.00  0.00           C  
ATOM   1576  O   SER B  37      -7.513   9.812  21.670  1.00  0.00           O  
ATOM   1577  N   GLY B  38      -5.833  10.242  20.320  1.00  0.00           N  
ATOM   1578  H   GLY B  38      -5.623  10.502  19.370  1.00  0.00           H  
ATOM   1579  CA  GLY B  38      -4.863  10.302  21.400  1.00  0.00           C  
ATOM   1580  HA3 GLY B  38      -3.813  10.302  21.100  1.00  0.00           H  
ATOM   1581  HA2 GLY B  38      -4.913   9.392  21.990  1.00  0.00           H  
ATOM   1582  C   GLY B  38      -5.053  11.612  22.150  1.00  0.00           C  
ATOM   1583  O   GLY B  38      -5.023  11.602  23.380  1.00  0.00           O  
ATOM   1584  N   VAL B  39      -5.433  12.732  21.520  1.00  0.00           N  
ATOM   1585  H   VAL B  39      -5.463  12.622  20.520  1.00  0.00           H  
ATOM   1586  CA  VAL B  39      -5.833  13.962  22.170  1.00  0.00           C  
ATOM   1587  HA  VAL B  39      -5.033  14.142  22.880  1.00  0.00           H  
ATOM   1588  CB  VAL B  39      -5.883  15.102  21.160  1.00  0.00           C  
ATOM   1589  HB  VAL B  39      -6.523  14.792  20.330  1.00  0.00           H  
ATOM   1590  CG1 VAL B  39      -6.413  16.392  21.790  1.00  0.00           C  
ATOM   1591 HG11 VAL B  39      -6.403  17.242  21.110  1.00  0.00           H  
ATOM   1592 HG12 VAL B  39      -7.423  16.252  22.160  1.00  0.00           H  
ATOM   1593 HG13 VAL B  39      -5.733  16.732  22.580  1.00  0.00           H  
ATOM   1594  CG2 VAL B  39      -4.483  15.442  20.680  1.00  0.00           C  
ATOM   1595 HG21 VAL B  39      -3.813  15.752  21.490  1.00  0.00           H  
ATOM   1596 HG22 VAL B  39      -4.053  14.632  20.100  1.00  0.00           H  
ATOM   1597 HG23 VAL B  39      -4.553  16.242  19.940  1.00  0.00           H  
ATOM   1598  C   VAL B  39      -7.103  13.802  23.000  1.00  0.00           C  
ATOM   1599  O   VAL B  39      -7.173  14.402  24.070  1.00  0.00           O  
ATOM   1600  N   ALA B  40      -8.043  12.942  22.590  1.00  0.00           N  
ATOM   1601  H   ALA B  40      -8.003  12.442  21.720  1.00  0.00           H  
ATOM   1602  CA  ALA B  40      -9.183  12.592  23.410  1.00  0.00           C  
ATOM   1603  HA  ALA B  40      -9.763  13.432  23.780  1.00  0.00           H  
ATOM   1604  CB  ALA B  40     -10.113  11.822  22.470  1.00  0.00           C  
ATOM   1605  HB1 ALA B  40     -11.163  11.952  22.760  1.00  0.00           H  
ATOM   1606  HB2 ALA B  40      -9.953  12.052  21.420  1.00  0.00           H  
ATOM   1607  HB3 ALA B  40     -10.003  10.742  22.480  1.00  0.00           H  
ATOM   1608  C   ALA B  40      -8.753  11.842  24.660  1.00  0.00           C  
ATOM   1609  O   ALA B  40      -9.513  11.842  25.630  1.00  0.00           O  
ATOM   1610  N   ARG B  41      -7.533  11.292  24.760  1.00  0.00           N  
ATOM   1611  H   ARG B  41      -6.903  11.342  23.970  1.00  0.00           H  
ATOM   1612  CA  ARG B  41      -7.003  10.772  26.000  1.00  0.00           C  
ATOM   1613  HA  ARG B  41      -7.803  10.312  26.570  1.00  0.00           H  
ATOM   1614  CB  ARG B  41      -5.863   9.782  25.820  1.00  0.00           C  
ATOM   1615  HB3 ARG B  41      -5.553   9.552  26.840  1.00  0.00           H  
ATOM   1616  HB2 ARG B  41      -5.023  10.282  25.340  1.00  0.00           H  
ATOM   1617  CG  ARG B  41      -6.273   8.562  24.990  1.00  0.00           C  
ATOM   1618  HG3 ARG B  41      -6.193   8.852  23.940  1.00  0.00           H  
ATOM   1619  HG2 ARG B  41      -7.333   8.362  25.150  1.00  0.00           H  
ATOM   1620  CD  ARG B  41      -5.433   7.302  25.180  1.00  0.00           C  
ATOM   1621  HD3 ARG B  41      -5.493   6.962  26.210  1.00  0.00           H  
ATOM   1622  HD2 ARG B  41      -4.413   7.662  25.050  1.00  0.00           H  
ATOM   1623  NE  ARG B  41      -5.723   6.272  24.190  1.00  0.00           N  
ATOM   1624  HE  ARG B  41      -6.413   6.502  23.490  1.00  0.00           H  
ATOM   1625  CZ  ARG B  41      -4.953   5.202  23.940  1.00  0.00           C  
ATOM   1626  NH1 ARG B  41      -3.773   4.982  24.530  1.00  0.00           N  
ATOM   1627 HH11 ARG B  41      -3.463   5.532  25.320  1.00  0.00           H  
ATOM   1628 HH12 ARG B  41      -3.223   4.162  24.290  1.00  0.00           H  
ATOM   1629  NH2 ARG B  41      -5.253   4.492  22.840  1.00  0.00           N  
ATOM   1630 HH21 ARG B  41      -5.883   4.882  22.160  1.00  0.00           H  
ATOM   1631 HH22 ARG B  41      -4.633   3.772  22.490  1.00  0.00           H  
ATOM   1632  C   ARG B  41      -6.663  11.892  26.980  1.00  0.00           C  
ATOM   1633  O   ARG B  41      -7.113  11.772  28.120  1.00  0.00           O  
ATOM   1634  N   GLN B  42      -5.783  12.822  26.610  1.00  0.00           N  
ATOM   1635  H   GLN B  42      -5.453  12.672  25.670  1.00  0.00           H  
ATOM   1636  CA  GLN B  42      -5.273  13.962  27.350  1.00  0.00           C  
ATOM   1637  HA  GLN B  42      -5.923  14.262  28.170  1.00  0.00           H  
ATOM   1638  CB  GLN B  42      -3.923  13.642  27.980  1.00  0.00           C  
ATOM   1639  HB3 GLN B  42      -3.433  14.562  28.300  1.00  0.00           H  
ATOM   1640  HB2 GLN B  42      -3.253  13.242  27.220  1.00  0.00           H  
ATOM   1641  CG  GLN B  42      -3.823  12.562  29.060  1.00  0.00           C  
ATOM   1642  HG3 GLN B  42      -2.753  12.482  29.240  1.00  0.00           H  
ATOM   1643  HG2 GLN B  42      -4.173  11.602  28.690  1.00  0.00           H  
ATOM   1644  CD  GLN B  42      -4.643  12.942  30.280  1.00  0.00           C  
ATOM   1645  OE1 GLN B  42      -4.923  14.112  30.560  1.00  0.00           O  
ATOM   1646  NE2 GLN B  42      -5.213  11.982  31.010  1.00  0.00           N  
ATOM   1647 HE21 GLN B  42      -5.233  11.032  30.660  1.00  0.00           H  
ATOM   1648 HE22 GLN B  42      -5.903  12.222  31.710  1.00  0.00           H  
ATOM   1649  C   GLN B  42      -5.233  15.192  26.450  1.00  0.00           C  
ATOM   1650  O   GLN B  42      -4.243  15.352  25.750  1.00  0.00           O  
ATOM   1651  N   PRO B  43      -6.183  16.122  26.490  1.00  0.00           N  
ATOM   1652  CD  PRO B  43      -7.493  15.892  27.070  1.00  0.00           C  
ATOM   1653  HD3 PRO B  43      -7.563  15.652  28.130  1.00  0.00           H  
ATOM   1654  HD2 PRO B  43      -7.843  14.982  26.590  1.00  0.00           H  
ATOM   1655  CG  PRO B  43      -8.363  17.062  26.630  1.00  0.00           C  
ATOM   1656  HG3 PRO B  43      -8.413  17.782  27.440  1.00  0.00           H  
ATOM   1657  HG2 PRO B  43      -9.373  16.732  26.380  1.00  0.00           H  
ATOM   1658  CB  PRO B  43      -7.713  17.552  25.330  1.00  0.00           C  
ATOM   1659  HB3 PRO B  43      -7.923  18.602  25.110  1.00  0.00           H  
ATOM   1660  HB2 PRO B  43      -8.003  16.882  24.520  1.00  0.00           H  
ATOM   1661  CA  PRO B  43      -6.243  17.302  25.650  1.00  0.00           C  
ATOM   1662  HA  PRO B  43      -5.773  17.022  24.710  1.00  0.00           H  
ATOM   1663  C   PRO B  43      -5.443  18.502  26.140  1.00  0.00           C  
ATOM   1664  O   PRO B  43      -5.133  19.392  25.360  1.00  0.00           O  
ATOM   1665  N   GLU B  44      -5.043  18.472  27.420  1.00  0.00           N  
ATOM   1666  H   GLU B  44      -5.373  17.712  28.000  1.00  0.00           H  
ATOM   1667  CA  GLU B  44      -4.183  19.402  28.110  1.00  0.00           C  
ATOM   1668  HA  GLU B  44      -4.193  20.352  27.570  1.00  0.00           H  
ATOM   1669  CB  GLU B  44      -4.823  19.792  29.450  1.00  0.00           C  
ATOM   1670  HB3 GLU B  44      -4.053  20.282  30.060  1.00  0.00           H  
ATOM   1671  HB2 GLU B  44      -5.303  18.892  29.820  1.00  0.00           H  
ATOM   1672  CG  GLU B  44      -5.923  20.842  29.310  1.00  0.00           C  
ATOM   1673  HG3 GLU B  44      -6.643  20.602  28.530  1.00  0.00           H  
ATOM   1674  HG2 GLU B  44      -5.393  21.742  28.980  1.00  0.00           H  
ATOM   1675  CD  GLU B  44      -6.493  21.052  30.700  1.00  0.00           C  
ATOM   1676  OE1 GLU B  44      -6.263  22.072  31.370  1.00  0.00           O  
ATOM   1677  OE2 GLU B  44      -7.333  20.242  31.160  1.00  0.00           O  
ATOM   1678  C   GLU B  44      -2.733  18.952  28.190  1.00  0.00           C  
ATOM   1679  O   GLU B  44      -2.013  19.772  28.760  1.00  0.00           O  
ATOM   1680  N   ALA B  45      -2.283  17.832  27.630  1.00  0.00           N  
ATOM   1681  H   ALA B  45      -3.003  17.232  27.270  1.00  0.00           H  
ATOM   1682  CA  ALA B  45      -0.883  17.452  27.550  1.00  0.00           C  
ATOM   1683  HA  ALA B  45      -0.313  18.372  27.620  1.00  0.00           H  
ATOM   1684  CB  ALA B  45      -0.613  16.522  28.730  1.00  0.00           C  
ATOM   1685  HB1 ALA B  45       0.347  16.082  28.460  1.00  0.00           H  
ATOM   1686  HB2 ALA B  45      -0.483  17.132  29.630  1.00  0.00           H  
ATOM   1687  HB3 ALA B  45      -1.433  15.832  28.920  1.00  0.00           H  
ATOM   1688  C   ALA B  45      -0.663  16.802  26.190  1.00  0.00           C  
ATOM   1689  O   ALA B  45      -0.733  15.572  26.080  1.00  0.00           O  
ATOM   1690  N   GLN B  46      -0.543  17.562  25.100  1.00  0.00           N  
ATOM   1691  H   GLN B  46      -0.433  18.542  25.280  1.00  0.00           H  
ATOM   1692  CA  GLN B  46      -0.523  17.062  23.740  1.00  0.00           C  
ATOM   1693  HA  GLN B  46      -0.933  16.052  23.670  1.00  0.00           H  
ATOM   1694  CB  GLN B  46      -1.383  17.892  22.790  1.00  0.00           C  
ATOM   1695  HB3 GLN B  46      -1.483  17.362  21.840  1.00  0.00           H  
ATOM   1696  HB2 GLN B  46      -0.873  18.842  22.650  1.00  0.00           H  
ATOM   1697  CG  GLN B  46      -2.783  18.202  23.300  1.00  0.00           C  
ATOM   1698  HG3 GLN B  46      -2.763  18.682  24.280  1.00  0.00           H  
ATOM   1699  HG2 GLN B  46      -3.313  17.262  23.450  1.00  0.00           H  
ATOM   1700  CD  GLN B  46      -3.623  19.062  22.360  1.00  0.00           C  
ATOM   1701  OE1 GLN B  46      -3.143  19.542  21.330  1.00  0.00           O  
ATOM   1702  NE2 GLN B  46      -4.943  19.202  22.560  1.00  0.00           N  
ATOM   1703 HE21 GLN B  46      -5.353  18.852  23.410  1.00  0.00           H  
ATOM   1704 HE22 GLN B  46      -5.453  19.782  21.910  1.00  0.00           H  
ATOM   1705  C   GLN B  46       0.857  17.112  23.100  1.00  0.00           C  
ATOM   1706  O   GLN B  46       1.067  16.512  22.050  1.00  0.00           O  
ATOM   1707  N   GLY B  47       1.817  17.812  23.710  1.00  0.00           N  
ATOM   1708  H   GLY B  47       1.507  18.272  24.550  1.00  0.00           H  
ATOM   1709  CA  GLY B  47       3.167  18.052  23.230  1.00  0.00           C  
ATOM   1710  HA3 GLY B  47       3.717  18.602  23.990  1.00  0.00           H  
ATOM   1711  HA2 GLY B  47       3.137  18.752  22.400  1.00  0.00           H  
ATOM   1712  C   GLY B  47       4.037  16.922  22.690  1.00  0.00           C  
ATOM   1713  O   GLY B  47       4.607  17.122  21.620  1.00  0.00           O  
ATOM   1714  N   ARG B  48       4.127  15.802  23.410  1.00  0.00           N  
ATOM   1715  H   ARG B  48       3.707  15.702  24.330  1.00  0.00           H  
ATOM   1716  CA  ARG B  48       4.827  14.582  23.040  1.00  0.00           C  
ATOM   1717  HA  ARG B  48       5.677  14.912  22.450  1.00  0.00           H  
ATOM   1718  CB  ARG B  48       5.207  13.792  24.290  1.00  0.00           C  
ATOM   1719  HB3 ARG B  48       5.647  12.822  24.060  1.00  0.00           H  
ATOM   1720  HB2 ARG B  48       4.337  13.712  24.950  1.00  0.00           H  
ATOM   1721  CG  ARG B  48       6.287  14.562  25.050  1.00  0.00           C  
ATOM   1722  HG3 ARG B  48       5.977  15.482  25.540  1.00  0.00           H  
ATOM   1723  HG2 ARG B  48       7.077  14.912  24.370  1.00  0.00           H  
ATOM   1724  CD  ARG B  48       6.957  13.622  26.050  1.00  0.00           C  
ATOM   1725  HD3 ARG B  48       7.507  12.912  25.430  1.00  0.00           H  
ATOM   1726  HD2 ARG B  48       6.167  13.162  26.640  1.00  0.00           H  
ATOM   1727  NE  ARG B  48       7.957  14.362  26.810  1.00  0.00           N  
ATOM   1728  HE  ARG B  48       8.857  14.552  26.400  1.00  0.00           H  
ATOM   1729  CZ  ARG B  48       7.937  14.892  28.040  1.00  0.00           C  
ATOM   1730  NH1 ARG B  48       9.057  15.422  28.560  1.00  0.00           N  
ATOM   1731 HH11 ARG B  48       9.967  15.162  28.210  1.00  0.00           H  
ATOM   1732 HH12 ARG B  48       8.917  15.732  29.510  1.00  0.00           H  
ATOM   1733  NH2 ARG B  48       6.867  14.882  28.840  1.00  0.00           N  
ATOM   1734 HH21 ARG B  48       5.967  14.492  28.610  1.00  0.00           H  
ATOM   1735 HH22 ARG B  48       6.947  15.202  29.800  1.00  0.00           H  
ATOM   1736  C   ARG B  48       4.007  13.642  22.170  1.00  0.00           C  
ATOM   1737  O   ARG B  48       4.567  12.892  21.380  1.00  0.00           O  
ATOM   1738  N   LEU B  49       2.687  13.842  22.110  1.00  0.00           N  
ATOM   1739  H   LEU B  49       2.317  14.632  22.620  1.00  0.00           H  
ATOM   1740  CA  LEU B  49       1.827  13.262  21.100  1.00  0.00           C  
ATOM   1741  HA  LEU B  49       2.087  12.212  20.950  1.00  0.00           H  
ATOM   1742  CB  LEU B  49       0.427  13.352  21.680  1.00  0.00           C  
ATOM   1743  HB3 LEU B  49       0.287  14.402  21.920  1.00  0.00           H  
ATOM   1744  HB2 LEU B  49       0.507  12.852  22.650  1.00  0.00           H  
ATOM   1745  CG  LEU B  49      -0.663  12.832  20.750  1.00  0.00           C  
ATOM   1746  HG  LEU B  49      -0.613  13.292  19.760  1.00  0.00           H  
ATOM   1747  CD1 LEU B  49      -0.513  11.332  20.520  1.00  0.00           C  
ATOM   1748 HD11 LEU B  49      -0.363  10.742  21.430  1.00  0.00           H  
ATOM   1749 HD12 LEU B  49      -1.363  11.042  19.910  1.00  0.00           H  
ATOM   1750 HD13 LEU B  49       0.387  11.172  19.920  1.00  0.00           H  
ATOM   1751  CD2 LEU B  49      -2.043  13.082  21.360  1.00  0.00           C  
ATOM   1752 HD21 LEU B  49      -2.813  12.702  20.690  1.00  0.00           H  
ATOM   1753 HD22 LEU B  49      -2.033  12.532  22.300  1.00  0.00           H  
ATOM   1754 HD23 LEU B  49      -2.063  14.172  21.400  1.00  0.00           H  
ATOM   1755  C   LEU B  49       2.037  13.822  19.700  1.00  0.00           C  
ATOM   1756  O   LEU B  49       1.807  13.142  18.700  1.00  0.00           O  
ATOM   1757  N   PHE B  50       2.547  15.052  19.670  1.00  0.00           N  
ATOM   1758  H   PHE B  50       2.487  15.672  20.470  1.00  0.00           H  
ATOM   1759  CA  PHE B  50       2.857  15.712  18.420  1.00  0.00           C  
ATOM   1760  HA  PHE B  50       2.197  15.342  17.650  1.00  0.00           H  
ATOM   1761  CB  PHE B  50       2.607  17.222  18.540  1.00  0.00           C  
ATOM   1762  HB3 PHE B  50       3.317  17.672  17.860  1.00  0.00           H  
ATOM   1763  HB2 PHE B  50       2.877  17.542  19.550  1.00  0.00           H  
ATOM   1764  CG  PHE B  50       1.187  17.622  18.230  1.00  0.00           C  
ATOM   1765  CD1 PHE B  50       0.517  18.372  19.210  1.00  0.00           C  
ATOM   1766  HD1 PHE B  50       0.847  18.382  20.240  1.00  0.00           H  
ATOM   1767  CE1 PHE B  50      -0.793  18.762  18.940  1.00  0.00           C  
ATOM   1768  HE1 PHE B  50      -1.393  19.112  19.770  1.00  0.00           H  
ATOM   1769  CZ  PHE B  50      -1.333  18.602  17.660  1.00  0.00           C  
ATOM   1770  HZ  PHE B  50      -2.343  18.972  17.560  1.00  0.00           H  
ATOM   1771  CE2 PHE B  50      -0.583  18.012  16.640  1.00  0.00           C  
ATOM   1772  HE2 PHE B  50      -0.963  17.852  15.650  1.00  0.00           H  
ATOM   1773  CD2 PHE B  50       0.687  17.482  16.930  1.00  0.00           C  
ATOM   1774  HD2 PHE B  50       1.227  16.902  16.200  1.00  0.00           H  
ATOM   1775  C   PHE B  50       4.257  15.412  17.890  1.00  0.00           C  
ATOM   1776  O   PHE B  50       4.557  15.612  16.720  1.00  0.00           O  
ATOM   1777  N   THR B  51       5.097  14.802  18.730  1.00  0.00           N  
ATOM   1778  H   THR B  51       4.737  14.672  19.660  1.00  0.00           H  
ATOM   1779  CA  THR B  51       6.427  14.382  18.350  1.00  0.00           C  
ATOM   1780  HA  THR B  51       7.037  15.252  18.120  1.00  0.00           H  
ATOM   1781  CB  THR B  51       7.037  13.692  19.570  1.00  0.00           C  
ATOM   1782  HB  THR B  51       6.447  12.782  19.710  1.00  0.00           H  
ATOM   1783  CG2 THR B  51       8.477  13.322  19.230  1.00  0.00           C  
ATOM   1784 HG21 THR B  51       8.747  13.002  18.220  1.00  0.00           H  
ATOM   1785 HG22 THR B  51       9.067  14.192  19.490  1.00  0.00           H  
ATOM   1786 HG23 THR B  51       8.867  12.452  19.760  1.00  0.00           H  
ATOM   1787  OG1 THR B  51       7.067  14.522  20.710  1.00  0.00           O  
ATOM   1788  HG1 THR B  51       7.557  14.052  21.380  1.00  0.00           H  
ATOM   1789  C   THR B  51       6.387  13.412  17.180  1.00  0.00           C  
ATOM   1790  O   THR B  51       7.177  13.732  16.290  1.00  0.00           O  
ATOM   1791  N   PRO B  52       5.587  12.352  17.130  1.00  0.00           N  
ATOM   1792  CD  PRO B  52       4.597  11.802  18.040  1.00  0.00           C  
ATOM   1793  HD3 PRO B  52       4.147  12.422  18.820  1.00  0.00           H  
ATOM   1794  HD2 PRO B  52       5.107  11.042  18.630  1.00  0.00           H  
ATOM   1795  CG  PRO B  52       3.617  11.012  17.190  1.00  0.00           C  
ATOM   1796  HG3 PRO B  52       2.967  11.732  16.690  1.00  0.00           H  
ATOM   1797  HG2 PRO B  52       3.097  10.252  17.760  1.00  0.00           H  
ATOM   1798  CB  PRO B  52       4.507  10.382  16.120  1.00  0.00           C  
ATOM   1799  HB3 PRO B  52       3.967  10.162  15.190  1.00  0.00           H  
ATOM   1800  HB2 PRO B  52       5.097   9.572  16.530  1.00  0.00           H  
ATOM   1801  CA  PRO B  52       5.507  11.522  15.940  1.00  0.00           C  
ATOM   1802  HA  PRO B  52       6.487  11.052  15.890  1.00  0.00           H  
ATOM   1803  C   PRO B  52       5.207  12.272  14.650  1.00  0.00           C  
ATOM   1804  O   PRO B  52       5.777  11.962  13.610  1.00  0.00           O  
ATOM   1805  N   PHE B  53       4.427  13.352  14.730  1.00  0.00           N  
ATOM   1806  H   PHE B  53       4.177  13.692  15.640  1.00  0.00           H  
ATOM   1807  CA  PHE B  53       3.947  14.122  13.600  1.00  0.00           C  
ATOM   1808  HA  PHE B  53       3.677  13.462  12.780  1.00  0.00           H  
ATOM   1809  CB  PHE B  53       2.637  14.782  14.050  1.00  0.00           C  
ATOM   1810  HB3 PHE B  53       2.697  15.342  14.980  1.00  0.00           H  
ATOM   1811  HB2 PHE B  53       1.927  13.982  14.250  1.00  0.00           H  
ATOM   1812  CG  PHE B  53       1.957  15.632  13.010  1.00  0.00           C  
ATOM   1813  CD1 PHE B  53       2.227  17.012  12.970  1.00  0.00           C  
ATOM   1814  HD1 PHE B  53       3.087  17.442  13.450  1.00  0.00           H  
ATOM   1815  CE1 PHE B  53       1.237  17.882  12.490  1.00  0.00           C  
ATOM   1816  HE1 PHE B  53       1.277  18.942  12.660  1.00  0.00           H  
ATOM   1817  CZ  PHE B  53       0.117  17.362  11.830  1.00  0.00           C  
ATOM   1818  HZ  PHE B  53      -0.643  18.042  11.470  1.00  0.00           H  
ATOM   1819  CE2 PHE B  53      -0.003  15.992  11.610  1.00  0.00           C  
ATOM   1820  HE2 PHE B  53      -0.863  15.622  11.070  1.00  0.00           H  
ATOM   1821  CD2 PHE B  53       0.847  15.132  12.320  1.00  0.00           C  
ATOM   1822  HD2 PHE B  53       0.607  14.072  12.300  1.00  0.00           H  
ATOM   1823  C   PHE B  53       5.017  15.072  13.080  1.00  0.00           C  
ATOM   1824  O   PHE B  53       4.857  15.352  11.890  1.00  0.00           O  
ATOM   1825  N   PHE B  54       6.057  15.452  13.820  1.00  0.00           N  
ATOM   1826  H   PHE B  54       5.997  15.192  14.790  1.00  0.00           H  
ATOM   1827  CA  PHE B  54       7.177  16.172  13.260  1.00  0.00           C  
ATOM   1828  HA  PHE B  54       6.937  16.602  12.280  1.00  0.00           H  
ATOM   1829  CB  PHE B  54       7.487  17.352  14.180  1.00  0.00           C  
ATOM   1830  HB3 PHE B  54       8.367  17.862  13.790  1.00  0.00           H  
ATOM   1831  HB2 PHE B  54       7.727  16.982  15.180  1.00  0.00           H  
ATOM   1832  CG  PHE B  54       6.377  18.352  14.350  1.00  0.00           C  
ATOM   1833  CD1 PHE B  54       5.767  18.952  13.230  1.00  0.00           C  
ATOM   1834  HD1 PHE B  54       6.087  18.772  12.220  1.00  0.00           H  
ATOM   1835  CE1 PHE B  54       4.667  19.812  13.340  1.00  0.00           C  
ATOM   1836  HE1 PHE B  54       4.157  20.262  12.500  1.00  0.00           H  
ATOM   1837  CZ  PHE B  54       4.157  20.002  14.630  1.00  0.00           C  
ATOM   1838  HZ  PHE B  54       3.357  20.722  14.780  1.00  0.00           H  
ATOM   1839  CE2 PHE B  54       4.727  19.402  15.760  1.00  0.00           C  
ATOM   1840  HE2 PHE B  54       4.307  19.582  16.740  1.00  0.00           H  
ATOM   1841  CD2 PHE B  54       5.887  18.632  15.630  1.00  0.00           C  
ATOM   1842  HD2 PHE B  54       6.467  18.342  16.490  1.00  0.00           H  
ATOM   1843  C   PHE B  54       8.367  15.252  13.010  1.00  0.00           C  
ATOM   1844  O   PHE B  54       9.327  15.572  12.310  1.00  0.00           O  
ATOM   1845  N   ILE B  55       8.357  14.012  13.490  1.00  0.00           N  
ATOM   1846  H   ILE B  55       7.497  13.772  13.980  1.00  0.00           H  
ATOM   1847  CA  ILE B  55       9.387  13.012  13.300  1.00  0.00           C  
ATOM   1848  HA  ILE B  55      10.297  13.582  13.130  1.00  0.00           H  
ATOM   1849  CB  ILE B  55       9.587  12.292  14.630  1.00  0.00           C  
ATOM   1850  HB  ILE B  55       8.647  12.092  15.140  1.00  0.00           H  
ATOM   1851  CG2 ILE B  55      10.287  10.942  14.520  1.00  0.00           C  
ATOM   1852 HG21 ILE B  55       9.607  10.122  14.280  1.00  0.00           H  
ATOM   1853 HG22 ILE B  55      11.117  11.002  13.820  1.00  0.00           H  
ATOM   1854 HG23 ILE B  55      10.637  10.682  15.520  1.00  0.00           H  
ATOM   1855  CG1 ILE B  55      10.377  13.202  15.560  1.00  0.00           C  
ATOM   1856 HG13 ILE B  55      10.417  12.682  16.520  1.00  0.00           H  
ATOM   1857 HG12 ILE B  55       9.787  14.112  15.650  1.00  0.00           H  
ATOM   1858  CD1 ILE B  55      11.827  13.512  15.220  1.00  0.00           C  
ATOM   1859 HD11 ILE B  55      12.417  12.632  15.480  1.00  0.00           H  
ATOM   1860 HD12 ILE B  55      11.997  13.652  14.150  1.00  0.00           H  
ATOM   1861 HD13 ILE B  55      12.187  14.382  15.780  1.00  0.00           H  
ATOM   1862  C   ILE B  55       9.227  12.132  12.070  1.00  0.00           C  
ATOM   1863  O   ILE B  55      10.257  11.742  11.520  1.00  0.00           O  
ATOM   1864  N   THR B  56       7.977  11.802  11.720  1.00  0.00           N  
ATOM   1865  H   THR B  56       7.217  12.192  12.250  1.00  0.00           H  
ATOM   1866  CA  THR B  56       7.707  10.952  10.580  1.00  0.00           C  
ATOM   1867  HA  THR B  56       8.667  10.472  10.400  1.00  0.00           H  
ATOM   1868  CB  THR B  56       6.737   9.802  10.830  1.00  0.00           C  
ATOM   1869  HB  THR B  56       6.677   9.182   9.940  1.00  0.00           H  
ATOM   1870  CG2 THR B  56       7.217   8.902  11.960  1.00  0.00           C  
ATOM   1871 HG21 THR B  56       6.397   8.612  12.630  1.00  0.00           H  
ATOM   1872 HG22 THR B  56       7.797   8.062  11.580  1.00  0.00           H  
ATOM   1873 HG23 THR B  56       7.897   9.442  12.610  1.00  0.00           H  
ATOM   1874  OG1 THR B  56       5.477  10.342  11.190  1.00  0.00           O  
ATOM   1875  HG1 THR B  56       5.607  10.782  12.030  1.00  0.00           H  
ATOM   1876  C   THR B  56       7.357  11.762   9.340  1.00  0.00           C  
ATOM   1877  O   THR B  56       6.667  12.772   9.490  1.00  0.00           O  
ATOM   1878  N   VAL B  57       7.587  11.342   8.100  1.00  0.00           N  
ATOM   1879  H   VAL B  57       8.057  10.442   8.040  1.00  0.00           H  
ATOM   1880  CA  VAL B  57       6.907  11.772   6.890  1.00  0.00           C  
ATOM   1881  HA  VAL B  57       6.177  12.542   7.150  1.00  0.00           H  
ATOM   1882  CB  VAL B  57       7.917  12.452   5.980  1.00  0.00           C  
ATOM   1883  HB  VAL B  57       7.347  12.832   5.130  1.00  0.00           H  
ATOM   1884  CG1 VAL B  57       8.527  13.692   6.620  1.00  0.00           C  
ATOM   1885 HG11 VAL B  57       7.827  14.292   7.200  1.00  0.00           H  
ATOM   1886 HG12 VAL B  57       9.327  13.372   7.300  1.00  0.00           H  
ATOM   1887 HG13 VAL B  57       9.087  14.312   5.920  1.00  0.00           H  
ATOM   1888  CG2 VAL B  57       9.037  11.532   5.490  1.00  0.00           C  
ATOM   1889 HG21 VAL B  57       9.787  11.982   4.850  1.00  0.00           H  
ATOM   1890 HG22 VAL B  57       9.697  11.082   6.240  1.00  0.00           H  
ATOM   1891 HG23 VAL B  57       8.687  10.712   4.860  1.00  0.00           H  
ATOM   1892  C   VAL B  57       6.077  10.652   6.280  1.00  0.00           C  
ATOM   1893  O   VAL B  57       5.227  10.922   5.430  1.00  0.00           O  
ATOM   1894  N   GLY B  58       6.307   9.412   6.710  1.00  0.00           N  
ATOM   1895  H   GLY B  58       7.127   9.242   7.290  1.00  0.00           H  
ATOM   1896  CA  GLY B  58       5.637   8.222   6.240  1.00  0.00           C  
ATOM   1897  HA3 GLY B  58       4.577   8.392   6.430  1.00  0.00           H  
ATOM   1898  HA2 GLY B  58       6.007   7.382   6.830  1.00  0.00           H  
ATOM   1899  C   GLY B  58       5.797   8.082   4.730  1.00  0.00           C  
ATOM   1900  O   GLY B  58       6.777   8.462   4.100  1.00  0.00           O  
ATOM   1901  N   LEU B  59       4.857   7.382   4.100  1.00  0.00           N  
ATOM   1902  H   LEU B  59       4.147   6.912   4.640  1.00  0.00           H  
ATOM   1903  CA  LEU B  59       4.747   7.152   2.670  1.00  0.00           C  
ATOM   1904  HA  LEU B  59       5.567   7.692   2.210  1.00  0.00           H  
ATOM   1905  CB  LEU B  59       4.707   5.662   2.320  1.00  0.00           C  
ATOM   1906  HB3 LEU B  59       3.907   5.312   2.970  1.00  0.00           H  
ATOM   1907  HB2 LEU B  59       5.627   5.152   2.620  1.00  0.00           H  
ATOM   1908  CG  LEU B  59       4.407   5.342   0.860  1.00  0.00           C  
ATOM   1909  HG  LEU B  59       3.617   6.032   0.560  1.00  0.00           H  
ATOM   1910  CD1 LEU B  59       5.537   5.672  -0.100  1.00  0.00           C  
ATOM   1911 HD11 LEU B  59       6.117   6.532   0.230  1.00  0.00           H  
ATOM   1912 HD12 LEU B  59       6.157   4.782  -0.160  1.00  0.00           H  
ATOM   1913 HD13 LEU B  59       5.117   5.842  -1.090  1.00  0.00           H  
ATOM   1914  CD2 LEU B  59       3.927   3.912   0.620  1.00  0.00           C  
ATOM   1915 HD21 LEU B  59       3.047   3.852   1.250  1.00  0.00           H  
ATOM   1916 HD22 LEU B  59       3.687   3.802  -0.440  1.00  0.00           H  
ATOM   1917 HD23 LEU B  59       4.747   3.232   0.860  1.00  0.00           H  
ATOM   1918  C   LEU B  59       3.517   7.892   2.160  1.00  0.00           C  
ATOM   1919  O   LEU B  59       3.657   8.272   0.990  1.00  0.00           O  
ATOM   1920  N   VAL B  60       2.487   8.252   2.920  1.00  0.00           N  
ATOM   1921  H   VAL B  60       2.377   7.862   3.840  1.00  0.00           H  
ATOM   1922  CA  VAL B  60       1.277   8.762   2.300  1.00  0.00           C  
ATOM   1923  HA  VAL B  60       0.907   7.982   1.630  1.00  0.00           H  
ATOM   1924  CB  VAL B  60       0.177   8.962   3.340  1.00  0.00           C  
ATOM   1925  HB  VAL B  60      -0.583   9.582   2.850  1.00  0.00           H  
ATOM   1926  CG1 VAL B  60      -0.343   7.602   3.800  1.00  0.00           C  
ATOM   1927 HG11 VAL B  60      -1.253   7.752   4.380  1.00  0.00           H  
ATOM   1928 HG12 VAL B  60      -0.583   6.942   2.960  1.00  0.00           H  
ATOM   1929 HG13 VAL B  60       0.407   7.182   4.470  1.00  0.00           H  
ATOM   1930  CG2 VAL B  60       0.597   9.712   4.590  1.00  0.00           C  
ATOM   1931 HG21 VAL B  60       0.977  10.692   4.280  1.00  0.00           H  
ATOM   1932 HG22 VAL B  60      -0.333  10.022   5.070  1.00  0.00           H  
ATOM   1933 HG23 VAL B  60       1.207   9.132   5.280  1.00  0.00           H  
ATOM   1934  C   VAL B  60       1.487  10.042   1.510  1.00  0.00           C  
ATOM   1935  O   VAL B  60       1.037  10.122   0.370  1.00  0.00           O  
ATOM   1936  N   GLU B  61       2.227  11.032   2.010  1.00  0.00           N  
ATOM   1937  H   GLU B  61       2.747  10.852   2.860  1.00  0.00           H  
ATOM   1938  CA  GLU B  61       2.557  12.182   1.200  1.00  0.00           C  
ATOM   1939  HA  GLU B  61       1.637  12.622   0.810  1.00  0.00           H  
ATOM   1940  CB  GLU B  61       3.257  13.242   2.050  1.00  0.00           C  
ATOM   1941  HB3 GLU B  61       4.337  13.132   2.100  1.00  0.00           H  
ATOM   1942  HB2 GLU B  61       2.937  13.142   3.090  1.00  0.00           H  
ATOM   1943  CG  GLU B  61       3.007  14.702   1.680  1.00  0.00           C  
ATOM   1944  HG3 GLU B  61       1.947  14.912   1.600  1.00  0.00           H  
ATOM   1945  HG2 GLU B  61       3.607  14.932   0.800  1.00  0.00           H  
ATOM   1946  CD  GLU B  61       3.477  15.622   2.790  1.00  0.00           C  
ATOM   1947  OE1 GLU B  61       4.707  15.812   2.940  1.00  0.00           O  
ATOM   1948  OE2 GLU B  61       2.657  16.212   3.530  1.00  0.00           O  
ATOM   1949  C   GLU B  61       3.267  11.952  -0.130  1.00  0.00           C  
ATOM   1950  O   GLU B  61       2.897  12.482  -1.180  1.00  0.00           O  
ATOM   1951  N   ALA B  62       4.157  10.962  -0.160  1.00  0.00           N  
ATOM   1952  H   ALA B  62       4.327  10.412   0.670  1.00  0.00           H  
ATOM   1953  CA  ALA B  62       4.887  10.582  -1.350  1.00  0.00           C  
ATOM   1954  HA  ALA B  62       5.147  11.492  -1.890  1.00  0.00           H  
ATOM   1955  CB  ALA B  62       6.197   9.922  -0.920  1.00  0.00           C  
ATOM   1956  HB1 ALA B  62       6.847  10.102  -1.780  1.00  0.00           H  
ATOM   1957  HB2 ALA B  62       6.557  10.272   0.040  1.00  0.00           H  
ATOM   1958  HB3 ALA B  62       6.057   8.852  -0.760  1.00  0.00           H  
ATOM   1959  C   ALA B  62       4.057   9.782  -2.350  1.00  0.00           C  
ATOM   1960  O   ALA B  62       4.307   9.772  -3.550  1.00  0.00           O  
ATOM   1961  N   ALA B  63       3.137   8.952  -1.830  1.00  0.00           N  
ATOM   1962  H   ALA B  63       3.097   8.932  -0.820  1.00  0.00           H  
ATOM   1963  CA  ALA B  63       2.197   8.212  -2.640  1.00  0.00           C  
ATOM   1964  HA  ALA B  63       2.687   7.652  -3.440  1.00  0.00           H  
ATOM   1965  CB  ALA B  63       1.427   7.252  -1.730  1.00  0.00           C  
ATOM   1966  HB1 ALA B  63       0.877   6.512  -2.300  1.00  0.00           H  
ATOM   1967  HB2 ALA B  63       2.157   6.792  -1.060  1.00  0.00           H  
ATOM   1968  HB3 ALA B  63       0.767   7.802  -1.060  1.00  0.00           H  
ATOM   1969  C   ALA B  63       1.237   9.202  -3.290  1.00  0.00           C  
ATOM   1970  O   ALA B  63       0.527   8.802  -4.200  1.00  0.00           O  
ATOM   1971  N   TYR B  64       1.107  10.462  -2.870  1.00  0.00           N  
ATOM   1972  H   TYR B  64       1.477  10.812  -2.000  1.00  0.00           H  
ATOM   1973  CA  TYR B  64       0.377  11.422  -3.680  1.00  0.00           C  
ATOM   1974  HA  TYR B  64      -0.383  10.892  -4.260  1.00  0.00           H  
ATOM   1975  CB  TYR B  64      -0.433  12.332  -2.760  1.00  0.00           C  
ATOM   1976  HB3 TYR B  64       0.237  12.982  -2.190  1.00  0.00           H  
ATOM   1977  HB2 TYR B  64      -1.013  11.642  -2.150  1.00  0.00           H  
ATOM   1978  CG  TYR B  64      -1.333  13.202  -3.610  1.00  0.00           C  
ATOM   1979  CD1 TYR B  64      -2.633  12.782  -3.920  1.00  0.00           C  
ATOM   1980  HD1 TYR B  64      -3.093  11.912  -3.490  1.00  0.00           H  
ATOM   1981  CE1 TYR B  64      -3.443  13.522  -4.790  1.00  0.00           C  
ATOM   1982  HE1 TYR B  64      -4.453  13.222  -5.000  1.00  0.00           H  
ATOM   1983  CZ  TYR B  64      -3.053  14.782  -5.280  1.00  0.00           C  
ATOM   1984  OH  TYR B  64      -3.843  15.532  -6.110  1.00  0.00           O  
ATOM   1985  HH  TYR B  64      -4.683  15.062  -6.190  1.00  0.00           H  
ATOM   1986  CE2 TYR B  64      -1.713  15.122  -5.010  1.00  0.00           C  
ATOM   1987  HE2 TYR B  64      -1.463  16.072  -5.450  1.00  0.00           H  
ATOM   1988  CD2 TYR B  64      -0.853  14.372  -4.210  1.00  0.00           C  
ATOM   1989  HD2 TYR B  64       0.157  14.722  -4.030  1.00  0.00           H  
ATOM   1990  C   TYR B  64       1.407  12.102  -4.560  1.00  0.00           C  
ATOM   1991  O   TYR B  64       1.077  12.202  -5.740  1.00  0.00           O  
ATOM   1992  N   PHE B  65       2.557  12.622  -4.130  1.00  0.00           N  
ATOM   1993  H   PHE B  65       2.867  12.512  -3.180  1.00  0.00           H  
ATOM   1994  CA  PHE B  65       3.367  13.542  -4.910  1.00  0.00           C  
ATOM   1995  HA  PHE B  65       2.677  14.232  -5.380  1.00  0.00           H  
ATOM   1996  CB  PHE B  65       4.127  14.492  -3.990  1.00  0.00           C  
ATOM   1997  HB3 PHE B  65       3.527  14.772  -3.130  1.00  0.00           H  
ATOM   1998  HB2 PHE B  65       4.097  15.372  -4.620  1.00  0.00           H  
ATOM   1999  CG  PHE B  65       5.547  14.142  -3.590  1.00  0.00           C  
ATOM   2000  CD1 PHE B  65       5.817  13.942  -2.230  1.00  0.00           C  
ATOM   2001  HD1 PHE B  65       4.977  13.912  -1.540  1.00  0.00           H  
ATOM   2002  CE1 PHE B  65       7.127  13.692  -1.810  1.00  0.00           C  
ATOM   2003  HE1 PHE B  65       7.287  13.472  -0.760  1.00  0.00           H  
ATOM   2004  CZ  PHE B  65       8.167  13.752  -2.740  1.00  0.00           C  
ATOM   2005  HZ  PHE B  65       9.167  13.642  -2.360  1.00  0.00           H  
ATOM   2006  CE2 PHE B  65       7.927  14.122  -4.070  1.00  0.00           C  
ATOM   2007  HE2 PHE B  65       8.727  14.222  -4.800  1.00  0.00           H  
ATOM   2008  CD2 PHE B  65       6.607  14.282  -4.490  1.00  0.00           C  
ATOM   2009  HD2 PHE B  65       6.437  14.742  -5.450  1.00  0.00           H  
ATOM   2010  C   PHE B  65       4.207  12.932  -6.020  1.00  0.00           C  
ATOM   2011  O   PHE B  65       4.397  13.602  -7.030  1.00  0.00           O  
ATOM   2012  N   ILE B  66       4.667  11.682  -5.870  1.00  0.00           N  
ATOM   2013  H   ILE B  66       4.327  11.262  -5.020  1.00  0.00           H  
ATOM   2014  CA  ILE B  66       5.367  10.942  -6.890  1.00  0.00           C  
ATOM   2015  HA  ILE B  66       5.997  11.652  -7.410  1.00  0.00           H  
ATOM   2016  CB  ILE B  66       6.207   9.842  -6.250  1.00  0.00           C  
ATOM   2017  HB  ILE B  66       5.507   9.192  -5.720  1.00  0.00           H  
ATOM   2018  CG2 ILE B  66       7.007   9.012  -7.250  1.00  0.00           C  
ATOM   2019 HG21 ILE B  66       7.387   8.152  -6.710  1.00  0.00           H  
ATOM   2020 HG22 ILE B  66       6.497   8.562  -8.100  1.00  0.00           H  
ATOM   2021 HG23 ILE B  66       7.877   9.522  -7.680  1.00  0.00           H  
ATOM   2022  CG1 ILE B  66       7.257  10.372  -5.280  1.00  0.00           C  
ATOM   2023 HG13 ILE B  66       6.827  11.232  -4.780  1.00  0.00           H  
ATOM   2024 HG12 ILE B  66       8.107  10.662  -5.910  1.00  0.00           H  
ATOM   2025  CD1 ILE B  66       7.817   9.432  -4.220  1.00  0.00           C  
ATOM   2026 HD11 ILE B  66       8.457   9.912  -3.480  1.00  0.00           H  
ATOM   2027 HD12 ILE B  66       6.967   9.092  -3.640  1.00  0.00           H  
ATOM   2028 HD13 ILE B  66       8.377   8.592  -4.650  1.00  0.00           H  
ATOM   2029  C   ILE B  66       4.317  10.412  -7.870  1.00  0.00           C  
ATOM   2030  O   ILE B  66       4.607  10.312  -9.060  1.00  0.00           O  
ATOM   2031  N   ASN B  67       3.097  10.132  -7.410  1.00  0.00           N  
ATOM   2032  H   ASN B  67       2.817  10.252  -6.440  1.00  0.00           H  
ATOM   2033  CA  ASN B  67       2.027   9.862  -8.340  1.00  0.00           C  
ATOM   2034  HA  ASN B  67       2.307   9.092  -9.060  1.00  0.00           H  
ATOM   2035  CB  ASN B  67       0.837   9.382  -7.510  1.00  0.00           C  
ATOM   2036  HB3 ASN B  67      -0.103   9.442  -8.050  1.00  0.00           H  
ATOM   2037  HB2 ASN B  67       0.837   9.872  -6.540  1.00  0.00           H  
ATOM   2038  CG  ASN B  67       0.927   7.882  -7.250  1.00  0.00           C  
ATOM   2039  OD1 ASN B  67       2.007   7.342  -7.010  1.00  0.00           O  
ATOM   2040  ND2 ASN B  67      -0.223   7.202  -7.230  1.00  0.00           N  
ATOM   2041 HD21 ASN B  67      -1.043   7.682  -7.580  1.00  0.00           H  
ATOM   2042 HD22 ASN B  67      -0.183   6.202  -7.110  1.00  0.00           H  
ATOM   2043  C   ASN B  67       1.647  11.092  -9.160  1.00  0.00           C  
ATOM   2044  O   ASN B  67       1.577  11.062 -10.390  1.00  0.00           O  
ATOM   2045  N   LEU B  68       1.587  12.252  -8.510  1.00  0.00           N  
ATOM   2046  H   LEU B  68       1.437  12.202  -7.510  1.00  0.00           H  
ATOM   2047  CA  LEU B  68       1.417  13.522  -9.160  1.00  0.00           C  
ATOM   2048  HA  LEU B  68       0.577  13.432  -9.850  1.00  0.00           H  
ATOM   2049  CB  LEU B  68       1.167  14.622  -8.130  1.00  0.00           C  
ATOM   2050  HB3 LEU B  68       1.997  14.562  -7.430  1.00  0.00           H  
ATOM   2051  HB2 LEU B  68       0.237  14.372  -7.620  1.00  0.00           H  
ATOM   2052  CG  LEU B  68       1.097  16.032  -8.700  1.00  0.00           C  
ATOM   2053  HG  LEU B  68       1.987  16.242  -9.290  1.00  0.00           H  
ATOM   2054  CD1 LEU B  68      -0.133  16.292  -9.560  1.00  0.00           C  
ATOM   2055 HD11 LEU B  68      -0.143  15.662 -10.450  1.00  0.00           H  
ATOM   2056 HD12 LEU B  68      -0.993  16.152  -8.900  1.00  0.00           H  
ATOM   2057 HD13 LEU B  68      -0.053  17.352  -9.810  1.00  0.00           H  
ATOM   2058  CD2 LEU B  68       1.107  17.072  -7.590  1.00  0.00           C  
ATOM   2059 HD21 LEU B  68       0.317  16.932  -6.850  1.00  0.00           H  
ATOM   2060 HD22 LEU B  68       2.027  16.952  -7.020  1.00  0.00           H  
ATOM   2061 HD23 LEU B  68       1.157  18.062  -8.050  1.00  0.00           H  
ATOM   2062  C   LEU B  68       2.567  13.842 -10.110  1.00  0.00           C  
ATOM   2063  O   LEU B  68       2.397  14.332 -11.220  1.00  0.00           O  
ATOM   2064  N   ALA B  69       3.797  13.502  -9.700  1.00  0.00           N  
ATOM   2065  H   ALA B  69       3.847  13.252  -8.720  1.00  0.00           H  
ATOM   2066  CA  ALA B  69       4.977  13.692 -10.510  1.00  0.00           C  
ATOM   2067  HA  ALA B  69       5.017  14.752 -10.750  1.00  0.00           H  
ATOM   2068  CB  ALA B  69       6.237  13.332  -9.720  1.00  0.00           C  
ATOM   2069  HB1 ALA B  69       7.037  13.772 -10.330  1.00  0.00           H  
ATOM   2070  HB2 ALA B  69       6.327  13.702  -8.700  1.00  0.00           H  
ATOM   2071  HB3 ALA B  69       6.387  12.252  -9.720  1.00  0.00           H  
ATOM   2072  C   ALA B  69       4.907  12.882 -11.790  1.00  0.00           C  
ATOM   2073  O   ALA B  69       5.197  13.432 -12.860  1.00  0.00           O  
ATOM   2074  N   PHE B  70       4.537  11.602 -11.730  1.00  0.00           N  
ATOM   2075  H   PHE B  70       4.377  11.192 -10.820  1.00  0.00           H  
ATOM   2076  CA  PHE B  70       4.387  10.732 -12.880  1.00  0.00           C  
ATOM   2077  HA  PHE B  70       5.237  10.912 -13.530  1.00  0.00           H  
ATOM   2078  CB  PHE B  70       4.537   9.292 -12.390  1.00  0.00           C  
ATOM   2079  HB3 PHE B  70       3.947   8.612 -13.000  1.00  0.00           H  
ATOM   2080  HB2 PHE B  70       4.277   9.222 -11.330  1.00  0.00           H  
ATOM   2081  CG  PHE B  70       5.977   8.832 -12.430  1.00  0.00           C  
ATOM   2082  CD1 PHE B  70       6.507   8.092 -13.490  1.00  0.00           C  
ATOM   2083  HD1 PHE B  70       5.917   8.062 -14.390  1.00  0.00           H  
ATOM   2084  CE1 PHE B  70       7.817   7.582 -13.500  1.00  0.00           C  
ATOM   2085  HE1 PHE B  70       8.287   7.062 -14.320  1.00  0.00           H  
ATOM   2086  CZ  PHE B  70       8.567   7.762 -12.330  1.00  0.00           C  
ATOM   2087  HZ  PHE B  70       9.527   7.272 -12.260  1.00  0.00           H  
ATOM   2088  CE2 PHE B  70       8.047   8.462 -11.230  1.00  0.00           C  
ATOM   2089  HE2 PHE B  70       8.667   8.472 -10.350  1.00  0.00           H  
ATOM   2090  CD2 PHE B  70       6.757   9.012 -11.280  1.00  0.00           C  
ATOM   2091  HD2 PHE B  70       6.287   9.412 -10.400  1.00  0.00           H  
ATOM   2092  C   PHE B  70       3.127  10.972 -13.710  1.00  0.00           C  
ATOM   2093  O   PHE B  70       3.177  10.792 -14.920  1.00  0.00           O  
ATOM   2094  N   MET B  71       2.047  11.492 -13.130  1.00  0.00           N  
ATOM   2095  H   MET B  71       2.097  11.662 -12.130  1.00  0.00           H  
ATOM   2096  CA  MET B  71       1.037  12.282 -13.800  1.00  0.00           C  
ATOM   2097  HA  MET B  71       0.437  11.602 -14.410  1.00  0.00           H  
ATOM   2098  CB  MET B  71       0.017  12.712 -12.750  1.00  0.00           C  
ATOM   2099  HB3 MET B  71       0.497  13.122 -11.860  1.00  0.00           H  
ATOM   2100  HB2 MET B  71      -0.643  11.892 -12.450  1.00  0.00           H  
ATOM   2101  CG  MET B  71      -0.843  13.862 -13.240  1.00  0.00           C  
ATOM   2102  HG3 MET B  71      -0.373  14.852 -13.270  1.00  0.00           H  
ATOM   2103  HG2 MET B  71      -1.573  13.932 -12.440  1.00  0.00           H  
ATOM   2104  SD  MET B  71      -1.643  13.762 -14.860  1.00  0.00           S  
ATOM   2105  CE  MET B  71      -3.253  13.152 -14.290  1.00  0.00           C  
ATOM   2106  HE1 MET B  71      -3.883  12.932 -15.160  1.00  0.00           H  
ATOM   2107  HE2 MET B  71      -3.313  12.392 -13.510  1.00  0.00           H  
ATOM   2108  HE3 MET B  71      -3.673  14.072 -13.900  1.00  0.00           H  
ATOM   2109  C   MET B  71       1.667  13.392 -14.620  1.00  0.00           C  
ATOM   2110  O   MET B  71       1.517  13.372 -15.840  1.00  0.00           O  
ATOM   2111  N   ALA B  72       2.437  14.342 -14.080  1.00  0.00           N  
ATOM   2112  H   ALA B  72       2.677  14.342 -13.100  1.00  0.00           H  
ATOM   2113  CA  ALA B  72       3.087  15.422 -14.790  1.00  0.00           C  
ATOM   2114  HA  ALA B  72       2.267  15.932 -15.300  1.00  0.00           H  
ATOM   2115  CB  ALA B  72       3.617  16.422 -13.760  1.00  0.00           C  
ATOM   2116  HB1 ALA B  72       3.837  17.352 -14.270  1.00  0.00           H  
ATOM   2117  HB2 ALA B  72       2.897  16.692 -12.990  1.00  0.00           H  
ATOM   2118  HB3 ALA B  72       4.487  15.992 -13.250  1.00  0.00           H  
ATOM   2119  C   ALA B  72       4.067  14.892 -15.820  1.00  0.00           C  
ATOM   2120  O   ALA B  72       4.047  15.282 -16.990  1.00  0.00           O  
ATOM   2121  N   LEU B  73       4.737  13.762 -15.560  1.00  0.00           N  
ATOM   2122  H   LEU B  73       4.807  13.382 -14.630  1.00  0.00           H  
ATOM   2123  CA  LEU B  73       5.617  13.202 -16.560  1.00  0.00           C  
ATOM   2124  HA  LEU B  73       6.317  13.902 -17.020  1.00  0.00           H  
ATOM   2125  CB  LEU B  73       6.387  12.042 -15.920  1.00  0.00           C  
ATOM   2126  HB3 LEU B  73       5.737  11.212 -15.680  1.00  0.00           H  
ATOM   2127  HB2 LEU B  73       6.857  12.242 -14.960  1.00  0.00           H  
ATOM   2128  CG  LEU B  73       7.427  11.282 -16.740  1.00  0.00           C  
ATOM   2129  HG  LEU B  73       7.037  11.022 -17.730  1.00  0.00           H  
ATOM   2130  CD1 LEU B  73       8.677  12.122 -17.000  1.00  0.00           C  
ATOM   2131 HD11 LEU B  73       9.197  12.112 -16.050  1.00  0.00           H  
ATOM   2132 HD12 LEU B  73       9.277  11.622 -17.760  1.00  0.00           H  
ATOM   2133 HD13 LEU B  73       8.377  13.142 -17.260  1.00  0.00           H  
ATOM   2134  CD2 LEU B  73       7.977  10.012 -16.110  1.00  0.00           C  
ATOM   2135 HD21 LEU B  73       8.157  10.202 -15.050  1.00  0.00           H  
ATOM   2136 HD22 LEU B  73       7.177   9.282 -16.230  1.00  0.00           H  
ATOM   2137 HD23 LEU B  73       8.767   9.532 -16.690  1.00  0.00           H  
ATOM   2138  C   LEU B  73       4.797  12.682 -17.730  1.00  0.00           C  
ATOM   2139  O   LEU B  73       5.137  12.782 -18.900  1.00  0.00           O  
ATOM   2140  N   PHE B  74       3.657  12.002 -17.530  1.00  0.00           N  
ATOM   2141  H   PHE B  74       3.337  12.052 -16.580  1.00  0.00           H  
ATOM   2142  CA  PHE B  74       2.807  11.452 -18.570  1.00  0.00           C  
ATOM   2143  HA  PHE B  74       3.447  10.872 -19.240  1.00  0.00           H  
ATOM   2144  CB  PHE B  74       1.827  10.392 -18.090  1.00  0.00           C  
ATOM   2145  HB3 PHE B  74       1.017  10.362 -18.820  1.00  0.00           H  
ATOM   2146  HB2 PHE B  74       1.317  10.842 -17.240  1.00  0.00           H  
ATOM   2147  CG  PHE B  74       2.267   8.982 -17.780  1.00  0.00           C  
ATOM   2148  CD1 PHE B  74       1.257   8.072 -18.140  1.00  0.00           C  
ATOM   2149  HD1 PHE B  74       0.337   8.432 -18.580  1.00  0.00           H  
ATOM   2150  CE1 PHE B  74       1.367   6.762 -17.670  1.00  0.00           C  
ATOM   2151  HE1 PHE B  74       0.577   6.062 -17.920  1.00  0.00           H  
ATOM   2152  CZ  PHE B  74       2.597   6.322 -17.170  1.00  0.00           C  
ATOM   2153  HZ  PHE B  74       2.757   5.272 -16.990  1.00  0.00           H  
ATOM   2154  CE2 PHE B  74       3.617   7.232 -16.890  1.00  0.00           C  
ATOM   2155  HE2 PHE B  74       4.487   6.962 -16.300  1.00  0.00           H  
ATOM   2156  CD2 PHE B  74       3.467   8.592 -17.180  1.00  0.00           C  
ATOM   2157  HD2 PHE B  74       4.137   9.392 -16.910  1.00  0.00           H  
ATOM   2158  C   PHE B  74       2.137  12.512 -19.440  1.00  0.00           C  
ATOM   2159  O   PHE B  74       2.087  12.392 -20.660  1.00  0.00           O  
ATOM   2160  N   VAL B  75       1.597  13.602 -18.880  1.00  0.00           N  
ATOM   2161  H   VAL B  75       1.577  13.552 -17.870  1.00  0.00           H  
ATOM   2162  CA  VAL B  75       0.887  14.642 -19.590  1.00  0.00           C  
ATOM   2163  HA  VAL B  75       0.277  14.142 -20.340  1.00  0.00           H  
ATOM   2164  CB  VAL B  75      -0.083  15.472 -18.740  1.00  0.00           C  
ATOM   2165  HB  VAL B  75      -0.383  16.302 -19.380  1.00  0.00           H  
ATOM   2166  CG1 VAL B  75      -1.323  14.642 -18.450  1.00  0.00           C  
ATOM   2167 HG11 VAL B  75      -1.183  13.772 -17.800  1.00  0.00           H  
ATOM   2168 HG12 VAL B  75      -2.083  15.182 -17.890  1.00  0.00           H  
ATOM   2169 HG13 VAL B  75      -1.703  14.192 -19.380  1.00  0.00           H  
ATOM   2170  CG2 VAL B  75       0.377  16.252 -17.510  1.00  0.00           C  
ATOM   2171 HG21 VAL B  75       1.367  16.602 -17.800  1.00  0.00           H  
ATOM   2172 HG22 VAL B  75      -0.223  17.152 -17.390  1.00  0.00           H  
ATOM   2173 HG23 VAL B  75       0.407  15.552 -16.670  1.00  0.00           H  
ATOM   2174  C   VAL B  75       1.777  15.672 -20.270  1.00  0.00           C  
ATOM   2175  O   VAL B  75       1.277  16.282 -21.210  1.00  0.00           O  
ATOM   2176  N   PHE B  76       3.037  15.912 -19.890  1.00  0.00           N  
ATOM   2177  H   PHE B  76       3.307  15.592 -18.970  1.00  0.00           H  
ATOM   2178  CA  PHE B  76       3.947  16.822 -20.550  1.00  0.00           C  
ATOM   2179  HA  PHE B  76       3.377  17.502 -21.180  1.00  0.00           H  
ATOM   2180  CB  PHE B  76       4.627  17.722 -19.520  1.00  0.00           C  
ATOM   2181  HB3 PHE B  76       5.257  18.432 -20.060  1.00  0.00           H  
ATOM   2182  HB2 PHE B  76       5.177  17.012 -18.910  1.00  0.00           H  
ATOM   2183  CG  PHE B  76       3.677  18.532 -18.660  1.00  0.00           C  
ATOM   2184  CD1 PHE B  76       2.777  19.402 -19.290  1.00  0.00           C  
ATOM   2185  HD1 PHE B  76       2.697  19.432 -20.370  1.00  0.00           H  
ATOM   2186  CE1 PHE B  76       1.927  20.242 -18.560  1.00  0.00           C  
ATOM   2187  HE1 PHE B  76       1.187  20.882 -19.020  1.00  0.00           H  
ATOM   2188  CZ  PHE B  76       1.967  20.202 -17.170  1.00  0.00           C  
ATOM   2189  HZ  PHE B  76       1.247  20.772 -16.610  1.00  0.00           H  
ATOM   2190  CE2 PHE B  76       2.787  19.252 -16.530  1.00  0.00           C  
ATOM   2191  HE2 PHE B  76       2.847  19.282 -15.450  1.00  0.00           H  
ATOM   2192  CD2 PHE B  76       3.697  18.492 -17.260  1.00  0.00           C  
ATOM   2193  HD2 PHE B  76       4.437  17.842 -16.830  1.00  0.00           H  
ATOM   2194  C   PHE B  76       5.047  16.162 -21.370  1.00  0.00           C  
ATOM   2195  O   PHE B  76       5.417  16.672 -22.430  1.00  0.00           O  
ATOM   2196  N   ALA B  77       5.587  15.052 -20.870  1.00  0.00           N  
ATOM   2197  H   ALA B  77       5.137  14.622 -20.060  1.00  0.00           H  
ATOM   2198  CA  ALA B  77       6.827  14.422 -21.270  1.00  0.00           C  
ATOM   2199  HA  ALA B  77       7.237  15.162 -21.950  1.00  0.00           H  
ATOM   2200  CB  ALA B  77       7.697  14.422 -20.010  1.00  0.00           C  
ATOM   2201  HB1 ALA B  77       7.207  13.872 -19.200  1.00  0.00           H  
ATOM   2202  HB2 ALA B  77       8.687  14.052 -20.280  1.00  0.00           H  
ATOM   2203  HB3 ALA B  77       7.757  15.452 -19.680  1.00  0.00           H  
ATOM   2204  C   ALA B  77       6.587  13.052 -21.910  1.00  0.00           C  
ATOM   2205  O   ALA B  77       7.407  12.632 -22.720  1.00  0.00           O  
ATOM   2206  N   THR B  78       5.507  12.362 -21.530  1.00  0.00           N  
ATOM   2207  H   THR B  78       5.037  12.742 -20.720  1.00  0.00           H  
ATOM   2208  CA  THR B  78       4.757  11.342 -22.230  1.00  0.00           C  
ATOM   2209  HA  THR B  78       4.007  11.042 -21.510  1.00  0.00           H  
ATOM   2210  CB  THR B  78       3.947  11.942 -23.380  1.00  0.00           C  
ATOM   2211  HB  THR B  78       4.647  12.052 -24.210  1.00  0.00           H  
ATOM   2212  CG2 THR B  78       2.777  11.142 -23.920  1.00  0.00           C  
ATOM   2213 HG21 THR B  78       2.137  10.692 -23.150  1.00  0.00           H  
ATOM   2214 HG22 THR B  78       2.137  11.782 -24.530  1.00  0.00           H  
ATOM   2215 HG23 THR B  78       3.117  10.392 -24.640  1.00  0.00           H  
ATOM   2216  OG1 THR B  78       3.447  13.222 -23.070  1.00  0.00           O  
ATOM   2217  HG1 THR B  78       2.837  13.072 -22.340  1.00  0.00           H  
ATOM   2218  C   THR B  78       5.527  10.092 -22.610  1.00  0.00           C  
ATOM   2219  O   THR B  78       6.027  10.022 -23.730  1.00  0.00           O  
ATOM   2220  N   PRO B  79       5.667   9.102 -21.720  1.00  0.00           N  
ATOM   2221  CD  PRO B  79       5.147   9.042 -20.370  1.00  0.00           C  
ATOM   2222  HD3 PRO B  79       4.097   8.732 -20.370  1.00  0.00           H  
ATOM   2223  HD2 PRO B  79       5.247   9.972 -19.810  1.00  0.00           H  
ATOM   2224  CG  PRO B  79       5.947   7.952 -19.660  1.00  0.00           C  
ATOM   2225  HG3 PRO B  79       5.427   7.512 -18.800  1.00  0.00           H  
ATOM   2226  HG2 PRO B  79       6.947   8.292 -19.380  1.00  0.00           H  
ATOM   2227  CB  PRO B  79       6.167   6.912 -20.760  1.00  0.00           C  
ATOM   2228  HB3 PRO B  79       5.277   6.272 -20.770  1.00  0.00           H  
ATOM   2229  HB2 PRO B  79       7.087   6.362 -20.570  1.00  0.00           H  
ATOM   2230  CA  PRO B  79       6.317   7.832 -21.960  1.00  0.00           C  
ATOM   2231  HA  PRO B  79       7.367   8.102 -22.050  1.00  0.00           H  
ATOM   2232  C   PRO B  79       5.847   7.152 -23.240  1.00  0.00           C  
ATOM   2233  O   PRO B  79       4.747   7.442 -23.710  1.00  0.00           O  
ATOM   2234  N   VAL B  80       6.697   6.272 -23.780  1.00  0.00           N  
ATOM   2235  H   VAL B  80       7.597   6.272 -23.330  1.00  0.00           H  
ATOM   2236  CA  VAL B  80       6.537   5.432 -24.950  1.00  0.00           C  
ATOM   2237  HA  VAL B  80       7.307   4.662 -24.920  1.00  0.00           H  
ATOM   2238  CB  VAL B  80       5.267   4.602 -24.830  1.00  0.00           C  
ATOM   2239  HB  VAL B  80       4.367   5.222 -24.830  1.00  0.00           H  
ATOM   2240  CG1 VAL B  80       5.347   3.642 -26.010  1.00  0.00           C  
ATOM   2241 HG11 VAL B  80       4.567   2.892 -25.880  1.00  0.00           H  
ATOM   2242 HG12 VAL B  80       5.177   4.182 -26.940  1.00  0.00           H  
ATOM   2243 HG13 VAL B  80       6.257   3.042 -26.060  1.00  0.00           H  
ATOM   2244  CG2 VAL B  80       5.267   3.852 -23.500  1.00  0.00           C  
ATOM   2245 HG21 VAL B  80       4.607   2.992 -23.600  1.00  0.00           H  
ATOM   2246 HG22 VAL B  80       6.317   3.562 -23.390  1.00  0.00           H  
ATOM   2247 HG23 VAL B  80       5.167   4.472 -22.610  1.00  0.00           H  
ATOM   2248  C   VAL B  80       6.777   6.162 -26.270  1.00  0.00           C  
ATOM   2249  O   VAL B  80       7.487   5.582 -27.080  1.00  0.00           O  
ATOM   2250  N   LYS B  81       6.277   7.402 -26.270  1.00  0.00           N  
ATOM   2251  H   LYS B  81       5.747   7.672 -25.460  1.00  0.00           H  
ATOM   2252  CA  LYS B  81       6.447   8.342 -27.360  1.00  0.00           C  
ATOM   2253  HA  LYS B  81       5.967   7.892 -28.230  1.00  0.00           H  
ATOM   2254  CB  LYS B  81       5.677   9.622 -27.060  1.00  0.00           C  
ATOM   2255  HB3 LYS B  81       6.107  10.422 -27.670  1.00  0.00           H  
ATOM   2256  HB2 LYS B  81       5.817   9.922 -26.020  1.00  0.00           H  
ATOM   2257  CG  LYS B  81       4.217   9.502 -27.480  1.00  0.00           C  
ATOM   2258  HG3 LYS B  81       3.687   8.982 -26.680  1.00  0.00           H  
ATOM   2259  HG2 LYS B  81       4.187   8.902 -28.380  1.00  0.00           H  
ATOM   2260  CD  LYS B  81       3.537  10.862 -27.620  1.00  0.00           C  
ATOM   2261  HD3 LYS B  81       3.687  11.422 -26.700  1.00  0.00           H  
ATOM   2262  HD2 LYS B  81       2.447  10.812 -27.680  1.00  0.00           H  
ATOM   2263  CE  LYS B  81       4.037  11.762 -28.750  1.00  0.00           C  
ATOM   2264  HE3 LYS B  81       3.637  11.402 -29.700  1.00  0.00           H  
ATOM   2265  HE2 LYS B  81       5.127  11.732 -28.790  1.00  0.00           H  
ATOM   2266  NZ  LYS B  81       3.697  13.172 -28.490  1.00  0.00           N  
ATOM   2267  HZ1 LYS B  81       3.637  13.682 -29.360  1.00  0.00           H  
ATOM   2268  HZ2 LYS B  81       2.777  13.242 -28.080  1.00  0.00           H  
ATOM   2269  HZ3 LYS B  81       4.367  13.582 -27.860  1.00  0.00           H  
ATOM   2270  C   LYS B  81       7.917   8.642 -27.610  1.00  0.00           C  
ATOM   2271  O   LYS B  81       8.177   9.002 -28.770  1.00  0.00           O  
ATOM   2272  OXT LYS B  81       8.777   8.712 -26.710  1.00  0.00           O  
ATOM   2273  N   ASP C   2      -8.023  13.762 -32.480  1.00  0.00           N  
ATOM   2274  H   ASP C   2      -7.573  12.862 -32.420  1.00  0.00           H  
ATOM   2275  H2  ASP C   2      -8.593  13.762 -33.320  1.00  0.00           H  
ATOM   2276  H3  ASP C   2      -7.323  14.462 -32.680  1.00  0.00           H  
ATOM   2277  CA  ASP C   2      -8.803  14.172 -31.300  1.00  0.00           C  
ATOM   2278  HA  ASP C   2      -8.053  14.432 -30.560  1.00  0.00           H  
ATOM   2279  CB  ASP C   2      -9.573  15.462 -31.600  1.00  0.00           C  
ATOM   2280  HB3 ASP C   2     -10.533  15.202 -32.040  1.00  0.00           H  
ATOM   2281  HB2 ASP C   2      -8.933  15.982 -32.310  1.00  0.00           H  
ATOM   2282  CG  ASP C   2      -9.753  16.302 -30.350  1.00  0.00           C  
ATOM   2283  OD1 ASP C   2      -8.723  16.322 -29.640  1.00  0.00           O  
ATOM   2284  OD2 ASP C   2     -10.913  16.722 -30.140  1.00  0.00           O  
ATOM   2285  C   ASP C   2      -9.663  13.162 -30.560  1.00  0.00           C  
ATOM   2286  O   ASP C   2      -9.433  13.222 -29.360  1.00  0.00           O  
ATOM   2287  N   PRO C   3     -10.523  12.302 -31.110  1.00  0.00           N  
ATOM   2288  CD  PRO C   3     -10.743  12.052 -32.520  1.00  0.00           C  
ATOM   2289  HD3 PRO C   3      -9.823  11.612 -32.920  1.00  0.00           H  
ATOM   2290  HD2 PRO C   3     -10.893  12.932 -33.140  1.00  0.00           H  
ATOM   2291  CG  PRO C   3     -11.813  11.002 -32.780  1.00  0.00           C  
ATOM   2292  HG3 PRO C   3     -11.293  10.052 -32.870  1.00  0.00           H  
ATOM   2293  HG2 PRO C   3     -12.503  11.332 -33.560  1.00  0.00           H  
ATOM   2294  CB  PRO C   3     -12.453  10.902 -31.390  1.00  0.00           C  
ATOM   2295  HB3 PRO C   3     -12.743   9.882 -31.140  1.00  0.00           H  
ATOM   2296  HB2 PRO C   3     -13.363  11.502 -31.430  1.00  0.00           H  
ATOM   2297  CA  PRO C   3     -11.513  11.542 -30.370  1.00  0.00           C  
ATOM   2298  HA  PRO C   3     -12.053  12.292 -29.800  1.00  0.00           H  
ATOM   2299  C   PRO C   3     -10.933  10.562 -29.360  1.00  0.00           C  
ATOM   2300  O   PRO C   3     -11.513  10.372 -28.290  1.00  0.00           O  
ATOM   2301  N   THR C   4      -9.743   9.982 -29.590  1.00  0.00           N  
ATOM   2302  H   THR C   4      -9.333  10.142 -30.500  1.00  0.00           H  
ATOM   2303  CA  THR C   4      -8.993   9.192 -28.650  1.00  0.00           C  
ATOM   2304  HA  THR C   4      -9.583   8.362 -28.260  1.00  0.00           H  
ATOM   2305  CB  THR C   4      -7.763   8.462 -29.180  1.00  0.00           C  
ATOM   2306  HB  THR C   4      -7.393   7.862 -28.350  1.00  0.00           H  
ATOM   2307  CG2 THR C   4      -8.163   7.412 -30.210  1.00  0.00           C  
ATOM   2308 HG21 THR C   4      -7.243   6.922 -30.510  1.00  0.00           H  
ATOM   2309 HG22 THR C   4      -8.843   6.652 -29.830  1.00  0.00           H  
ATOM   2310 HG23 THR C   4      -8.493   7.942 -31.110  1.00  0.00           H  
ATOM   2311  OG1 THR C   4      -6.853   9.332 -29.820  1.00  0.00           O  
ATOM   2312  HG1 THR C   4      -5.993   8.952 -29.630  1.00  0.00           H  
ATOM   2313  C   THR C   4      -8.633   9.982 -27.400  1.00  0.00           C  
ATOM   2314  O   THR C   4      -8.883   9.612 -26.260  1.00  0.00           O  
ATOM   2315  N   ILE C   5      -8.033  11.152 -27.660  1.00  0.00           N  
ATOM   2316  H   ILE C   5      -7.793  11.322 -28.620  1.00  0.00           H  
ATOM   2317  CA  ILE C   5      -7.623  12.062 -26.610  1.00  0.00           C  
ATOM   2318  HA  ILE C   5      -6.993  11.502 -25.910  1.00  0.00           H  
ATOM   2319  CB  ILE C   5      -6.823  13.142 -27.330  1.00  0.00           C  
ATOM   2320  HB  ILE C   5      -7.493  13.752 -27.930  1.00  0.00           H  
ATOM   2321  CG2 ILE C   5      -6.083  14.072 -26.370  1.00  0.00           C  
ATOM   2322 HG21 ILE C   5      -5.623  14.782 -27.060  1.00  0.00           H  
ATOM   2323 HG22 ILE C   5      -6.763  14.712 -25.810  1.00  0.00           H  
ATOM   2324 HG23 ILE C   5      -5.323  13.652 -25.720  1.00  0.00           H  
ATOM   2325  CG1 ILE C   5      -5.803  12.642 -28.350  1.00  0.00           C  
ATOM   2326 HG13 ILE C   5      -5.303  13.522 -28.780  1.00  0.00           H  
ATOM   2327 HG12 ILE C   5      -6.353  12.172 -29.160  1.00  0.00           H  
ATOM   2328  CD1 ILE C   5      -4.783  11.682 -27.740  1.00  0.00           C  
ATOM   2329 HD11 ILE C   5      -4.143  12.212 -27.040  1.00  0.00           H  
ATOM   2330 HD12 ILE C   5      -5.283  10.852 -27.240  1.00  0.00           H  
ATOM   2331 HD13 ILE C   5      -4.223  11.402 -28.630  1.00  0.00           H  
ATOM   2332  C   ILE C   5      -8.803  12.652 -25.850  1.00  0.00           C  
ATOM   2333  O   ILE C   5      -8.643  12.922 -24.660  1.00  0.00           O  
ATOM   2334  N   ALA C   6      -9.953  12.922 -26.470  1.00  0.00           N  
ATOM   2335  H   ALA C   6     -10.023  12.502 -27.390  1.00  0.00           H  
ATOM   2336  CA  ALA C   6     -11.133  13.482 -25.870  1.00  0.00           C  
ATOM   2337  HA  ALA C   6     -10.923  14.342 -25.230  1.00  0.00           H  
ATOM   2338  CB  ALA C   6     -11.953  14.042 -27.030  1.00  0.00           C  
ATOM   2339  HB1 ALA C   6     -11.483  14.842 -27.600  1.00  0.00           H  
ATOM   2340  HB2 ALA C   6     -12.353  13.282 -27.690  1.00  0.00           H  
ATOM   2341  HB3 ALA C   6     -12.893  14.452 -26.640  1.00  0.00           H  
ATOM   2342  C   ALA C   6     -11.883  12.522 -24.950  1.00  0.00           C  
ATOM   2343  O   ALA C   6     -12.233  12.922 -23.850  1.00  0.00           O  
ATOM   2344  N   ALA C   7     -12.093  11.292 -25.420  1.00  0.00           N  
ATOM   2345  H   ALA C   7     -11.823  11.082 -26.370  1.00  0.00           H  
ATOM   2346  CA  ALA C   7     -12.443  10.162 -24.580  1.00  0.00           C  
ATOM   2347  HA  ALA C   7     -13.473  10.332 -24.250  1.00  0.00           H  
ATOM   2348  CB  ALA C   7     -12.553   8.872 -25.400  1.00  0.00           C  
ATOM   2349  HB1 ALA C   7     -12.653   8.032 -24.710  1.00  0.00           H  
ATOM   2350  HB2 ALA C   7     -13.533   8.862 -25.880  1.00  0.00           H  
ATOM   2351  HB3 ALA C   7     -11.643   8.772 -25.990  1.00  0.00           H  
ATOM   2352  C   ALA C   7     -11.523  10.092 -23.380  1.00  0.00           C  
ATOM   2353  O   ALA C   7     -11.923  10.132 -22.210  1.00  0.00           O  
ATOM   2354  N   GLY C   8     -10.223  10.092 -23.670  1.00  0.00           N  
ATOM   2355  H   GLY C   8      -9.903  10.212 -24.630  1.00  0.00           H  
ATOM   2356  CA  GLY C   8      -9.183  10.052 -22.660  1.00  0.00           C  
ATOM   2357  HA3 GLY C   8      -8.233  10.292 -23.130  1.00  0.00           H  
ATOM   2358  HA2 GLY C   8      -8.993   9.032 -22.340  1.00  0.00           H  
ATOM   2359  C   GLY C   8      -9.363  10.972 -21.460  1.00  0.00           C  
ATOM   2360  O   GLY C   8      -9.333  10.502 -20.320  1.00  0.00           O  
ATOM   2361  N   ALA C   9      -9.683  12.232 -21.760  1.00  0.00           N  
ATOM   2362  H   ALA C   9      -9.663  12.482 -22.740  1.00  0.00           H  
ATOM   2363  CA  ALA C   9      -9.973  13.362 -20.890  1.00  0.00           C  
ATOM   2364  HA  ALA C   9      -9.243  13.222 -20.090  1.00  0.00           H  
ATOM   2365  CB  ALA C   9      -9.563  14.632 -21.640  1.00  0.00           C  
ATOM   2366  HB1 ALA C   9     -10.253  14.832 -22.460  1.00  0.00           H  
ATOM   2367  HB2 ALA C   9      -9.413  15.472 -20.960  1.00  0.00           H  
ATOM   2368  HB3 ALA C   9      -8.633  14.452 -22.180  1.00  0.00           H  
ATOM   2369  C   ALA C   9     -11.333  13.462 -20.230  1.00  0.00           C  
ATOM   2370  O   ALA C   9     -11.433  14.132 -19.200  1.00  0.00           O  
ATOM   2371  N   LEU C  10     -12.373  12.812 -20.770  1.00  0.00           N  
ATOM   2372  H   LEU C  10     -12.253  12.272 -21.620  1.00  0.00           H  
ATOM   2373  CA  LEU C  10     -13.673  12.642 -20.170  1.00  0.00           C  
ATOM   2374  HA  LEU C  10     -13.913  13.452 -19.490  1.00  0.00           H  
ATOM   2375  CB  LEU C  10     -14.753  12.492 -21.250  1.00  0.00           C  
ATOM   2376  HB3 LEU C  10     -15.623  12.062 -20.760  1.00  0.00           H  
ATOM   2377  HB2 LEU C  10     -14.383  11.762 -21.970  1.00  0.00           H  
ATOM   2378  CG  LEU C  10     -15.223  13.782 -21.920  1.00  0.00           C  
ATOM   2379  HG  LEU C  10     -14.403  14.492 -21.980  1.00  0.00           H  
ATOM   2380  CD1 LEU C  10     -15.723  13.392 -23.300  1.00  0.00           C  
ATOM   2381 HD11 LEU C  10     -14.833  13.012 -23.820  1.00  0.00           H  
ATOM   2382 HD12 LEU C  10     -16.473  12.612 -23.180  1.00  0.00           H  
ATOM   2383 HD13 LEU C  10     -16.133  14.262 -23.810  1.00  0.00           H  
ATOM   2384  CD2 LEU C  10     -16.303  14.392 -21.040  1.00  0.00           C  
ATOM   2385 HD21 LEU C  10     -16.913  15.142 -21.560  1.00  0.00           H  
ATOM   2386 HD22 LEU C  10     -17.053  13.632 -20.820  1.00  0.00           H  
ATOM   2387 HD23 LEU C  10     -15.833  14.732 -20.120  1.00  0.00           H  
ATOM   2388  C   LEU C  10     -13.803  11.432 -19.250  1.00  0.00           C  
ATOM   2389  O   LEU C  10     -14.333  11.592 -18.150  1.00  0.00           O  
ATOM   2390  N   ILE C  11     -13.063  10.352 -19.500  1.00  0.00           N  
ATOM   2391  H   ILE C  11     -12.673  10.282 -20.420  1.00  0.00           H  
ATOM   2392  CA  ILE C  11     -12.933   9.182 -18.650  1.00  0.00           C  
ATOM   2393  HA  ILE C  11     -13.883   9.042 -18.140  1.00  0.00           H  
ATOM   2394  CB  ILE C  11     -12.663   7.952 -19.510  1.00  0.00           C  
ATOM   2395  HB  ILE C  11     -11.713   8.092 -20.040  1.00  0.00           H  
ATOM   2396  CG2 ILE C  11     -12.483   6.762 -18.560  1.00  0.00           C  
ATOM   2397 HG21 ILE C  11     -13.293   6.772 -17.830  1.00  0.00           H  
ATOM   2398 HG22 ILE C  11     -12.513   5.772 -19.000  1.00  0.00           H  
ATOM   2399 HG23 ILE C  11     -11.513   6.762 -18.070  1.00  0.00           H  
ATOM   2400  CG1 ILE C  11     -13.763   7.662 -20.520  1.00  0.00           C  
ATOM   2401 HG13 ILE C  11     -14.043   8.512 -21.140  1.00  0.00           H  
ATOM   2402 HG12 ILE C  11     -14.623   7.312 -19.950  1.00  0.00           H  
ATOM   2403  CD1 ILE C  11     -13.533   6.452 -21.440  1.00  0.00           C  
ATOM   2404 HD11 ILE C  11     -12.933   6.682 -22.310  1.00  0.00           H  
ATOM   2405 HD12 ILE C  11     -12.923   5.722 -20.900  1.00  0.00           H  
ATOM   2406 HD13 ILE C  11     -14.493   6.022 -21.720  1.00  0.00           H  
ATOM   2407  C   ILE C  11     -11.843   9.492 -17.630  1.00  0.00           C  
ATOM   2408  O   ILE C  11     -12.023   9.142 -16.460  1.00  0.00           O  
ATOM   2409  N   GLY C  12     -10.743  10.182 -17.920  1.00  0.00           N  
ATOM   2410  H   GLY C  12     -10.523  10.242 -18.900  1.00  0.00           H  
ATOM   2411  CA  GLY C  12      -9.823  10.722 -16.940  1.00  0.00           C  
ATOM   2412  HA3 GLY C  12      -8.953  11.112 -17.460  1.00  0.00           H  
ATOM   2413  HA2 GLY C  12      -9.573   9.852 -16.340  1.00  0.00           H  
ATOM   2414  C   GLY C  12     -10.413  11.752 -15.980  1.00  0.00           C  
ATOM   2415  O   GLY C  12     -10.473  11.552 -14.770  1.00  0.00           O  
ATOM   2416  N   GLY C  13     -11.133  12.732 -16.550  1.00  0.00           N  
ATOM   2417  H   GLY C  13     -11.073  12.922 -17.540  1.00  0.00           H  
ATOM   2418  CA  GLY C  13     -11.883  13.732 -15.830  1.00  0.00           C  
ATOM   2419  HA3 GLY C  13     -12.363  14.412 -16.540  1.00  0.00           H  
ATOM   2420  HA2 GLY C  13     -11.243  14.302 -15.160  1.00  0.00           H  
ATOM   2421  C   GLY C  13     -12.953  13.152 -14.910  1.00  0.00           C  
ATOM   2422  O   GLY C  13     -13.453  13.972 -14.160  1.00  0.00           O  
ATOM   2423  N   GLY C  14     -13.363  11.882 -14.930  1.00  0.00           N  
ATOM   2424  H   GLY C  14     -13.103  11.332 -15.740  1.00  0.00           H  
ATOM   2425  CA  GLY C  14     -14.313  11.302 -14.000  1.00  0.00           C  
ATOM   2426  HA3 GLY C  14     -15.043  10.742 -14.590  1.00  0.00           H  
ATOM   2427  HA2 GLY C  14     -14.763  12.192 -13.570  1.00  0.00           H  
ATOM   2428  C   GLY C  14     -13.653  10.412 -12.960  1.00  0.00           C  
ATOM   2429  O   GLY C  14     -13.983  10.532 -11.780  1.00  0.00           O  
ATOM   2430  N   LEU C  15     -12.673   9.632 -13.420  1.00  0.00           N  
ATOM   2431  H   LEU C  15     -12.613   9.762 -14.420  1.00  0.00           H  
ATOM   2432  CA  LEU C  15     -11.813   8.762 -12.650  1.00  0.00           C  
ATOM   2433  HA  LEU C  15     -12.443   8.082 -12.080  1.00  0.00           H  
ATOM   2434  CB  LEU C  15     -10.913   8.052 -13.670  1.00  0.00           C  
ATOM   2435  HB3 LEU C  15     -10.483   8.762 -14.370  1.00  0.00           H  
ATOM   2436  HB2 LEU C  15     -11.493   7.472 -14.390  1.00  0.00           H  
ATOM   2437  CG  LEU C  15      -9.763   7.182 -13.180  1.00  0.00           C  
ATOM   2438  HG  LEU C  15      -9.133   7.872 -12.620  1.00  0.00           H  
ATOM   2439  CD1 LEU C  15     -10.103   5.992 -12.300  1.00  0.00           C  
ATOM   2440 HD11 LEU C  15     -10.803   6.442 -11.590  1.00  0.00           H  
ATOM   2441 HD12 LEU C  15     -10.713   5.222 -12.760  1.00  0.00           H  
ATOM   2442 HD13 LEU C  15      -9.243   5.582 -11.760  1.00  0.00           H  
ATOM   2443  CD2 LEU C  15      -8.903   6.582 -14.290  1.00  0.00           C  
ATOM   2444 HD21 LEU C  15      -8.653   7.312 -15.060  1.00  0.00           H  
ATOM   2445 HD22 LEU C  15      -7.993   6.122 -13.910  1.00  0.00           H  
ATOM   2446 HD23 LEU C  15      -9.493   5.822 -14.800  1.00  0.00           H  
ATOM   2447  C   LEU C  15     -11.023   9.572 -11.630  1.00  0.00           C  
ATOM   2448  O   LEU C  15     -10.953   9.162 -10.470  1.00  0.00           O  
ATOM   2449  N   ILE C  16     -10.413  10.692 -12.010  1.00  0.00           N  
ATOM   2450  H   ILE C  16     -10.403  11.002 -12.980  1.00  0.00           H  
ATOM   2451  CA  ILE C  16      -9.603  11.492 -11.110  1.00  0.00           C  
ATOM   2452  HA  ILE C  16      -8.773  10.972 -10.620  1.00  0.00           H  
ATOM   2453  CB  ILE C  16      -8.953  12.592 -11.930  1.00  0.00           C  
ATOM   2454  HB  ILE C  16      -9.693  12.972 -12.640  1.00  0.00           H  
ATOM   2455  CG2 ILE C  16      -8.443  13.812 -11.180  1.00  0.00           C  
ATOM   2456 HG21 ILE C  16      -8.093  14.542 -11.920  1.00  0.00           H  
ATOM   2457 HG22 ILE C  16      -9.203  14.332 -10.600  1.00  0.00           H  
ATOM   2458 HG23 ILE C  16      -7.543  13.552 -10.630  1.00  0.00           H  
ATOM   2459  CG1 ILE C  16      -7.793  11.972 -12.700  1.00  0.00           C  
ATOM   2460 HG13 ILE C  16      -8.173  11.032 -13.110  1.00  0.00           H  
ATOM   2461 HG12 ILE C  16      -7.043  11.602 -11.990  1.00  0.00           H  
ATOM   2462  CD1 ILE C  16      -7.053  12.872 -13.680  1.00  0.00           C  
ATOM   2463 HD11 ILE C  16      -6.593  13.732 -13.200  1.00  0.00           H  
ATOM   2464 HD12 ILE C  16      -6.373  12.202 -14.200  1.00  0.00           H  
ATOM   2465 HD13 ILE C  16      -7.723  13.392 -14.370  1.00  0.00           H  
ATOM   2466  C   ILE C  16     -10.373  12.072  -9.930  1.00  0.00           C  
ATOM   2467  O   ILE C  16      -9.893  12.042  -8.800  1.00  0.00           O  
ATOM   2468  N   MET C  17     -11.633  12.442 -10.130  1.00  0.00           N  
ATOM   2469  H   MET C  17     -11.953  12.522 -11.090  1.00  0.00           H  
ATOM   2470  CA  MET C  17     -12.513  13.002  -9.120  1.00  0.00           C  
ATOM   2471  HA  MET C  17     -11.913  13.592  -8.430  1.00  0.00           H  
ATOM   2472  CB  MET C  17     -13.623  13.892  -9.690  1.00  0.00           C  
ATOM   2473  HB3 MET C  17     -14.383  14.142  -8.950  1.00  0.00           H  
ATOM   2474  HB2 MET C  17     -14.073  13.462 -10.580  1.00  0.00           H  
ATOM   2475  CG  MET C  17     -12.943  15.222 -10.010  1.00  0.00           C  
ATOM   2476  HG3 MET C  17     -12.643  15.172 -11.050  1.00  0.00           H  
ATOM   2477  HG2 MET C  17     -12.113  15.442  -9.340  1.00  0.00           H  
ATOM   2478  SD  MET C  17     -14.033  16.672 -10.010  1.00  0.00           S  
ATOM   2479  CE  MET C  17     -14.103  17.082  -8.250  1.00  0.00           C  
ATOM   2480  HE1 MET C  17     -13.073  17.002  -7.910  1.00  0.00           H  
ATOM   2481  HE2 MET C  17     -14.513  18.092  -8.130  1.00  0.00           H  
ATOM   2482  HE3 MET C  17     -14.733  16.312  -7.790  1.00  0.00           H  
ATOM   2483  C   MET C  17     -13.123  11.932  -8.240  1.00  0.00           C  
ATOM   2484  O   MET C  17     -13.253  12.162  -7.040  1.00  0.00           O  
ATOM   2485  N   ALA C  18     -13.433  10.752  -8.780  1.00  0.00           N  
ATOM   2486  H   ALA C  18     -13.333  10.612  -9.780  1.00  0.00           H  
ATOM   2487  CA  ALA C  18     -13.723   9.502  -8.110  1.00  0.00           C  
ATOM   2488  HA  ALA C  18     -14.643   9.682  -7.560  1.00  0.00           H  
ATOM   2489  CB  ALA C  18     -14.023   8.372  -9.090  1.00  0.00           C  
ATOM   2490  HB1 ALA C  18     -13.943   7.422  -8.570  1.00  0.00           H  
ATOM   2491  HB2 ALA C  18     -15.033   8.572  -9.460  1.00  0.00           H  
ATOM   2492  HB3 ALA C  18     -13.263   8.342  -9.870  1.00  0.00           H  
ATOM   2493  C   ALA C  18     -12.653   9.082  -7.110  1.00  0.00           C  
ATOM   2494  O   ALA C  18     -12.953   8.732  -5.970  1.00  0.00           O  
ATOM   2495  N   GLY C  19     -11.413   9.162  -7.590  1.00  0.00           N  
ATOM   2496  H   GLY C  19     -11.363   9.392  -8.570  1.00  0.00           H  
ATOM   2497  CA  GLY C  19     -10.213   8.952  -6.820  1.00  0.00           C  
ATOM   2498  HA3 GLY C  19      -9.393   9.282  -7.470  1.00  0.00           H  
ATOM   2499  HA2 GLY C  19     -10.173   7.932  -6.460  1.00  0.00           H  
ATOM   2500  C   GLY C  19     -10.153   9.872  -5.610  1.00  0.00           C  
ATOM   2501  O   GLY C  19     -10.193   9.392  -4.480  1.00  0.00           O  
ATOM   2502  N   GLY C  20     -10.533  11.132  -5.810  1.00  0.00           N  
ATOM   2503  H   GLY C  20     -10.803  11.362  -6.760  1.00  0.00           H  
ATOM   2504  CA  GLY C  20     -10.633  12.192  -4.820  1.00  0.00           C  
ATOM   2505  HA3 GLY C  20     -10.783  13.142  -5.330  1.00  0.00           H  
ATOM   2506  HA2 GLY C  20      -9.713  12.102  -4.230  1.00  0.00           H  
ATOM   2507  C   GLY C  20     -11.743  11.982  -3.800  1.00  0.00           C  
ATOM   2508  O   GLY C  20     -11.623  12.242  -2.610  1.00  0.00           O  
ATOM   2509  N   ALA C  21     -12.933  11.662  -4.320  1.00  0.00           N  
ATOM   2510  H   ALA C  21     -13.013  11.602  -5.330  1.00  0.00           H  
ATOM   2511  CA  ALA C  21     -14.143  11.562  -3.550  1.00  0.00           C  
ATOM   2512  HA  ALA C  21     -14.263  12.492  -2.990  1.00  0.00           H  
ATOM   2513  CB  ALA C  21     -15.253  11.512  -4.600  1.00  0.00           C  
ATOM   2514  HB1 ALA C  21     -15.053  12.382  -5.220  1.00  0.00           H  
ATOM   2515  HB2 ALA C  21     -15.233  10.622  -5.220  1.00  0.00           H  
ATOM   2516  HB3 ALA C  21     -16.203  11.682  -4.100  1.00  0.00           H  
ATOM   2517  C   ALA C  21     -14.113  10.492  -2.470  1.00  0.00           C  
ATOM   2518  O   ALA C  21     -14.623  10.772  -1.390  1.00  0.00           O  
ATOM   2519  N   ILE C  22     -13.433   9.382  -2.760  1.00  0.00           N  
ATOM   2520  H   ILE C  22     -13.003   9.422  -3.680  1.00  0.00           H  
ATOM   2521  CA  ILE C  22     -13.213   8.232  -1.910  1.00  0.00           C  
ATOM   2522  HA  ILE C  22     -14.143   7.862  -1.480  1.00  0.00           H  
ATOM   2523  CB  ILE C  22     -12.643   7.072  -2.720  1.00  0.00           C  
ATOM   2524  HB  ILE C  22     -11.773   7.362  -3.310  1.00  0.00           H  
ATOM   2525  CG2 ILE C  22     -12.203   5.872  -1.890  1.00  0.00           C  
ATOM   2526 HG21 ILE C  22     -11.973   5.032  -2.530  1.00  0.00           H  
ATOM   2527 HG22 ILE C  22     -11.253   6.152  -1.420  1.00  0.00           H  
ATOM   2528 HG23 ILE C  22     -13.023   5.672  -1.190  1.00  0.00           H  
ATOM   2529  CG1 ILE C  22     -13.783   6.692  -3.660  1.00  0.00           C  
ATOM   2530 HG13 ILE C  22     -14.163   7.542  -4.230  1.00  0.00           H  
ATOM   2531 HG12 ILE C  22     -14.643   6.392  -3.070  1.00  0.00           H  
ATOM   2532  CD1 ILE C  22     -13.353   5.602  -4.650  1.00  0.00           C  
ATOM   2533 HD11 ILE C  22     -14.033   5.562  -5.500  1.00  0.00           H  
ATOM   2534 HD12 ILE C  22     -12.313   5.652  -4.970  1.00  0.00           H  
ATOM   2535 HD13 ILE C  22     -13.493   4.672  -4.100  1.00  0.00           H  
ATOM   2536  C   ILE C  22     -12.273   8.722  -0.820  1.00  0.00           C  
ATOM   2537  O   ILE C  22     -12.673   8.852   0.340  1.00  0.00           O  
ATOM   2538  N   GLY C  23     -11.043   9.002  -1.260  1.00  0.00           N  
ATOM   2539  H   GLY C  23     -10.933   8.692  -2.210  1.00  0.00           H  
ATOM   2540  CA  GLY C  23      -9.893   9.412  -0.480  1.00  0.00           C  
ATOM   2541  HA3 GLY C  23      -9.193   9.822  -1.210  1.00  0.00           H  
ATOM   2542  HA2 GLY C  23      -9.333   8.592  -0.030  1.00  0.00           H  
ATOM   2543  C   GLY C  23     -10.213  10.452   0.580  1.00  0.00           C  
ATOM   2544  O   GLY C  23     -10.023  10.162   1.750  1.00  0.00           O  
ATOM   2545  N   ALA C  24     -10.823  11.612   0.290  1.00  0.00           N  
ATOM   2546  H   ALA C  24     -11.053  11.842  -0.670  1.00  0.00           H  
ATOM   2547  CA  ALA C  24     -11.223  12.642   1.230  1.00  0.00           C  
ATOM   2548  HA  ALA C  24     -10.443  12.652   1.990  1.00  0.00           H  
ATOM   2549  CB  ALA C  24     -11.143  14.012   0.570  1.00  0.00           C  
ATOM   2550  HB1 ALA C  24     -11.393  14.792   1.280  1.00  0.00           H  
ATOM   2551  HB2 ALA C  24     -10.083  14.152   0.320  1.00  0.00           H  
ATOM   2552  HB3 ALA C  24     -11.803  13.902  -0.290  1.00  0.00           H  
ATOM   2553  C   ALA C  24     -12.613  12.492   1.830  1.00  0.00           C  
ATOM   2554  O   ALA C  24     -12.893  13.042   2.890  1.00  0.00           O  
ATOM   2555  N   GLY C  25     -13.483  11.712   1.180  1.00  0.00           N  
ATOM   2556  H   GLY C  25     -13.223  11.352   0.270  1.00  0.00           H  
ATOM   2557  CA  GLY C  25     -14.813  11.442   1.680  1.00  0.00           C  
ATOM   2558  HA3 GLY C  25     -15.443  11.022   0.890  1.00  0.00           H  
ATOM   2559  HA2 GLY C  25     -15.143  12.372   2.140  1.00  0.00           H  
ATOM   2560  C   GLY C  25     -14.823  10.472   2.850  1.00  0.00           C  
ATOM   2561  O   GLY C  25     -15.143  10.832   3.980  1.00  0.00           O  
ATOM   2562  N   ILE C  26     -14.373   9.262   2.520  1.00  0.00           N  
ATOM   2563  H   ILE C  26     -14.103   9.022   1.580  1.00  0.00           H  
ATOM   2564  CA  ILE C  26     -13.963   8.352   3.580  1.00  0.00           C  
ATOM   2565  HA  ILE C  26     -14.883   8.172   4.120  1.00  0.00           H  
ATOM   2566  CB  ILE C  26     -13.483   7.022   3.000  1.00  0.00           C  
ATOM   2567  HB  ILE C  26     -12.563   7.192   2.440  1.00  0.00           H  
ATOM   2568  CG2 ILE C  26     -13.133   5.992   4.070  1.00  0.00           C  
ATOM   2569 HG21 ILE C  26     -14.033   5.472   4.420  1.00  0.00           H  
ATOM   2570 HG22 ILE C  26     -12.503   5.272   3.560  1.00  0.00           H  
ATOM   2571 HG23 ILE C  26     -12.613   6.422   4.930  1.00  0.00           H  
ATOM   2572  CG1 ILE C  26     -14.563   6.452   2.090  1.00  0.00           C  
ATOM   2573 HG13 ILE C  26     -14.653   7.032   1.180  1.00  0.00           H  
ATOM   2574 HG12 ILE C  26     -15.553   6.512   2.550  1.00  0.00           H  
ATOM   2575  CD1 ILE C  26     -14.283   5.072   1.510  1.00  0.00           C  
ATOM   2576 HD11 ILE C  26     -14.933   4.732   0.710  1.00  0.00           H  
ATOM   2577 HD12 ILE C  26     -13.303   5.052   1.020  1.00  0.00           H  
ATOM   2578 HD13 ILE C  26     -14.353   4.282   2.260  1.00  0.00           H  
ATOM   2579  C   ILE C  26     -12.873   8.892   4.510  1.00  0.00           C  
ATOM   2580  O   ILE C  26     -12.983   8.772   5.730  1.00  0.00           O  
ATOM   2581  N   GLY C  27     -11.833   9.552   4.020  1.00  0.00           N  
ATOM   2582  H   GLY C  27     -11.603   9.602   3.040  1.00  0.00           H  
ATOM   2583  CA  GLY C  27     -10.733  10.022   4.840  1.00  0.00           C  
ATOM   2584  HA3 GLY C  27     -10.013  10.532   4.190  1.00  0.00           H  
ATOM   2585  HA2 GLY C  27     -10.173   9.282   5.400  1.00  0.00           H  
ATOM   2586  C   GLY C  27     -11.073  11.102   5.860  1.00  0.00           C  
ATOM   2587  O   GLY C  27     -10.513  11.102   6.960  1.00  0.00           O  
ATOM   2588  N   ASP C  28     -11.973  12.032   5.560  1.00  0.00           N  
ATOM   2589  H   ASP C  28     -12.383  11.952   4.640  1.00  0.00           H  
ATOM   2590  CA  ASP C  28     -12.563  12.912   6.550  1.00  0.00           C  
ATOM   2591  HA  ASP C  28     -11.803  13.122   7.300  1.00  0.00           H  
ATOM   2592  CB  ASP C  28     -13.073  14.202   5.930  1.00  0.00           C  
ATOM   2593  HB3 ASP C  28     -13.443  14.802   6.760  1.00  0.00           H  
ATOM   2594  HB2 ASP C  28     -13.913  14.082   5.250  1.00  0.00           H  
ATOM   2595  CG  ASP C  28     -11.983  15.052   5.290  1.00  0.00           C  
ATOM   2596  OD1 ASP C  28     -12.253  15.852   4.380  1.00  0.00           O  
ATOM   2597  OD2 ASP C  28     -10.883  15.182   5.870  1.00  0.00           O  
ATOM   2598  C   ASP C  28     -13.643  12.242   7.380  1.00  0.00           C  
ATOM   2599  O   ASP C  28     -13.773  12.622   8.540  1.00  0.00           O  
ATOM   2600  N   GLY C  29     -14.343  11.222   6.890  1.00  0.00           N  
ATOM   2601  H   GLY C  29     -14.333  10.892   5.940  1.00  0.00           H  
ATOM   2602  CA  GLY C  29     -15.293  10.482   7.710  1.00  0.00           C  
ATOM   2603  HA3 GLY C  29     -15.813   9.762   7.080  1.00  0.00           H  
ATOM   2604  HA2 GLY C  29     -15.993  11.182   8.150  1.00  0.00           H  
ATOM   2605  C   GLY C  29     -14.603   9.662   8.780  1.00  0.00           C  
ATOM   2606  O   GLY C  29     -15.093   9.652   9.910  1.00  0.00           O  
ATOM   2607  N   VAL C  30     -13.413   9.092   8.580  1.00  0.00           N  
ATOM   2608  H   VAL C  30     -13.143   9.112   7.610  1.00  0.00           H  
ATOM   2609  CA  VAL C  30     -12.633   8.382   9.580  1.00  0.00           C  
ATOM   2610  HA  VAL C  30     -13.403   7.782  10.060  1.00  0.00           H  
ATOM   2611  CB  VAL C  30     -11.563   7.512   8.920  1.00  0.00           C  
ATOM   2612  HB  VAL C  30     -10.913   7.182   9.730  1.00  0.00           H  
ATOM   2613  CG1 VAL C  30     -12.273   6.332   8.270  1.00  0.00           C  
ATOM   2614 HG11 VAL C  30     -12.863   6.682   7.420  1.00  0.00           H  
ATOM   2615 HG12 VAL C  30     -11.473   5.682   7.920  1.00  0.00           H  
ATOM   2616 HG13 VAL C  30     -12.923   5.812   8.970  1.00  0.00           H  
ATOM   2617  CG2 VAL C  30     -10.583   8.112   7.910  1.00  0.00           C  
ATOM   2618 HG21 VAL C  30      -9.793   7.372   7.810  1.00  0.00           H  
ATOM   2619 HG22 VAL C  30     -11.013   8.282   6.920  1.00  0.00           H  
ATOM   2620 HG23 VAL C  30     -10.133   9.022   8.290  1.00  0.00           H  
ATOM   2621  C   VAL C  30     -11.953   9.272  10.610  1.00  0.00           C  
ATOM   2622  O   VAL C  30     -11.753   8.792  11.730  1.00  0.00           O  
ATOM   2623  N   ALA C  31     -11.693  10.532  10.250  1.00  0.00           N  
ATOM   2624  H   ALA C  31     -11.763  10.832   9.290  1.00  0.00           H  
ATOM   2625  CA  ALA C  31     -11.163  11.442  11.250  1.00  0.00           C  
ATOM   2626  HA  ALA C  31     -10.513  10.962  11.980  1.00  0.00           H  
ATOM   2627  CB  ALA C  31     -10.323  12.442  10.450  1.00  0.00           C  
ATOM   2628  HB1 ALA C  31      -9.633  13.012  11.080  1.00  0.00           H  
ATOM   2629  HB2 ALA C  31      -9.593  11.942   9.820  1.00  0.00           H  
ATOM   2630  HB3 ALA C  31     -10.963  13.052   9.810  1.00  0.00           H  
ATOM   2631  C   ALA C  31     -12.323  12.072  12.000  1.00  0.00           C  
ATOM   2632  O   ALA C  31     -12.163  12.222  13.210  1.00  0.00           O  
ATOM   2633  N   GLY C  32     -13.473  12.252  11.350  1.00  0.00           N  
ATOM   2634  H   GLY C  32     -13.463  12.102  10.350  1.00  0.00           H  
ATOM   2635  CA  GLY C  32     -14.663  12.722  12.030  1.00  0.00           C  
ATOM   2636  HA3 GLY C  32     -15.463  12.962  11.330  1.00  0.00           H  
ATOM   2637  HA2 GLY C  32     -14.293  13.562  12.610  1.00  0.00           H  
ATOM   2638  C   GLY C  32     -15.283  11.732  13.010  1.00  0.00           C  
ATOM   2639  O   GLY C  32     -15.673  12.092  14.110  1.00  0.00           O  
ATOM   2640  N   ASN C  33     -15.173  10.442  12.660  1.00  0.00           N  
ATOM   2641  H   ASN C  33     -14.753  10.202  11.770  1.00  0.00           H  
ATOM   2642  CA  ASN C  33     -15.463   9.322  13.540  1.00  0.00           C  
ATOM   2643  HA  ASN C  33     -16.533   9.112  13.670  1.00  0.00           H  
ATOM   2644  CB  ASN C  33     -15.043   8.082  12.750  1.00  0.00           C  
ATOM   2645  HB3 ASN C  33     -14.043   8.272  12.370  1.00  0.00           H  
ATOM   2646  HB2 ASN C  33     -15.803   7.882  12.000  1.00  0.00           H  
ATOM   2647  CG  ASN C  33     -14.913   6.892  13.690  1.00  0.00           C  
ATOM   2648  OD1 ASN C  33     -13.903   6.712  14.360  1.00  0.00           O  
ATOM   2649  ND2 ASN C  33     -15.863   5.962  13.620  1.00  0.00           N  
ATOM   2650 HD21 ASN C  33     -16.623   6.062  12.960  1.00  0.00           H  
ATOM   2651 HD22 ASN C  33     -15.863   5.232  14.320  1.00  0.00           H  
ATOM   2652  C   ASN C  33     -14.673   9.472  14.830  1.00  0.00           C  
ATOM   2653  O   ASN C  33     -15.263   9.402  15.900  1.00  0.00           O  
ATOM   2654  N   ALA C  34     -13.423   9.942  14.790  1.00  0.00           N  
ATOM   2655  H   ALA C  34     -13.073  10.362  13.940  1.00  0.00           H  
ATOM   2656  CA  ALA C  34     -12.543  10.202  15.910  1.00  0.00           C  
ATOM   2657  HA  ALA C  34     -12.583   9.362  16.610  1.00  0.00           H  
ATOM   2658  CB  ALA C  34     -11.113  10.292  15.410  1.00  0.00           C  
ATOM   2659  HB1 ALA C  34     -10.943  11.212  14.840  1.00  0.00           H  
ATOM   2660  HB2 ALA C  34     -10.373  10.372  16.220  1.00  0.00           H  
ATOM   2661  HB3 ALA C  34     -10.943   9.412  14.800  1.00  0.00           H  
ATOM   2662  C   ALA C  34     -12.693  11.452  16.760  1.00  0.00           C  
ATOM   2663  O   ALA C  34     -12.273  11.482  17.910  1.00  0.00           O  
ATOM   2664  N   LEU C  35     -13.453  12.412  16.220  1.00  0.00           N  
ATOM   2665  H   LEU C  35     -13.793  12.312  15.270  1.00  0.00           H  
ATOM   2666  CA  LEU C  35     -14.043  13.562  16.890  1.00  0.00           C  
ATOM   2667  HA  LEU C  35     -13.313  13.932  17.610  1.00  0.00           H  
ATOM   2668  CB  LEU C  35     -14.143  14.732  15.920  1.00  0.00           C  
ATOM   2669  HB3 LEU C  35     -14.853  14.482  15.120  1.00  0.00           H  
ATOM   2670  HB2 LEU C  35     -13.173  14.852  15.440  1.00  0.00           H  
ATOM   2671  CG  LEU C  35     -14.603  16.022  16.590  1.00  0.00           C  
ATOM   2672  HG  LEU C  35     -15.563  15.862  17.080  1.00  0.00           H  
ATOM   2673  CD1 LEU C  35     -13.593  16.612  17.570  1.00  0.00           C  
ATOM   2674 HD11 LEU C  35     -12.653  16.812  17.050  1.00  0.00           H  
ATOM   2675 HD12 LEU C  35     -14.033  17.572  17.860  1.00  0.00           H  
ATOM   2676 HD13 LEU C  35     -13.453  15.982  18.450  1.00  0.00           H  
ATOM   2677  CD2 LEU C  35     -14.763  17.042  15.470  1.00  0.00           C  
ATOM   2678 HD21 LEU C  35     -15.583  16.662  14.870  1.00  0.00           H  
ATOM   2679 HD22 LEU C  35     -15.133  18.012  15.810  1.00  0.00           H  
ATOM   2680 HD23 LEU C  35     -13.893  17.132  14.820  1.00  0.00           H  
ATOM   2681  C   LEU C  35     -15.293  13.212  17.680  1.00  0.00           C  
ATOM   2682  O   LEU C  35     -15.473  13.662  18.810  1.00  0.00           O  
ATOM   2683  N   ILE C  36     -16.143  12.382  17.070  1.00  0.00           N  
ATOM   2684  H   ILE C  36     -15.943  12.182  16.100  1.00  0.00           H  
ATOM   2685  CA  ILE C  36     -17.363  11.932  17.710  1.00  0.00           C  
ATOM   2686  HA  ILE C  36     -17.833  12.782  18.200  1.00  0.00           H  
ATOM   2687  CB  ILE C  36     -18.313  11.312  16.700  1.00  0.00           C  
ATOM   2688  HB  ILE C  36     -17.923  10.472  16.120  1.00  0.00           H  
ATOM   2689  CG2 ILE C  36     -19.493  10.672  17.420  1.00  0.00           C  
ATOM   2690 HG21 ILE C  36     -19.143   9.692  17.760  1.00  0.00           H  
ATOM   2691 HG22 ILE C  36     -19.803  11.312  18.250  1.00  0.00           H  
ATOM   2692 HG23 ILE C  36     -20.303  10.562  16.690  1.00  0.00           H  
ATOM   2693  CG1 ILE C  36     -18.723  12.342  15.650  1.00  0.00           C  
ATOM   2694 HG13 ILE C  36     -17.873  12.922  15.290  1.00  0.00           H  
ATOM   2695 HG12 ILE C  36     -19.453  12.992  16.130  1.00  0.00           H  
ATOM   2696  CD1 ILE C  36     -19.383  11.732  14.420  1.00  0.00           C  
ATOM   2697 HD11 ILE C  36     -19.423  12.402  13.560  1.00  0.00           H  
ATOM   2698 HD12 ILE C  36     -18.783  10.852  14.170  1.00  0.00           H  
ATOM   2699 HD13 ILE C  36     -20.453  11.572  14.600  1.00  0.00           H  
ATOM   2700  C   ILE C  36     -16.953  10.942  18.800  1.00  0.00           C  
ATOM   2701  O   ILE C  36     -17.513  11.152  19.870  1.00  0.00           O  
ATOM   2702  N   SER C  37     -16.033   9.992  18.590  1.00  0.00           N  
ATOM   2703  H   SER C  37     -15.723   9.802  17.650  1.00  0.00           H  
ATOM   2704  CA  SER C  37     -15.623   9.052  19.620  1.00  0.00           C  
ATOM   2705  HA  SER C  37     -16.523   8.752  20.160  1.00  0.00           H  
ATOM   2706  CB  SER C  37     -14.803   7.922  19.010  1.00  0.00           C  
ATOM   2707  HB3 SER C  37     -14.173   7.462  19.770  1.00  0.00           H  
ATOM   2708  HB2 SER C  37     -14.163   8.312  18.220  1.00  0.00           H  
ATOM   2709  OG  SER C  37     -15.703   6.942  18.550  1.00  0.00           O  
ATOM   2710  HG  SER C  37     -15.293   6.252  18.020  1.00  0.00           H  
ATOM   2711  C   SER C  37     -14.803   9.852  20.630  1.00  0.00           C  
ATOM   2712  O   SER C  37     -14.803   9.512  21.810  1.00  0.00           O  
ATOM   2713  N   GLY C  38     -14.243  10.992  20.220  1.00  0.00           N  
ATOM   2714  H   GLY C  38     -14.313  11.282  19.250  1.00  0.00           H  
ATOM   2715  CA  GLY C  38     -13.443  11.772  21.140  1.00  0.00           C  
ATOM   2716  HA3 GLY C  38     -12.793  12.462  20.600  1.00  0.00           H  
ATOM   2717  HA2 GLY C  38     -12.803  11.032  21.630  1.00  0.00           H  
ATOM   2718  C   GLY C  38     -14.243  12.622  22.120  1.00  0.00           C  
ATOM   2719  O   GLY C  38     -13.973  12.572  23.320  1.00  0.00           O  
ATOM   2720  N   VAL C  39     -15.373  13.212  21.740  1.00  0.00           N  
ATOM   2721  H   VAL C  39     -15.673  13.232  20.780  1.00  0.00           H  
ATOM   2722  CA  VAL C  39     -16.303  13.922  22.590  1.00  0.00           C  
ATOM   2723  HA  VAL C  39     -15.753  14.432  23.390  1.00  0.00           H  
ATOM   2724  CB  VAL C  39     -17.043  15.122  22.000  1.00  0.00           C  
ATOM   2725  HB  VAL C  39     -17.563  15.622  22.830  1.00  0.00           H  
ATOM   2726  CG1 VAL C  39     -16.063  16.132  21.420  1.00  0.00           C  
ATOM   2727 HG11 VAL C  39     -15.353  16.472  22.170  1.00  0.00           H  
ATOM   2728 HG12 VAL C  39     -15.513  15.702  20.590  1.00  0.00           H  
ATOM   2729 HG13 VAL C  39     -16.483  17.092  21.120  1.00  0.00           H  
ATOM   2730  CG2 VAL C  39     -17.983  14.702  20.880  1.00  0.00           C  
ATOM   2731 HG21 VAL C  39     -17.493  14.542  19.920  1.00  0.00           H  
ATOM   2732 HG22 VAL C  39     -18.683  13.912  21.160  1.00  0.00           H  
ATOM   2733 HG23 VAL C  39     -18.723  15.502  20.750  1.00  0.00           H  
ATOM   2734  C   VAL C  39     -17.313  12.992  23.250  1.00  0.00           C  
ATOM   2735  O   VAL C  39     -17.983  13.392  24.190  1.00  0.00           O  
ATOM   2736  N   ALA C  40     -17.333  11.712  22.870  1.00  0.00           N  
ATOM   2737  H   ALA C  40     -17.043  11.402  21.950  1.00  0.00           H  
ATOM   2738  CA  ALA C  40     -17.943  10.632  23.620  1.00  0.00           C  
ATOM   2739  HA  ALA C  40     -18.943  11.062  23.700  1.00  0.00           H  
ATOM   2740  CB  ALA C  40     -18.083   9.412  22.700  1.00  0.00           C  
ATOM   2741  HB1 ALA C  40     -18.763   8.702  23.170  1.00  0.00           H  
ATOM   2742  HB2 ALA C  40     -18.443   9.732  21.730  1.00  0.00           H  
ATOM   2743  HB3 ALA C  40     -17.143   8.872  22.580  1.00  0.00           H  
ATOM   2744  C   ALA C  40     -17.203  10.292  24.900  1.00  0.00           C  
ATOM   2745  O   ALA C  40     -17.833   9.622  25.720  1.00  0.00           O  
ATOM   2746  N   ARG C  41     -15.973  10.782  25.040  1.00  0.00           N  
ATOM   2747  H   ARG C  41     -15.443  11.062  24.220  1.00  0.00           H  
ATOM   2748  CA  ARG C  41     -15.103  10.672  26.190  1.00  0.00           C  
ATOM   2749  HA  ARG C  41     -15.733  10.212  26.950  1.00  0.00           H  
ATOM   2750  CB  ARG C  41     -13.963   9.672  26.020  1.00  0.00           C  
ATOM   2751  HB3 ARG C  41     -14.263   8.702  25.620  1.00  0.00           H  
ATOM   2752  HB2 ARG C  41     -13.563   9.352  26.980  1.00  0.00           H  
ATOM   2753  CG  ARG C  41     -12.823  10.112  25.100  1.00  0.00           C  
ATOM   2754  HG3 ARG C  41     -12.403  11.092  25.300  1.00  0.00           H  
ATOM   2755  HG2 ARG C  41     -13.213  10.162  24.080  1.00  0.00           H  
ATOM   2756  CD  ARG C  41     -11.673   9.112  25.040  1.00  0.00           C  
ATOM   2757  HD3 ARG C  41     -11.083   9.372  24.170  1.00  0.00           H  
ATOM   2758  HD2 ARG C  41     -12.073   8.092  25.070  1.00  0.00           H  
ATOM   2759  NE  ARG C  41     -10.813   9.262  26.210  1.00  0.00           N  
ATOM   2760  HE  ARG C  41     -10.923  10.152  26.680  1.00  0.00           H  
ATOM   2761  CZ  ARG C  41     -10.053   8.332  26.800  1.00  0.00           C  
ATOM   2762  NH1 ARG C  41      -9.583   7.192  26.270  1.00  0.00           N  
ATOM   2763 HH11 ARG C  41      -9.823   6.992  25.310  1.00  0.00           H  
ATOM   2764 HH12 ARG C  41      -9.043   6.532  26.810  1.00  0.00           H  
ATOM   2765  NH2 ARG C  41      -9.783   8.532  28.100  1.00  0.00           N  
ATOM   2766 HH21 ARG C  41     -10.313   9.212  28.630  1.00  0.00           H  
ATOM   2767 HH22 ARG C  41      -9.393   7.812  28.690  1.00  0.00           H  
ATOM   2768  C   ARG C  41     -14.573  11.952  26.820  1.00  0.00           C  
ATOM   2769  O   ARG C  41     -14.293  11.932  28.010  1.00  0.00           O  
ATOM   2770  N   GLN C  42     -14.563  13.092  26.110  1.00  0.00           N  
ATOM   2771  H   GLN C  42     -14.663  13.012  25.110  1.00  0.00           H  
ATOM   2772  CA  GLN C  42     -14.403  14.402  26.700  1.00  0.00           C  
ATOM   2773  HA  GLN C  42     -14.053  14.272  27.720  1.00  0.00           H  
ATOM   2774  CB  GLN C  42     -13.303  15.082  25.880  1.00  0.00           C  
ATOM   2775  HB3 GLN C  42     -13.203  16.122  26.180  1.00  0.00           H  
ATOM   2776  HB2 GLN C  42     -13.553  15.142  24.820  1.00  0.00           H  
ATOM   2777  CG  GLN C  42     -11.933  14.402  25.960  1.00  0.00           C  
ATOM   2778  HG3 GLN C  42     -11.313  14.912  25.220  1.00  0.00           H  
ATOM   2779  HG2 GLN C  42     -11.893  13.402  25.540  1.00  0.00           H  
ATOM   2780  CD  GLN C  42     -11.293  14.372  27.330  1.00  0.00           C  
ATOM   2781  OE1 GLN C  42     -11.733  15.052  28.250  1.00  0.00           O  
ATOM   2782  NE2 GLN C  42     -10.153  13.682  27.470  1.00  0.00           N  
ATOM   2783 HE21 GLN C  42      -9.733  13.092  26.770  1.00  0.00           H  
ATOM   2784 HE22 GLN C  42      -9.673  13.792  28.350  1.00  0.00           H  
ATOM   2785  C   GLN C  42     -15.683  15.222  26.640  1.00  0.00           C  
ATOM   2786  O   GLN C  42     -15.943  15.822  25.600  1.00  0.00           O  
ATOM   2787  N   PRO C  43     -16.383  15.532  27.740  1.00  0.00           N  
ATOM   2788  CD  PRO C  43     -16.123  15.002  29.060  1.00  0.00           C  
ATOM   2789  HD3 PRO C  43     -15.103  15.242  29.370  1.00  0.00           H  
ATOM   2790  HD2 PRO C  43     -16.303  13.942  29.230  1.00  0.00           H  
ATOM   2791  CG  PRO C  43     -17.143  15.662  29.980  1.00  0.00           C  
ATOM   2792  HG3 PRO C  43     -16.603  16.482  30.440  1.00  0.00           H  
ATOM   2793  HG2 PRO C  43     -17.343  14.962  30.790  1.00  0.00           H  
ATOM   2794  CB  PRO C  43     -18.313  16.012  29.070  1.00  0.00           C  
ATOM   2795  HB3 PRO C  43     -18.923  16.862  29.350  1.00  0.00           H  
ATOM   2796  HB2 PRO C  43     -18.893  15.102  28.910  1.00  0.00           H  
ATOM   2797  CA  PRO C  43     -17.583  16.342  27.770  1.00  0.00           C  
ATOM   2798  HA  PRO C  43     -18.203  16.132  26.900  1.00  0.00           H  
ATOM   2799  C   PRO C  43     -17.203  17.822  27.740  1.00  0.00           C  
ATOM   2800  O   PRO C  43     -18.163  18.552  27.490  1.00  0.00           O  
ATOM   2801  N   GLU C  44     -16.003  18.312  28.060  1.00  0.00           N  
ATOM   2802  H   GLU C  44     -15.333  17.642  28.410  1.00  0.00           H  
ATOM   2803  CA  GLU C  44     -15.713  19.732  28.150  1.00  0.00           C  
ATOM   2804  HA  GLU C  44     -16.533  20.282  27.690  1.00  0.00           H  
ATOM   2805  CB  GLU C  44     -15.663  20.002  29.650  1.00  0.00           C  
ATOM   2806  HB3 GLU C  44     -15.363  21.032  29.880  1.00  0.00           H  
ATOM   2807  HB2 GLU C  44     -14.863  19.382  30.060  1.00  0.00           H  
ATOM   2808  CG  GLU C  44     -16.913  19.682  30.470  1.00  0.00           C  
ATOM   2809  HG3 GLU C  44     -16.713  20.002  31.500  1.00  0.00           H  
ATOM   2810  HG2 GLU C  44     -17.113  18.632  30.660  1.00  0.00           H  
ATOM   2811  CD  GLU C  44     -18.193  20.442  30.180  1.00  0.00           C  
ATOM   2812  OE1 GLU C  44     -19.283  20.172  30.730  1.00  0.00           O  
ATOM   2813  OE2 GLU C  44     -18.123  21.462  29.470  1.00  0.00           O  
ATOM   2814  C   GLU C  44     -14.473  20.302  27.490  1.00  0.00           C  
ATOM   2815  O   GLU C  44     -14.253  21.512  27.460  1.00  0.00           O  
ATOM   2816  N   ALA C  45     -13.623  19.442  26.920  1.00  0.00           N  
ATOM   2817  H   ALA C  45     -13.893  18.472  27.010  1.00  0.00           H  
ATOM   2818  CA  ALA C  45     -12.323  19.782  26.370  1.00  0.00           C  
ATOM   2819  HA  ALA C  45     -12.053  20.772  26.750  1.00  0.00           H  
ATOM   2820  CB  ALA C  45     -11.243  18.842  26.890  1.00  0.00           C  
ATOM   2821  HB1 ALA C  45     -10.293  19.132  26.450  1.00  0.00           H  
ATOM   2822  HB2 ALA C  45     -11.083  18.982  27.960  1.00  0.00           H  
ATOM   2823  HB3 ALA C  45     -11.483  17.792  26.680  1.00  0.00           H  
ATOM   2824  C   ALA C  45     -12.333  20.092  24.880  1.00  0.00           C  
ATOM   2825  O   ALA C  45     -11.443  19.632  24.170  1.00  0.00           O  
ATOM   2826  N   GLN C  46     -13.393  20.682  24.320  1.00  0.00           N  
ATOM   2827  H   GLN C  46     -14.063  21.022  25.000  1.00  0.00           H  
ATOM   2828  CA  GLN C  46     -13.753  20.472  22.940  1.00  0.00           C  
ATOM   2829  HA  GLN C  46     -13.563  19.402  22.810  1.00  0.00           H  
ATOM   2830  CB  GLN C  46     -15.263  20.652  22.800  1.00  0.00           C  
ATOM   2831  HB3 GLN C  46     -15.533  20.382  21.780  1.00  0.00           H  
ATOM   2832  HB2 GLN C  46     -15.483  21.702  23.010  1.00  0.00           H  
ATOM   2833  CG  GLN C  46     -15.923  19.672  23.770  1.00  0.00           C  
ATOM   2834  HG3 GLN C  46     -15.683  19.892  24.810  1.00  0.00           H  
ATOM   2835  HG2 GLN C  46     -15.493  18.702  23.540  1.00  0.00           H  
ATOM   2836  CD  GLN C  46     -17.423  19.562  23.540  1.00  0.00           C  
ATOM   2837  OE1 GLN C  46     -17.903  18.832  22.680  1.00  0.00           O  
ATOM   2838  NE2 GLN C  46     -18.193  20.422  24.210  1.00  0.00           N  
ATOM   2839 HE21 GLN C  46     -17.683  21.162  24.670  1.00  0.00           H  
ATOM   2840 HE22 GLN C  46     -19.193  20.462  24.060  1.00  0.00           H  
ATOM   2841  C   GLN C  46     -13.003  21.292  21.900  1.00  0.00           C  
ATOM   2842  O   GLN C  46     -12.563  20.752  20.890  1.00  0.00           O  
ATOM   2843  N   GLY C  47     -12.763  22.562  22.220  1.00  0.00           N  
ATOM   2844  H   GLY C  47     -13.033  22.782  23.170  1.00  0.00           H  
ATOM   2845  CA  GLY C  47     -11.773  23.312  21.480  1.00  0.00           C  
ATOM   2846  HA3 GLY C  47     -11.733  24.332  21.870  1.00  0.00           H  
ATOM   2847  HA2 GLY C  47     -12.063  23.442  20.440  1.00  0.00           H  
ATOM   2848  C   GLY C  47     -10.373  22.712  21.540  1.00  0.00           C  
ATOM   2849  O   GLY C  47      -9.673  22.662  20.530  1.00  0.00           O  
ATOM   2850  N   ARG C  48      -9.943  22.232  22.710  1.00  0.00           N  
ATOM   2851  H   ARG C  48     -10.503  22.382  23.540  1.00  0.00           H  
ATOM   2852  CA  ARG C  48      -8.623  21.632  22.840  1.00  0.00           C  
ATOM   2853  HA  ARG C  48      -7.873  22.302  22.440  1.00  0.00           H  
ATOM   2854  CB  ARG C  48      -8.353  21.402  24.330  1.00  0.00           C  
ATOM   2855  HB3 ARG C  48      -7.543  20.692  24.470  1.00  0.00           H  
ATOM   2856  HB2 ARG C  48      -9.253  20.972  24.770  1.00  0.00           H  
ATOM   2857  CG  ARG C  48      -8.013  22.662  25.120  1.00  0.00           C  
ATOM   2858  HG3 ARG C  48      -8.893  23.312  25.070  1.00  0.00           H  
ATOM   2859  HG2 ARG C  48      -7.143  23.082  24.620  1.00  0.00           H  
ATOM   2860  CD  ARG C  48      -7.823  22.332  26.600  1.00  0.00           C  
ATOM   2861  HD3 ARG C  48      -7.063  21.562  26.740  1.00  0.00           H  
ATOM   2862  HD2 ARG C  48      -8.733  21.982  27.070  1.00  0.00           H  
ATOM   2863  NE  ARG C  48      -7.393  23.502  27.370  1.00  0.00           N  
ATOM   2864  HE  ARG C  48      -6.423  23.452  27.640  1.00  0.00           H  
ATOM   2865  CZ  ARG C  48      -8.143  24.592  27.590  1.00  0.00           C  
ATOM   2866  NH1 ARG C  48      -9.433  24.612  27.230  1.00  0.00           N  
ATOM   2867 HH11 ARG C  48      -9.843  23.812  26.760  1.00  0.00           H  
ATOM   2868 HH12 ARG C  48      -9.863  25.492  27.450  1.00  0.00           H  
ATOM   2869  NH2 ARG C  48      -7.553  25.592  28.260  1.00  0.00           N  
ATOM   2870 HH21 ARG C  48      -6.573  25.522  28.490  1.00  0.00           H  
ATOM   2871 HH22 ARG C  48      -8.143  26.372  28.530  1.00  0.00           H  
ATOM   2872  C   ARG C  48      -8.463  20.332  22.070  1.00  0.00           C  
ATOM   2873  O   ARG C  48      -7.363  20.142  21.550  1.00  0.00           O  
ATOM   2874  N   LEU C  49      -9.543  19.552  22.030  1.00  0.00           N  
ATOM   2875  H   LEU C  49     -10.333  19.732  22.640  1.00  0.00           H  
ATOM   2876  CA  LEU C  49      -9.673  18.382  21.190  1.00  0.00           C  
ATOM   2877  HA  LEU C  49      -8.833  17.692  21.270  1.00  0.00           H  
ATOM   2878  CB  LEU C  49     -10.863  17.632  21.790  1.00  0.00           C  
ATOM   2879  HB3 LEU C  49     -11.693  18.342  21.730  1.00  0.00           H  
ATOM   2880  HB2 LEU C  49     -10.593  17.302  22.790  1.00  0.00           H  
ATOM   2881  CG  LEU C  49     -11.283  16.382  21.020  1.00  0.00           C  
ATOM   2882  HG  LEU C  49     -11.373  16.602  19.950  1.00  0.00           H  
ATOM   2883  CD1 LEU C  49     -10.353  15.192  21.230  1.00  0.00           C  
ATOM   2884 HD11 LEU C  49     -10.753  14.302  20.740  1.00  0.00           H  
ATOM   2885 HD12 LEU C  49      -9.333  15.262  20.870  1.00  0.00           H  
ATOM   2886 HD13 LEU C  49     -10.243  15.012  22.300  1.00  0.00           H  
ATOM   2887  CD2 LEU C  49     -12.623  16.012  21.640  1.00  0.00           C  
ATOM   2888 HD21 LEU C  49     -13.263  16.902  21.620  1.00  0.00           H  
ATOM   2889 HD22 LEU C  49     -13.053  15.262  20.970  1.00  0.00           H  
ATOM   2890 HD23 LEU C  49     -12.443  15.632  22.640  1.00  0.00           H  
ATOM   2891  C   LEU C  49      -9.823  18.852  19.750  1.00  0.00           C  
ATOM   2892  O   LEU C  49      -9.353  18.152  18.860  1.00  0.00           O  
ATOM   2893  N   PHE C  50     -10.393  20.002  19.380  1.00  0.00           N  
ATOM   2894  H   PHE C  50     -10.943  20.462  20.100  1.00  0.00           H  
ATOM   2895  CA  PHE C  50     -10.563  20.332  17.980  1.00  0.00           C  
ATOM   2896  HA  PHE C  50     -10.873  19.462  17.410  1.00  0.00           H  
ATOM   2897  CB  PHE C  50     -11.723  21.322  17.880  1.00  0.00           C  
ATOM   2898  HB3 PHE C  50     -11.483  22.262  18.370  1.00  0.00           H  
ATOM   2899  HB2 PHE C  50     -12.523  20.932  18.510  1.00  0.00           H  
ATOM   2900  CG  PHE C  50     -12.193  21.472  16.450  1.00  0.00           C  
ATOM   2901  CD1 PHE C  50     -11.693  22.522  15.670  1.00  0.00           C  
ATOM   2902  HD1 PHE C  50     -10.923  23.142  16.090  1.00  0.00           H  
ATOM   2903  CE1 PHE C  50     -12.013  22.582  14.310  1.00  0.00           C  
ATOM   2904  HE1 PHE C  50     -11.523  23.312  13.680  1.00  0.00           H  
ATOM   2905  CZ  PHE C  50     -12.933  21.662  13.790  1.00  0.00           C  
ATOM   2906  HZ  PHE C  50     -13.223  21.622  12.750  1.00  0.00           H  
ATOM   2907  CE2 PHE C  50     -13.473  20.642  14.580  1.00  0.00           C  
ATOM   2908  HE2 PHE C  50     -14.193  19.992  14.120  1.00  0.00           H  
ATOM   2909  CD2 PHE C  50     -13.063  20.512  15.920  1.00  0.00           C  
ATOM   2910  HD2 PHE C  50     -13.383  19.642  16.460  1.00  0.00           H  
ATOM   2911  C   PHE C  50      -9.283  20.842  17.340  1.00  0.00           C  
ATOM   2912  O   PHE C  50      -9.183  20.772  16.120  1.00  0.00           O  
ATOM   2913  N   THR C  51      -8.273  21.232  18.130  1.00  0.00           N  
ATOM   2914  H   THR C  51      -8.453  21.302  19.130  1.00  0.00           H  
ATOM   2915  CA  THR C  51      -7.033  21.702  17.560  1.00  0.00           C  
ATOM   2916  HA  THR C  51      -7.373  22.652  17.150  1.00  0.00           H  
ATOM   2917  CB  THR C  51      -5.993  21.932  18.650  1.00  0.00           C  
ATOM   2918  HB  THR C  51      -5.703  21.002  19.140  1.00  0.00           H  
ATOM   2919  CG2 THR C  51      -4.803  22.752  18.150  1.00  0.00           C  
ATOM   2920 HG21 THR C  51      -4.153  22.232  17.440  1.00  0.00           H  
ATOM   2921 HG22 THR C  51      -5.123  23.682  17.680  1.00  0.00           H  
ATOM   2922 HG23 THR C  51      -4.223  22.952  19.050  1.00  0.00           H  
ATOM   2923  OG1 THR C  51      -6.493  22.632  19.760  1.00  0.00           O  
ATOM   2924  HG1 THR C  51      -7.313  22.992  19.400  1.00  0.00           H  
ATOM   2925  C   THR C  51      -6.403  20.942  16.410  1.00  0.00           C  
ATOM   2926  O   THR C  51      -5.953  21.512  15.420  1.00  0.00           O  
ATOM   2927  N   PRO C  52      -6.263  19.612  16.460  1.00  0.00           N  
ATOM   2928  CD  PRO C  52      -6.483  18.752  17.600  1.00  0.00           C  
ATOM   2929  HD3 PRO C  52      -7.503  19.022  17.870  1.00  0.00           H  
ATOM   2930  HD2 PRO C  52      -5.843  18.932  18.470  1.00  0.00           H  
ATOM   2931  CG  PRO C  52      -6.193  17.312  17.160  1.00  0.00           C  
ATOM   2932  HG3 PRO C  52      -6.893  16.612  17.610  1.00  0.00           H  
ATOM   2933  HG2 PRO C  52      -5.143  17.132  17.370  1.00  0.00           H  
ATOM   2934  CB  PRO C  52      -6.453  17.362  15.660  1.00  0.00           C  
ATOM   2935  HB3 PRO C  52      -7.533  17.312  15.530  1.00  0.00           H  
ATOM   2936  HB2 PRO C  52      -6.013  16.542  15.080  1.00  0.00           H  
ATOM   2937  CA  PRO C  52      -5.973  18.772  15.320  1.00  0.00           C  
ATOM   2938  HA  PRO C  52      -4.883  18.712  15.310  1.00  0.00           H  
ATOM   2939  C   PRO C  52      -6.543  19.202  13.970  1.00  0.00           C  
ATOM   2940  O   PRO C  52      -5.843  19.042  12.980  1.00  0.00           O  
ATOM   2941  N   PHE C  53      -7.793  19.682  13.960  1.00  0.00           N  
ATOM   2942  H   PHE C  53      -8.243  19.772  14.860  1.00  0.00           H  
ATOM   2943  CA  PHE C  53      -8.493  20.132  12.780  1.00  0.00           C  
ATOM   2944  HA  PHE C  53      -8.473  19.302  12.070  1.00  0.00           H  
ATOM   2945  CB  PHE C  53     -10.003  20.262  13.000  1.00  0.00           C  
ATOM   2946  HB3 PHE C  53     -10.463  20.812  12.170  1.00  0.00           H  
ATOM   2947  HB2 PHE C  53     -10.153  20.862  13.900  1.00  0.00           H  
ATOM   2948  CG  PHE C  53     -10.763  18.962  13.110  1.00  0.00           C  
ATOM   2949  CD1 PHE C  53     -11.413  18.472  11.970  1.00  0.00           C  
ATOM   2950  HD1 PHE C  53     -11.433  19.042  11.050  1.00  0.00           H  
ATOM   2951  CE1 PHE C  53     -12.093  17.252  12.020  1.00  0.00           C  
ATOM   2952  HE1 PHE C  53     -12.483  16.922  11.070  1.00  0.00           H  
ATOM   2953  CZ  PHE C  53     -11.983  16.462  13.170  1.00  0.00           C  
ATOM   2954  HZ  PHE C  53     -12.473  15.502  13.180  1.00  0.00           H  
ATOM   2955  CE2 PHE C  53     -11.343  16.962  14.310  1.00  0.00           C  
ATOM   2956  HE2 PHE C  53     -11.223  16.442  15.250  1.00  0.00           H  
ATOM   2957  CD2 PHE C  53     -10.613  18.152  14.250  1.00  0.00           C  
ATOM   2958  HD2 PHE C  53     -10.143  18.542  15.140  1.00  0.00           H  
ATOM   2959  C   PHE C  53      -8.023  21.372  12.030  1.00  0.00           C  
ATOM   2960  O   PHE C  53      -8.343  21.552  10.860  1.00  0.00           O  
ATOM   2961  N   PHE C  54      -7.063  22.132  12.560  1.00  0.00           N  
ATOM   2962  H   PHE C  54      -6.863  21.942  13.540  1.00  0.00           H  
ATOM   2963  CA  PHE C  54      -6.403  23.292  11.990  1.00  0.00           C  
ATOM   2964  HA  PHE C  54      -6.853  23.542  11.030  1.00  0.00           H  
ATOM   2965  CB  PHE C  54      -6.553  24.532  12.870  1.00  0.00           C  
ATOM   2966  HB3 PHE C  54      -6.003  25.362  12.420  1.00  0.00           H  
ATOM   2967  HB2 PHE C  54      -6.083  24.182  13.790  1.00  0.00           H  
ATOM   2968  CG  PHE C  54      -7.933  25.082  13.110  1.00  0.00           C  
ATOM   2969  CD1 PHE C  54      -8.573  25.812  12.100  1.00  0.00           C  
ATOM   2970  HD1 PHE C  54      -8.183  26.002  11.110  1.00  0.00           H  
ATOM   2971  CE1 PHE C  54      -9.803  26.462  12.270  1.00  0.00           C  
ATOM   2972  HE1 PHE C  54     -10.243  27.032  11.460  1.00  0.00           H  
ATOM   2973  CZ  PHE C  54     -10.473  26.192  13.470  1.00  0.00           C  
ATOM   2974  HZ  PHE C  54     -11.523  26.442  13.510  1.00  0.00           H  
ATOM   2975  CE2 PHE C  54      -9.813  25.502  14.490  1.00  0.00           C  
ATOM   2976  HE2 PHE C  54     -10.363  25.352  15.420  1.00  0.00           H  
ATOM   2977  CD2 PHE C  54      -8.533  24.962  14.370  1.00  0.00           C  
ATOM   2978  HD2 PHE C  54      -8.073  24.472  15.220  1.00  0.00           H  
ATOM   2979  C   PHE C  54      -4.973  23.022  11.560  1.00  0.00           C  
ATOM   2980  O   PHE C  54      -4.343  23.462  10.600  1.00  0.00           O  
ATOM   2981  N   ILE C  55      -4.303  22.172  12.340  1.00  0.00           N  
ATOM   2982  H   ILE C  55      -4.763  21.692  13.110  1.00  0.00           H  
ATOM   2983  CA  ILE C  55      -2.983  21.662  12.040  1.00  0.00           C  
ATOM   2984  HA  ILE C  55      -2.503  22.452  11.460  1.00  0.00           H  
ATOM   2985  CB  ILE C  55      -2.063  21.462  13.240  1.00  0.00           C  
ATOM   2986  HB  ILE C  55      -2.253  22.282  13.920  1.00  0.00           H  
ATOM   2987  CG2 ILE C  55      -2.183  20.112  13.950  1.00  0.00           C  
ATOM   2988 HG21 ILE C  55      -1.553  20.022  14.830  1.00  0.00           H  
ATOM   2989 HG22 ILE C  55      -3.183  19.832  14.290  1.00  0.00           H  
ATOM   2990 HG23 ILE C  55      -1.873  19.392  13.200  1.00  0.00           H  
ATOM   2991  CG1 ILE C  55      -0.643  21.752  12.770  1.00  0.00           C  
ATOM   2992 HG13 ILE C  55      -0.593  22.732  12.280  1.00  0.00           H  
ATOM   2993 HG12 ILE C  55      -0.273  20.922  12.160  1.00  0.00           H  
ATOM   2994  CD1 ILE C  55       0.357  21.842  13.920  1.00  0.00           C  
ATOM   2995 HD11 ILE C  55       0.517  20.842  14.330  1.00  0.00           H  
ATOM   2996 HD12 ILE C  55       1.297  22.182  13.490  1.00  0.00           H  
ATOM   2997 HD13 ILE C  55       0.007  22.522  14.710  1.00  0.00           H  
ATOM   2998  C   ILE C  55      -2.923  20.492  11.060  1.00  0.00           C  
ATOM   2999  O   ILE C  55      -1.893  20.322  10.410  1.00  0.00           O  
ATOM   3000  N   THR C  56      -3.993  19.772  10.740  1.00  0.00           N  
ATOM   3001  H   THR C  56      -4.803  19.752  11.340  1.00  0.00           H  
ATOM   3002  CA  THR C  56      -4.063  18.652   9.830  1.00  0.00           C  
ATOM   3003  HA  THR C  56      -3.123  18.102   9.730  1.00  0.00           H  
ATOM   3004  CB  THR C  56      -5.013  17.562  10.330  1.00  0.00           C  
ATOM   3005  HB  THR C  56      -5.153  16.842   9.530  1.00  0.00           H  
ATOM   3006  CG2 THR C  56      -4.423  16.712  11.450  1.00  0.00           C  
ATOM   3007 HG21 THR C  56      -4.013  17.332  12.240  1.00  0.00           H  
ATOM   3008 HG22 THR C  56      -5.273  16.182  11.880  1.00  0.00           H  
ATOM   3009 HG23 THR C  56      -3.653  16.062  11.030  1.00  0.00           H  
ATOM   3010  OG1 THR C  56      -6.303  18.072  10.570  1.00  0.00           O  
ATOM   3011  HG1 THR C  56      -6.203  18.352  11.480  1.00  0.00           H  
ATOM   3012  C   THR C  56      -4.353  19.152   8.420  1.00  0.00           C  
ATOM   3013  O   THR C  56      -4.623  18.322   7.550  1.00  0.00           O  
ATOM   3014  N   VAL C  57      -4.333  20.462   8.130  1.00  0.00           N  
ATOM   3015  H   VAL C  57      -4.153  21.212   8.780  1.00  0.00           H  
ATOM   3016  CA  VAL C  57      -4.663  20.942   6.810  1.00  0.00           C  
ATOM   3017  HA  VAL C  57      -5.533  20.402   6.410  1.00  0.00           H  
ATOM   3018  CB  VAL C  57      -5.183  22.372   6.670  1.00  0.00           C  
ATOM   3019  HB  VAL C  57      -4.473  23.122   7.010  1.00  0.00           H  
ATOM   3020  CG1 VAL C  57      -5.473  22.762   5.220  1.00  0.00           C  
ATOM   3021 HG11 VAL C  57      -6.103  22.032   4.710  1.00  0.00           H  
ATOM   3022 HG12 VAL C  57      -5.983  23.712   5.090  1.00  0.00           H  
ATOM   3023 HG13 VAL C  57      -4.563  22.772   4.630  1.00  0.00           H  
ATOM   3024  CG2 VAL C  57      -6.493  22.562   7.410  1.00  0.00           C  
ATOM   3025 HG21 VAL C  57      -6.403  22.212   8.440  1.00  0.00           H  
ATOM   3026 HG22 VAL C  57      -6.733  23.632   7.460  1.00  0.00           H  
ATOM   3027 HG23 VAL C  57      -7.293  22.042   6.880  1.00  0.00           H  
ATOM   3028  C   VAL C  57      -3.463  20.622   5.930  1.00  0.00           C  
ATOM   3029  O   VAL C  57      -2.373  21.142   6.170  1.00  0.00           O  
ATOM   3030  N   GLY C  58      -3.653  19.922   4.810  1.00  0.00           N  
ATOM   3031  H   GLY C  58      -4.523  19.412   4.740  1.00  0.00           H  
ATOM   3032  CA  GLY C  58      -2.833  19.762   3.620  1.00  0.00           C  
ATOM   3033  HA3 GLY C  58      -1.793  19.522   3.840  1.00  0.00           H  
ATOM   3034  HA2 GLY C  58      -2.913  20.652   2.990  1.00  0.00           H  
ATOM   3035  C   GLY C  58      -3.263  18.582   2.760  1.00  0.00           C  
ATOM   3036  O   GLY C  58      -3.853  18.762   1.700  1.00  0.00           O  
ATOM   3037  N   LEU C  59      -2.873  17.372   3.170  1.00  0.00           N  
ATOM   3038  H   LEU C  59      -2.463  17.282   4.090  1.00  0.00           H  
ATOM   3039  CA  LEU C  59      -2.743  16.252   2.260  1.00  0.00           C  
ATOM   3040  HA  LEU C  59      -2.333  16.632   1.320  1.00  0.00           H  
ATOM   3041  CB  LEU C  59      -1.783  15.182   2.780  1.00  0.00           C  
ATOM   3042  HB3 LEU C  59      -2.063  14.812   3.770  1.00  0.00           H  
ATOM   3043  HB2 LEU C  59      -0.793  15.622   2.890  1.00  0.00           H  
ATOM   3044  CG  LEU C  59      -1.683  13.912   1.950  1.00  0.00           C  
ATOM   3045  HG  LEU C  59      -2.653  13.492   1.690  1.00  0.00           H  
ATOM   3046  CD1 LEU C  59      -1.003  14.172   0.610  1.00  0.00           C  
ATOM   3047 HD11 LEU C  59      -0.893  13.172   0.200  1.00  0.00           H  
ATOM   3048 HD12 LEU C  59      -1.653  14.852   0.060  1.00  0.00           H  
ATOM   3049 HD13 LEU C  59       0.007  14.582   0.730  1.00  0.00           H  
ATOM   3050  CD2 LEU C  59      -0.983  12.732   2.630  1.00  0.00           C  
ATOM   3051 HD21 LEU C  59       0.077  13.002   2.690  1.00  0.00           H  
ATOM   3052 HD22 LEU C  59      -1.273  12.712   3.680  1.00  0.00           H  
ATOM   3053 HD23 LEU C  59      -1.183  11.772   2.140  1.00  0.00           H  
ATOM   3054  C   LEU C  59      -4.103  15.672   1.910  1.00  0.00           C  
ATOM   3055  O   LEU C  59      -4.213  15.342   0.730  1.00  0.00           O  
ATOM   3056  N   VAL C  60      -5.003  15.412   2.860  1.00  0.00           N  
ATOM   3057  H   VAL C  60      -4.803  15.632   3.830  1.00  0.00           H  
ATOM   3058  CA  VAL C  60      -6.333  14.922   2.590  1.00  0.00           C  
ATOM   3059  HA  VAL C  60      -6.263  14.042   1.950  1.00  0.00           H  
ATOM   3060  CB  VAL C  60      -6.953  14.462   3.900  1.00  0.00           C  
ATOM   3061  HB  VAL C  60      -7.093  15.302   4.580  1.00  0.00           H  
ATOM   3062  CG1 VAL C  60      -8.343  13.852   3.700  1.00  0.00           C  
ATOM   3063 HG11 VAL C  60      -8.323  13.052   2.960  1.00  0.00           H  
ATOM   3064 HG12 VAL C  60      -8.773  13.402   4.590  1.00  0.00           H  
ATOM   3065 HG13 VAL C  60      -9.083  14.552   3.310  1.00  0.00           H  
ATOM   3066  CG2 VAL C  60      -6.113  13.412   4.620  1.00  0.00           C  
ATOM   3067 HG21 VAL C  60      -6.533  13.152   5.590  1.00  0.00           H  
ATOM   3068 HG22 VAL C  60      -6.103  12.562   3.930  1.00  0.00           H  
ATOM   3069 HG23 VAL C  60      -5.083  13.742   4.760  1.00  0.00           H  
ATOM   3070  C   VAL C  60      -7.203  15.952   1.880  1.00  0.00           C  
ATOM   3071  O   VAL C  60      -8.213  15.632   1.260  1.00  0.00           O  
ATOM   3072  N   GLU C  61      -6.903  17.252   1.990  1.00  0.00           N  
ATOM   3073  H   GLU C  61      -6.223  17.512   2.690  1.00  0.00           H  
ATOM   3074  CA  GLU C  61      -7.493  18.352   1.260  1.00  0.00           C  
ATOM   3075  HA  GLU C  61      -8.573  18.182   1.190  1.00  0.00           H  
ATOM   3076  CB  GLU C  61      -7.243  19.632   2.070  1.00  0.00           C  
ATOM   3077  HB3 GLU C  61      -7.583  20.512   1.520  1.00  0.00           H  
ATOM   3078  HB2 GLU C  61      -6.173  19.742   2.240  1.00  0.00           H  
ATOM   3079  CG  GLU C  61      -8.093  19.642   3.330  1.00  0.00           C  
ATOM   3080  HG3 GLU C  61      -9.153  19.392   3.260  1.00  0.00           H  
ATOM   3081  HG2 GLU C  61      -8.043  20.662   3.720  1.00  0.00           H  
ATOM   3082  CD  GLU C  61      -7.483  18.782   4.430  1.00  0.00           C  
ATOM   3083  OE1 GLU C  61      -8.233  18.062   5.130  1.00  0.00           O  
ATOM   3084  OE2 GLU C  61      -6.253  18.732   4.640  1.00  0.00           O  
ATOM   3085  C   GLU C  61      -6.903  18.362  -0.140  1.00  0.00           C  
ATOM   3086  O   GLU C  61      -7.633  18.602  -1.100  1.00  0.00           O  
ATOM   3087  N   ALA C  62      -5.633  18.012  -0.360  1.00  0.00           N  
ATOM   3088  H   ALA C  62      -5.093  17.762   0.460  1.00  0.00           H  
ATOM   3089  CA  ALA C  62      -5.073  18.112  -1.690  1.00  0.00           C  
ATOM   3090  HA  ALA C  62      -5.343  19.032  -2.200  1.00  0.00           H  
ATOM   3091  CB  ALA C  62      -3.553  18.132  -1.580  1.00  0.00           C  
ATOM   3092  HB1 ALA C  62      -3.223  17.172  -1.190  1.00  0.00           H  
ATOM   3093  HB2 ALA C  62      -3.033  18.292  -2.530  1.00  0.00           H  
ATOM   3094  HB3 ALA C  62      -3.283  18.932  -0.900  1.00  0.00           H  
ATOM   3095  C   ALA C  62      -5.413  17.002  -2.680  1.00  0.00           C  
ATOM   3096  O   ALA C  62      -5.663  17.222  -3.860  1.00  0.00           O  
ATOM   3097  N   ALA C  63      -5.613  15.812  -2.110  1.00  0.00           N  
ATOM   3098  H   ALA C  63      -5.393  15.642  -1.140  1.00  0.00           H  
ATOM   3099  CA  ALA C  63      -6.313  14.672  -2.690  1.00  0.00           C  
ATOM   3100  HA  ALA C  63      -5.713  14.062  -3.360  1.00  0.00           H  
ATOM   3101  CB  ALA C  63      -6.473  13.732  -1.500  1.00  0.00           C  
ATOM   3102  HB1 ALA C  63      -5.473  13.622  -1.080  1.00  0.00           H  
ATOM   3103  HB2 ALA C  63      -7.303  14.032  -0.860  1.00  0.00           H  
ATOM   3104  HB3 ALA C  63      -6.813  12.802  -1.960  1.00  0.00           H  
ATOM   3105  C   ALA C  63      -7.643  15.022  -3.350  1.00  0.00           C  
ATOM   3106  O   ALA C  63      -8.163  14.232  -4.140  1.00  0.00           O  
ATOM   3107  N   TYR C  64      -8.303  16.112  -2.960  1.00  0.00           N  
ATOM   3108  H   TYR C  64      -7.863  16.722  -2.290  1.00  0.00           H  
ATOM   3109  CA  TYR C  64      -9.583  16.532  -3.480  1.00  0.00           C  
ATOM   3110  HA  TYR C  64      -9.943  15.722  -4.120  1.00  0.00           H  
ATOM   3111  CB  TYR C  64     -10.633  16.832  -2.410  1.00  0.00           C  
ATOM   3112  HB3 TYR C  64     -10.563  17.802  -1.910  1.00  0.00           H  
ATOM   3113  HB2 TYR C  64     -10.693  16.122  -1.590  1.00  0.00           H  
ATOM   3114  CG  TYR C  64     -12.003  16.792  -3.040  1.00  0.00           C  
ATOM   3115  CD1 TYR C  64     -12.553  15.562  -3.430  1.00  0.00           C  
ATOM   3116  HD1 TYR C  64     -12.103  14.632  -3.120  1.00  0.00           H  
ATOM   3117  CE1 TYR C  64     -13.693  15.492  -4.240  1.00  0.00           C  
ATOM   3118  HE1 TYR C  64     -14.103  14.542  -4.560  1.00  0.00           H  
ATOM   3119  CZ  TYR C  64     -14.333  16.712  -4.550  1.00  0.00           C  
ATOM   3120  OH  TYR C  64     -15.513  16.772  -5.230  1.00  0.00           O  
ATOM   3121  HH  TYR C  64     -15.693  16.002  -5.780  1.00  0.00           H  
ATOM   3122  CE2 TYR C  64     -13.863  17.972  -4.120  1.00  0.00           C  
ATOM   3123  HE2 TYR C  64     -14.323  18.902  -4.420  1.00  0.00           H  
ATOM   3124  CD2 TYR C  64     -12.663  17.972  -3.400  1.00  0.00           C  
ATOM   3125  HD2 TYR C  64     -12.183  18.902  -3.150  1.00  0.00           H  
ATOM   3126  C   TYR C  64      -9.303  17.692  -4.420  1.00  0.00           C  
ATOM   3127  O   TYR C  64      -9.583  17.612  -5.610  1.00  0.00           O  
ATOM   3128  N   PHE C  65      -8.773  18.802  -3.890  1.00  0.00           N  
ATOM   3129  H   PHE C  65      -8.573  18.752  -2.900  1.00  0.00           H  
ATOM   3130  CA  PHE C  65      -8.593  20.092  -4.510  1.00  0.00           C  
ATOM   3131  HA  PHE C  65      -9.533  20.432  -4.940  1.00  0.00           H  
ATOM   3132  CB  PHE C  65      -8.273  21.122  -3.440  1.00  0.00           C  
ATOM   3133  HB3 PHE C  65      -8.063  22.062  -3.960  1.00  0.00           H  
ATOM   3134  HB2 PHE C  65      -7.463  20.712  -2.840  1.00  0.00           H  
ATOM   3135  CG  PHE C  65      -9.443  21.372  -2.520  1.00  0.00           C  
ATOM   3136  CD1 PHE C  65      -9.073  21.222  -1.170  1.00  0.00           C  
ATOM   3137  HD1 PHE C  65      -8.043  21.082  -0.880  1.00  0.00           H  
ATOM   3138  CE1 PHE C  65     -10.083  21.302  -0.210  1.00  0.00           C  
ATOM   3139  HE1 PHE C  65      -9.803  21.152   0.820  1.00  0.00           H  
ATOM   3140  CZ  PHE C  65     -11.413  21.562  -0.570  1.00  0.00           C  
ATOM   3141  HZ  PHE C  65     -12.183  21.662   0.180  1.00  0.00           H  
ATOM   3142  CE2 PHE C  65     -11.773  21.702  -1.920  1.00  0.00           C  
ATOM   3143  HE2 PHE C  65     -12.813  21.882  -2.170  1.00  0.00           H  
ATOM   3144  CD2 PHE C  65     -10.773  21.612  -2.890  1.00  0.00           C  
ATOM   3145  HD2 PHE C  65     -11.093  21.672  -3.920  1.00  0.00           H  
ATOM   3146  C   PHE C  65      -7.573  20.102  -5.640  1.00  0.00           C  
ATOM   3147  O   PHE C  65      -7.713  20.852  -6.610  1.00  0.00           O  
ATOM   3148  N   ILE C  66      -6.513  19.302  -5.480  1.00  0.00           N  
ATOM   3149  H   ILE C  66      -6.403  18.752  -4.640  1.00  0.00           H  
ATOM   3150  CA  ILE C  66      -5.553  19.102  -6.550  1.00  0.00           C  
ATOM   3151  HA  ILE C  66      -5.553  19.982  -7.190  1.00  0.00           H  
ATOM   3152  CB  ILE C  66      -4.093  18.942  -6.110  1.00  0.00           C  
ATOM   3153  HB  ILE C  66      -4.043  18.092  -5.430  1.00  0.00           H  
ATOM   3154  CG2 ILE C  66      -3.133  18.902  -7.290  1.00  0.00           C  
ATOM   3155 HG21 ILE C  66      -3.253  19.782  -7.920  1.00  0.00           H  
ATOM   3156 HG22 ILE C  66      -2.073  18.892  -7.040  1.00  0.00           H  
ATOM   3157 HG23 ILE C  66      -3.293  18.012  -7.910  1.00  0.00           H  
ATOM   3158  CG1 ILE C  66      -3.633  20.122  -5.250  1.00  0.00           C  
ATOM   3159 HG13 ILE C  66      -2.623  19.882  -4.910  1.00  0.00           H  
ATOM   3160 HG12 ILE C  66      -4.223  20.062  -4.340  1.00  0.00           H  
ATOM   3161  CD1 ILE C  66      -3.783  21.552  -5.750  1.00  0.00           C  
ATOM   3162 HD11 ILE C  66      -4.823  21.832  -5.900  1.00  0.00           H  
ATOM   3163 HD12 ILE C  66      -3.353  22.212  -5.000  1.00  0.00           H  
ATOM   3164 HD13 ILE C  66      -3.243  21.722  -6.680  1.00  0.00           H  
ATOM   3165  C   ILE C  66      -6.003  18.042  -7.540  1.00  0.00           C  
ATOM   3166  O   ILE C  66      -5.853  18.292  -8.740  1.00  0.00           O  
ATOM   3167  N   ASN C  67      -6.803  17.072  -7.110  1.00  0.00           N  
ATOM   3168  H   ASN C  67      -6.943  16.882  -6.120  1.00  0.00           H  
ATOM   3169  CA  ASN C  67      -7.623  16.342  -8.060  1.00  0.00           C  
ATOM   3170  HA  ASN C  67      -7.003  15.932  -8.850  1.00  0.00           H  
ATOM   3171  CB  ASN C  67      -8.293  15.182  -7.320  1.00  0.00           C  
ATOM   3172  HB3 ASN C  67      -9.043  14.692  -7.930  1.00  0.00           H  
ATOM   3173  HB2 ASN C  67      -8.803  15.452  -6.390  1.00  0.00           H  
ATOM   3174  CG  ASN C  67      -7.243  14.112  -7.050  1.00  0.00           C  
ATOM   3175  OD1 ASN C  67      -6.203  14.282  -6.430  1.00  0.00           O  
ATOM   3176  ND2 ASN C  67      -7.373  12.942  -7.690  1.00  0.00           N  
ATOM   3177 HD21 ASN C  67      -8.183  12.682  -8.240  1.00  0.00           H  
ATOM   3178 HD22 ASN C  67      -6.673  12.242  -7.480  1.00  0.00           H  
ATOM   3179  C   ASN C  67      -8.623  17.172  -8.850  1.00  0.00           C  
ATOM   3180  O   ASN C  67      -8.883  16.952 -10.030  1.00  0.00           O  
ATOM   3181  N   LEU C  68      -9.313  18.152  -8.260  1.00  0.00           N  
ATOM   3182  H   LEU C  68      -9.113  18.332  -7.280  1.00  0.00           H  
ATOM   3183  CA  LEU C  68     -10.013  19.192  -8.990  1.00  0.00           C  
ATOM   3184  HA  LEU C  68     -10.603  18.602  -9.700  1.00  0.00           H  
ATOM   3185  CB  LEU C  68     -10.983  20.002  -8.140  1.00  0.00           C  
ATOM   3186  HB3 LEU C  68     -10.413  20.572  -7.400  1.00  0.00           H  
ATOM   3187  HB2 LEU C  68     -11.653  19.342  -7.580  1.00  0.00           H  
ATOM   3188  CG  LEU C  68     -11.733  21.112  -8.870  1.00  0.00           C  
ATOM   3189  HG  LEU C  68     -10.963  21.692  -9.370  1.00  0.00           H  
ATOM   3190  CD1 LEU C  68     -12.633  20.582  -9.980  1.00  0.00           C  
ATOM   3191 HD11 LEU C  68     -13.063  21.452 -10.490  1.00  0.00           H  
ATOM   3192 HD12 LEU C  68     -12.023  19.982 -10.660  1.00  0.00           H  
ATOM   3193 HD13 LEU C  68     -13.393  19.922  -9.580  1.00  0.00           H  
ATOM   3194  CD2 LEU C  68     -12.643  22.062  -8.090  1.00  0.00           C  
ATOM   3195 HD21 LEU C  68     -13.373  21.452  -7.560  1.00  0.00           H  
ATOM   3196 HD22 LEU C  68     -12.233  22.652  -7.270  1.00  0.00           H  
ATOM   3197 HD23 LEU C  68     -12.973  22.862  -8.750  1.00  0.00           H  
ATOM   3198  C   LEU C  68      -9.083  20.052  -9.830  1.00  0.00           C  
ATOM   3199  O   LEU C  68      -9.303  20.082 -11.040  1.00  0.00           O  
ATOM   3200  N   ALA C  69      -7.893  20.412  -9.370  1.00  0.00           N  
ATOM   3201  H   ALA C  69      -7.773  20.192  -8.390  1.00  0.00           H  
ATOM   3202  CA  ALA C  69      -7.023  21.272 -10.150  1.00  0.00           C  
ATOM   3203  HA  ALA C  69      -7.703  22.082 -10.400  1.00  0.00           H  
ATOM   3204  CB  ALA C  69      -5.913  21.932  -9.330  1.00  0.00           C  
ATOM   3205  HB1 ALA C  69      -5.303  22.592  -9.940  1.00  0.00           H  
ATOM   3206  HB2 ALA C  69      -6.373  22.462  -8.490  1.00  0.00           H  
ATOM   3207  HB3 ALA C  69      -5.263  21.122  -8.990  1.00  0.00           H  
ATOM   3208  C   ALA C  69      -6.463  20.542 -11.360  1.00  0.00           C  
ATOM   3209  O   ALA C  69      -6.353  21.142 -12.430  1.00  0.00           O  
ATOM   3210  N   PHE C  70      -6.233  19.232 -11.310  1.00  0.00           N  
ATOM   3211  H   PHE C  70      -6.303  18.722 -10.440  1.00  0.00           H  
ATOM   3212  CA  PHE C  70      -5.793  18.472 -12.470  1.00  0.00           C  
ATOM   3213  HA  PHE C  70      -5.253  19.182 -13.090  1.00  0.00           H  
ATOM   3214  CB  PHE C  70      -4.873  17.312 -12.100  1.00  0.00           C  
ATOM   3215  HB3 PHE C  70      -5.313  16.322 -12.180  1.00  0.00           H  
ATOM   3216  HB2 PHE C  70      -4.773  17.342 -11.010  1.00  0.00           H  
ATOM   3217  CG  PHE C  70      -3.593  17.202 -12.890  1.00  0.00           C  
ATOM   3218  CD1 PHE C  70      -2.373  17.292 -12.210  1.00  0.00           C  
ATOM   3219  HD1 PHE C  70      -2.293  17.272 -11.130  1.00  0.00           H  
ATOM   3220  CE1 PHE C  70      -1.173  17.452 -12.910  1.00  0.00           C  
ATOM   3221  HE1 PHE C  70      -0.253  17.582 -12.370  1.00  0.00           H  
ATOM   3222  CZ  PHE C  70      -1.203  17.392 -14.310  1.00  0.00           C  
ATOM   3223  HZ  PHE C  70      -0.233  17.522 -14.780  1.00  0.00           H  
ATOM   3224  CE2 PHE C  70      -2.383  17.052 -14.980  1.00  0.00           C  
ATOM   3225  HE2 PHE C  70      -2.333  16.942 -16.050  1.00  0.00           H  
ATOM   3226  CD2 PHE C  70      -3.593  17.052 -14.280  1.00  0.00           C  
ATOM   3227  HD2 PHE C  70      -4.513  16.972 -14.850  1.00  0.00           H  
ATOM   3228  C   PHE C  70      -6.883  18.132 -13.470  1.00  0.00           C  
ATOM   3229  O   PHE C  70      -6.693  18.082 -14.680  1.00  0.00           O  
ATOM   3230  N   MET C  71      -8.113  17.942 -12.980  1.00  0.00           N  
ATOM   3231  H   MET C  71      -8.063  18.092 -11.980  1.00  0.00           H  
ATOM   3232  CA  MET C  71      -9.313  17.662 -13.730  1.00  0.00           C  
ATOM   3233  HA  MET C  71      -9.113  16.992 -14.560  1.00  0.00           H  
ATOM   3234  CB  MET C  71     -10.313  17.012 -12.770  1.00  0.00           C  
ATOM   3235  HB3 MET C  71     -10.423  17.542 -11.820  1.00  0.00           H  
ATOM   3236  HB2 MET C  71      -9.843  16.052 -12.530  1.00  0.00           H  
ATOM   3237  CG  MET C  71     -11.653  16.722 -13.440  1.00  0.00           C  
ATOM   3238  HG3 MET C  71     -12.153  15.882 -12.960  1.00  0.00           H  
ATOM   3239  HG2 MET C  71     -11.463  16.512 -14.490  1.00  0.00           H  
ATOM   3240  SD  MET C  71     -12.793  18.112 -13.270  1.00  0.00           S  
ATOM   3241  CE  MET C  71     -14.193  17.152 -13.910  1.00  0.00           C  
ATOM   3242  HE1 MET C  71     -14.023  16.712 -14.900  1.00  0.00           H  
ATOM   3243  HE2 MET C  71     -14.463  16.342 -13.230  1.00  0.00           H  
ATOM   3244  HE3 MET C  71     -15.013  17.872 -13.990  1.00  0.00           H  
ATOM   3245  C   MET C  71      -9.783  18.912 -14.450  1.00  0.00           C  
ATOM   3246  O   MET C  71     -10.163  18.852 -15.620  1.00  0.00           O  
ATOM   3247  N   ALA C  72      -9.673  20.082 -13.810  1.00  0.00           N  
ATOM   3248  H   ALA C  72      -9.603  20.112 -12.800  1.00  0.00           H  
ATOM   3249  CA  ALA C  72      -9.593  21.312 -14.550  1.00  0.00           C  
ATOM   3250  HA  ALA C  72     -10.523  21.282 -15.120  1.00  0.00           H  
ATOM   3251  CB  ALA C  72      -9.773  22.452 -13.560  1.00  0.00           C  
ATOM   3252  HB1 ALA C  72     -10.763  22.402 -13.090  1.00  0.00           H  
ATOM   3253  HB2 ALA C  72      -9.043  22.362 -12.750  1.00  0.00           H  
ATOM   3254  HB3 ALA C  72      -9.763  23.412 -14.070  1.00  0.00           H  
ATOM   3255  C   ALA C  72      -8.513  21.522 -15.610  1.00  0.00           C  
ATOM   3256  O   ALA C  72      -8.773  22.022 -16.710  1.00  0.00           O  
ATOM   3257  N   LEU C  73      -7.293  21.052 -15.370  1.00  0.00           N  
ATOM   3258  H   LEU C  73      -7.083  20.812 -14.410  1.00  0.00           H  
ATOM   3259  CA  LEU C  73      -6.283  20.932 -16.410  1.00  0.00           C  
ATOM   3260  HA  LEU C  73      -6.233  21.862 -16.960  1.00  0.00           H  
ATOM   3261  CB  LEU C  73      -4.903  20.622 -15.820  1.00  0.00           C  
ATOM   3262  HB3 LEU C  73      -4.903  19.652 -15.320  1.00  0.00           H  
ATOM   3263  HB2 LEU C  73      -4.813  21.262 -14.940  1.00  0.00           H  
ATOM   3264  CG  LEU C  73      -3.693  20.642 -16.750  1.00  0.00           C  
ATOM   3265  HG  LEU C  73      -3.743  21.562 -17.330  1.00  0.00           H  
ATOM   3266  CD1 LEU C  73      -2.413  20.622 -15.930  1.00  0.00           C  
ATOM   3267 HD11 LEU C  73      -2.563  19.752 -15.290  1.00  0.00           H  
ATOM   3268 HD12 LEU C  73      -1.493  20.552 -16.520  1.00  0.00           H  
ATOM   3269 HD13 LEU C  73      -2.363  21.452 -15.230  1.00  0.00           H  
ATOM   3270  CD2 LEU C  73      -3.603  19.412 -17.650  1.00  0.00           C  
ATOM   3271 HD21 LEU C  73      -4.373  19.552 -18.410  1.00  0.00           H  
ATOM   3272 HD22 LEU C  73      -2.613  19.572 -18.090  1.00  0.00           H  
ATOM   3273 HD23 LEU C  73      -3.713  18.502 -17.050  1.00  0.00           H  
ATOM   3274  C   LEU C  73      -6.683  20.032 -17.560  1.00  0.00           C  
ATOM   3275  O   LEU C  73      -6.483  20.432 -18.710  1.00  0.00           O  
ATOM   3276  N   PHE C  74      -7.303  18.852 -17.370  1.00  0.00           N  
ATOM   3277  H   PHE C  74      -7.563  18.692 -16.410  1.00  0.00           H  
ATOM   3278  CA  PHE C  74      -7.673  17.852 -18.340  1.00  0.00           C  
ATOM   3279  HA  PHE C  74      -6.753  17.562 -18.850  1.00  0.00           H  
ATOM   3280  CB  PHE C  74      -8.253  16.682 -17.560  1.00  0.00           C  
ATOM   3281  HB3 PHE C  74      -9.203  16.482 -18.070  1.00  0.00           H  
ATOM   3282  HB2 PHE C  74      -8.403  16.942 -16.510  1.00  0.00           H  
ATOM   3283  CG  PHE C  74      -7.323  15.502 -17.620  1.00  0.00           C  
ATOM   3284  CD1 PHE C  74      -7.743  14.182 -17.830  1.00  0.00           C  
ATOM   3285  HD1 PHE C  74      -8.783  14.012 -18.070  1.00  0.00           H  
ATOM   3286  CE1 PHE C  74      -6.893  13.092 -17.620  1.00  0.00           C  
ATOM   3287  HE1 PHE C  74      -7.293  12.112 -17.840  1.00  0.00           H  
ATOM   3288  CZ  PHE C  74      -5.573  13.322 -17.210  1.00  0.00           C  
ATOM   3289  HZ  PHE C  74      -5.003  12.432 -16.980  1.00  0.00           H  
ATOM   3290  CE2 PHE C  74      -5.143  14.642 -17.110  1.00  0.00           C  
ATOM   3291  HE2 PHE C  74      -4.113  14.812 -16.840  1.00  0.00           H  
ATOM   3292  CD2 PHE C  74      -5.973  15.752 -17.310  1.00  0.00           C  
ATOM   3293  HD2 PHE C  74      -5.683  16.752 -17.050  1.00  0.00           H  
ATOM   3294  C   PHE C  74      -8.663  18.212 -19.440  1.00  0.00           C  
ATOM   3295  O   PHE C  74      -8.583  17.782 -20.590  1.00  0.00           O  
ATOM   3296  N   VAL C  75      -9.623  19.092 -19.160  1.00  0.00           N  
ATOM   3297  H   VAL C  75      -9.723  19.562 -18.270  1.00  0.00           H  
ATOM   3298  CA  VAL C  75     -10.693  19.362 -20.100  1.00  0.00           C  
ATOM   3299  HA  VAL C  75     -10.593  18.852 -21.060  1.00  0.00           H  
ATOM   3300  CB  VAL C  75     -12.003  18.692 -19.700  1.00  0.00           C  
ATOM   3301  HB  VAL C  75     -12.793  18.932 -20.420  1.00  0.00           H  
ATOM   3302  CG1 VAL C  75     -11.803  17.182 -19.780  1.00  0.00           C  
ATOM   3303 HG11 VAL C  75     -11.263  16.812 -20.650  1.00  0.00           H  
ATOM   3304 HG12 VAL C  75     -11.293  16.832 -18.880  1.00  0.00           H  
ATOM   3305 HG13 VAL C  75     -12.803  16.762 -19.820  1.00  0.00           H  
ATOM   3306  CG2 VAL C  75     -12.593  19.042 -18.340  1.00  0.00           C  
ATOM   3307 HG21 VAL C  75     -11.963  18.562 -17.580  1.00  0.00           H  
ATOM   3308 HG22 VAL C  75     -12.663  20.122 -18.180  1.00  0.00           H  
ATOM   3309 HG23 VAL C  75     -13.623  18.702 -18.330  1.00  0.00           H  
ATOM   3310  C   VAL C  75     -10.973  20.822 -20.410  1.00  0.00           C  
ATOM   3311  O   VAL C  75     -11.813  21.142 -21.250  1.00  0.00           O  
ATOM   3312  N   PHE C  76     -10.163  21.762 -19.910  1.00  0.00           N  
ATOM   3313  H   PHE C  76      -9.503  21.482 -19.200  1.00  0.00           H  
ATOM   3314  CA  PHE C  76     -10.023  23.162 -20.250  1.00  0.00           C  
ATOM   3315  HA  PHE C  76     -10.633  23.332 -21.130  1.00  0.00           H  
ATOM   3316  CB  PHE C  76     -10.663  23.992 -19.130  1.00  0.00           C  
ATOM   3317  HB3 PHE C  76     -10.903  24.982 -19.520  1.00  0.00           H  
ATOM   3318  HB2 PHE C  76      -9.883  24.072 -18.380  1.00  0.00           H  
ATOM   3319  CG  PHE C  76     -11.913  23.462 -18.480  1.00  0.00           C  
ATOM   3320  CD1 PHE C  76     -11.793  23.022 -17.160  1.00  0.00           C  
ATOM   3321  HD1 PHE C  76     -10.893  23.112 -16.580  1.00  0.00           H  
ATOM   3322  CE1 PHE C  76     -12.973  22.502 -16.610  1.00  0.00           C  
ATOM   3323  HE1 PHE C  76     -12.943  22.172 -15.580  1.00  0.00           H  
ATOM   3324  CZ  PHE C  76     -14.183  22.372 -17.300  1.00  0.00           C  
ATOM   3325  HZ  PHE C  76     -15.023  21.902 -16.820  1.00  0.00           H  
ATOM   3326  CE2 PHE C  76     -14.193  22.682 -18.670  1.00  0.00           C  
ATOM   3327  HE2 PHE C  76     -15.073  22.472 -19.260  1.00  0.00           H  
ATOM   3328  CD2 PHE C  76     -13.093  23.332 -19.230  1.00  0.00           C  
ATOM   3329  HD2 PHE C  76     -13.123  23.582 -20.290  1.00  0.00           H  
ATOM   3330  C   PHE C  76      -8.633  23.632 -20.670  1.00  0.00           C  
ATOM   3331  O   PHE C  76      -8.453  24.812 -20.940  1.00  0.00           O  
ATOM   3332  N   ALA C  77      -7.653  22.732 -20.650  1.00  0.00           N  
ATOM   3333  H   ALA C  77      -7.853  21.752 -20.540  1.00  0.00           H  
ATOM   3334  CA  ALA C  77      -6.343  22.892 -21.270  1.00  0.00           C  
ATOM   3335  HA  ALA C  77      -6.293  23.692 -22.010  1.00  0.00           H  
ATOM   3336  CB  ALA C  77      -5.433  23.292 -20.110  1.00  0.00           C  
ATOM   3337  HB1 ALA C  77      -4.373  23.472 -20.290  1.00  0.00           H  
ATOM   3338  HB2 ALA C  77      -5.773  24.232 -19.690  1.00  0.00           H  
ATOM   3339  HB3 ALA C  77      -5.473  22.562 -19.290  1.00  0.00           H  
ATOM   3340  C   ALA C  77      -5.993  21.632 -22.030  1.00  0.00           C  
ATOM   3341  O   ALA C  77      -6.803  20.722 -22.210  1.00  0.00           O  
ATOM   3342  N   THR C  78      -4.773  21.642 -22.580  1.00  0.00           N  
ATOM   3343  H   THR C  78      -4.243  22.502 -22.620  1.00  0.00           H  
ATOM   3344  CA  THR C  78      -4.323  20.772 -23.650  1.00  0.00           C  
ATOM   3345  HA  THR C  78      -5.123  20.042 -23.790  1.00  0.00           H  
ATOM   3346  CB  THR C  78      -4.263  21.572 -24.950  1.00  0.00           C  
ATOM   3347  HB  THR C  78      -3.383  22.212 -24.950  1.00  0.00           H  
ATOM   3348  CG2 THR C  78      -4.243  20.592 -26.120  1.00  0.00           C  
ATOM   3349 HG21 THR C  78      -4.303  21.082 -27.100  1.00  0.00           H  
ATOM   3350 HG22 THR C  78      -3.393  19.922 -26.080  1.00  0.00           H  
ATOM   3351 HG23 THR C  78      -5.093  19.902 -26.160  1.00  0.00           H  
ATOM   3352  OG1 THR C  78      -5.363  22.432 -25.130  1.00  0.00           O  
ATOM   3353  HG1 THR C  78      -5.093  23.252 -24.720  1.00  0.00           H  
ATOM   3354  C   THR C  78      -3.003  20.092 -23.340  1.00  0.00           C  
ATOM   3355  O   THR C  78      -1.973  20.692 -23.650  1.00  0.00           O  
ATOM   3356  N   PRO C  79      -3.033  18.872 -22.800  1.00  0.00           N  
ATOM   3357  CD  PRO C  79      -4.193  18.132 -22.350  1.00  0.00           C  
ATOM   3358  HD3 PRO C  79      -4.693  17.732 -23.240  1.00  0.00           H  
ATOM   3359  HD2 PRO C  79      -4.903  18.702 -21.760  1.00  0.00           H  
ATOM   3360  CG  PRO C  79      -3.603  16.962 -21.560  1.00  0.00           C  
ATOM   3361  HG3 PRO C  79      -3.753  16.072 -22.170  1.00  0.00           H  
ATOM   3362  HG2 PRO C  79      -4.103  16.932 -20.600  1.00  0.00           H  
ATOM   3363  CB  PRO C  79      -2.103  17.252 -21.440  1.00  0.00           C  
ATOM   3364  HB3 PRO C  79      -1.463  16.372 -21.340  1.00  0.00           H  
ATOM   3365  HB2 PRO C  79      -2.003  17.892 -20.570  1.00  0.00           H  
ATOM   3366  CA  PRO C  79      -1.833  18.072 -22.700  1.00  0.00           C  
ATOM   3367  HA  PRO C  79      -0.993  18.742 -22.560  1.00  0.00           H  
ATOM   3368  C   PRO C  79      -1.483  17.252 -23.930  1.00  0.00           C  
ATOM   3369  O   PRO C  79      -2.103  17.372 -24.990  1.00  0.00           O  
ATOM   3370  N   VAL C  80      -0.453  16.432 -23.680  1.00  0.00           N  
ATOM   3371  H   VAL C  80       0.007  16.452 -22.790  1.00  0.00           H  
ATOM   3372  CA  VAL C  80       0.247  15.562 -24.600  1.00  0.00           C  
ATOM   3373  HA  VAL C  80       1.247  15.382 -24.200  1.00  0.00           H  
ATOM   3374  CB  VAL C  80      -0.343  14.162 -24.580  1.00  0.00           C  
ATOM   3375  HB  VAL C  80       0.137  13.482 -25.280  1.00  0.00           H  
ATOM   3376  CG1 VAL C  80       0.017  13.562 -23.230  1.00  0.00           C  
ATOM   3377 HG11 VAL C  80       0.077  12.472 -23.280  1.00  0.00           H  
ATOM   3378 HG12 VAL C  80       0.997  13.802 -22.830  1.00  0.00           H  
ATOM   3379 HG13 VAL C  80      -0.823  13.832 -22.590  1.00  0.00           H  
ATOM   3380  CG2 VAL C  80      -1.853  14.002 -24.730  1.00  0.00           C  
ATOM   3381 HG21 VAL C  80      -2.113  14.022 -25.790  1.00  0.00           H  
ATOM   3382 HG22 VAL C  80      -2.073  13.012 -24.320  1.00  0.00           H  
ATOM   3383 HG23 VAL C  80      -2.363  14.752 -24.120  1.00  0.00           H  
ATOM   3384  C   VAL C  80       0.297  16.162 -26.000  1.00  0.00           C  
ATOM   3385  O   VAL C  80      -0.093  15.552 -27.000  1.00  0.00           O  
ATOM   3386  N   LYS C  81       0.777  17.402 -26.140  1.00  0.00           N  
ATOM   3387  H   LYS C  81       1.127  17.872 -25.320  1.00  0.00           H  
ATOM   3388  CA  LYS C  81       0.947  18.162 -27.360  1.00  0.00           C  
ATOM   3389  HA  LYS C  81       0.027  18.142 -27.960  1.00  0.00           H  
ATOM   3390  CB  LYS C  81       1.087  19.642 -27.020  1.00  0.00           C  
ATOM   3391  HB3 LYS C  81       1.237  20.212 -27.930  1.00  0.00           H  
ATOM   3392  HB2 LYS C  81       2.037  19.752 -26.490  1.00  0.00           H  
ATOM   3393  CG  LYS C  81      -0.073  20.272 -26.270  1.00  0.00           C  
ATOM   3394  HG3 LYS C  81      -0.143  20.132 -25.190  1.00  0.00           H  
ATOM   3395  HG2 LYS C  81      -0.973  19.942 -26.780  1.00  0.00           H  
ATOM   3396  CD  LYS C  81      -0.083  21.792 -26.440  1.00  0.00           C  
ATOM   3397  HD3 LYS C  81      -1.043  22.072 -26.020  1.00  0.00           H  
ATOM   3398  HD2 LYS C  81      -0.103  21.972 -27.510  1.00  0.00           H  
ATOM   3399  CE  LYS C  81       1.047  22.562 -25.770  1.00  0.00           C  
ATOM   3400  HE3 LYS C  81       1.977  22.182 -26.200  1.00  0.00           H  
ATOM   3401  HE2 LYS C  81       0.987  22.332 -24.710  1.00  0.00           H  
ATOM   3402  NZ  LYS C  81       0.967  24.022 -25.930  1.00  0.00           N  
ATOM   3403  HZ1 LYS C  81       1.737  24.422 -25.420  1.00  0.00           H  
ATOM   3404  HZ2 LYS C  81       1.137  24.262 -26.900  1.00  0.00           H  
ATOM   3405  HZ3 LYS C  81       0.127  24.502 -25.630  1.00  0.00           H  
ATOM   3406  C   LYS C  81       2.197  17.662 -28.080  1.00  0.00           C  
ATOM   3407  O   LYS C  81       3.237  17.452 -27.430  1.00  0.00           O  
ATOM   3408  OXT LYS C  81       2.077  17.342 -29.280  1.00  0.00           O  
ATOM   3409  N   ASP D   2     -17.353  12.402 -33.190  1.00  0.00           N  
ATOM   3410  H   ASP D   2     -16.883  11.662 -32.680  1.00  0.00           H  
ATOM   3411  H2  ASP D   2     -17.563  11.942 -34.060  1.00  0.00           H  
ATOM   3412  H3  ASP D   2     -16.723  13.172 -33.390  1.00  0.00           H  
ATOM   3413  CA  ASP D   2     -18.613  12.832 -32.570  1.00  0.00           C  
ATOM   3414  HA  ASP D   2     -18.383  13.632 -31.870  1.00  0.00           H  
ATOM   3415  CB  ASP D   2     -19.563  13.422 -33.620  1.00  0.00           C  
ATOM   3416  HB3 ASP D   2     -19.963  12.652 -34.280  1.00  0.00           H  
ATOM   3417  HB2 ASP D   2     -19.043  14.222 -34.140  1.00  0.00           H  
ATOM   3418  CG  ASP D   2     -20.703  14.012 -32.810  1.00  0.00           C  
ATOM   3419  OD1 ASP D   2     -20.763  15.202 -32.430  1.00  0.00           O  
ATOM   3420  OD2 ASP D   2     -21.693  13.282 -32.590  1.00  0.00           O  
ATOM   3421  C   ASP D   2     -19.193  11.752 -31.680  1.00  0.00           C  
ATOM   3422  O   ASP D   2     -19.183  12.012 -30.480  1.00  0.00           O  
ATOM   3423  N   PRO D   3     -19.593  10.552 -32.110  1.00  0.00           N  
ATOM   3424  CD  PRO D   3     -19.523  10.042 -33.470  1.00  0.00           C  
ATOM   3425  HD3 PRO D   3     -18.543  10.172 -33.940  1.00  0.00           H  
ATOM   3426  HD2 PRO D   3     -20.323  10.472 -34.060  1.00  0.00           H  
ATOM   3427  CG  PRO D   3     -19.833   8.552 -33.390  1.00  0.00           C  
ATOM   3428  HG3 PRO D   3     -18.893   8.032 -33.180  1.00  0.00           H  
ATOM   3429  HG2 PRO D   3     -20.323   8.272 -34.330  1.00  0.00           H  
ATOM   3430  CB  PRO D   3     -20.763   8.572 -32.180  1.00  0.00           C  
ATOM   3431  HB3 PRO D   3     -20.953   7.582 -31.770  1.00  0.00           H  
ATOM   3432  HB2 PRO D   3     -21.743   8.902 -32.510  1.00  0.00           H  
ATOM   3433  CA  PRO D   3     -20.133   9.562 -31.200  1.00  0.00           C  
ATOM   3434  HA  PRO D   3     -21.023   9.912 -30.670  1.00  0.00           H  
ATOM   3435  C   PRO D   3     -19.343   8.812 -30.140  1.00  0.00           C  
ATOM   3436  O   PRO D   3     -19.913   8.572 -29.080  1.00  0.00           O  
ATOM   3437  N   THR D   4     -18.023   8.642 -30.270  1.00  0.00           N  
ATOM   3438  H   THR D   4     -17.593   8.942 -31.140  1.00  0.00           H  
ATOM   3439  CA  THR D   4     -17.293   7.972 -29.220  1.00  0.00           C  
ATOM   3440  HA  THR D   4     -17.973   7.212 -28.830  1.00  0.00           H  
ATOM   3441  CB  THR D   4     -16.043   7.252 -29.710  1.00  0.00           C  
ATOM   3442  HB  THR D   4     -15.593   6.822 -28.810  1.00  0.00           H  
ATOM   3443  CG2 THR D   4     -16.273   6.162 -30.750  1.00  0.00           C  
ATOM   3444 HG21 THR D   4     -16.223   6.612 -31.740  1.00  0.00           H  
ATOM   3445 HG22 THR D   4     -15.443   5.462 -30.640  1.00  0.00           H  
ATOM   3446 HG23 THR D   4     -17.213   5.632 -30.620  1.00  0.00           H  
ATOM   3447  OG1 THR D   4     -15.223   8.232 -30.320  1.00  0.00           O  
ATOM   3448  HG1 THR D   4     -14.353   8.022 -29.980  1.00  0.00           H  
ATOM   3449  C   THR D   4     -16.853   8.892 -28.080  1.00  0.00           C  
ATOM   3450  O   THR D   4     -16.203   8.482 -27.130  1.00  0.00           O  
ATOM   3451  N   ILE D   5     -17.073  10.202 -28.200  1.00  0.00           N  
ATOM   3452  H   ILE D   5     -17.613  10.592 -28.970  1.00  0.00           H  
ATOM   3453  CA  ILE D   5     -16.793  11.212 -27.210  1.00  0.00           C  
ATOM   3454  HA  ILE D   5     -16.093  10.922 -26.430  1.00  0.00           H  
ATOM   3455  CB  ILE D   5     -16.223  12.462 -27.890  1.00  0.00           C  
ATOM   3456  HB  ILE D   5     -17.103  12.852 -28.410  1.00  0.00           H  
ATOM   3457  CG2 ILE D   5     -15.803  13.402 -26.770  1.00  0.00           C  
ATOM   3458 HG21 ILE D   5     -16.623  13.652 -26.100  1.00  0.00           H  
ATOM   3459 HG22 ILE D   5     -15.003  12.812 -26.340  1.00  0.00           H  
ATOM   3460 HG23 ILE D   5     -15.553  14.382 -27.190  1.00  0.00           H  
ATOM   3461  CG1 ILE D   5     -15.113  12.242 -28.920  1.00  0.00           C  
ATOM   3462 HG13 ILE D   5     -15.363  11.472 -29.650  1.00  0.00           H  
ATOM   3463 HG12 ILE D   5     -14.163  11.922 -28.500  1.00  0.00           H  
ATOM   3464  CD1 ILE D   5     -14.793  13.542 -29.650  1.00  0.00           C  
ATOM   3465 HD11 ILE D   5     -14.093  14.212 -29.140  1.00  0.00           H  
ATOM   3466 HD12 ILE D   5     -14.183  13.392 -30.540  1.00  0.00           H  
ATOM   3467 HD13 ILE D   5     -15.703  13.992 -30.020  1.00  0.00           H  
ATOM   3468  C   ILE D   5     -18.073  11.552 -26.460  1.00  0.00           C  
ATOM   3469  O   ILE D   5     -17.983  11.652 -25.240  1.00  0.00           O  
ATOM   3470  N   ALA D   6     -19.243  11.392 -27.080  1.00  0.00           N  
ATOM   3471  H   ALA D   6     -19.313  11.392 -28.090  1.00  0.00           H  
ATOM   3472  CA  ALA D   6     -20.453  11.122 -26.340  1.00  0.00           C  
ATOM   3473  HA  ALA D   6     -20.583  11.882 -25.570  1.00  0.00           H  
ATOM   3474  CB  ALA D   6     -21.653  11.272 -27.280  1.00  0.00           C  
ATOM   3475  HB1 ALA D   6     -21.403  10.762 -28.210  1.00  0.00           H  
ATOM   3476  HB2 ALA D   6     -22.493  10.662 -26.940  1.00  0.00           H  
ATOM   3477  HB3 ALA D   6     -21.913  12.312 -27.450  1.00  0.00           H  
ATOM   3478  C   ALA D   6     -20.383   9.782 -25.630  1.00  0.00           C  
ATOM   3479  O   ALA D   6     -20.703   9.772 -24.440  1.00  0.00           O  
ATOM   3480  N   ALA D   7     -19.743   8.752 -26.190  1.00  0.00           N  
ATOM   3481  H   ALA D   7     -19.463   8.892 -27.150  1.00  0.00           H  
ATOM   3482  CA  ALA D   7     -19.533   7.482 -25.520  1.00  0.00           C  
ATOM   3483  HA  ALA D   7     -20.523   7.182 -25.170  1.00  0.00           H  
ATOM   3484  CB  ALA D   7     -19.033   6.402 -26.470  1.00  0.00           C  
ATOM   3485  HB1 ALA D   7     -19.563   6.352 -27.420  1.00  0.00           H  
ATOM   3486  HB2 ALA D   7     -17.953   6.282 -26.480  1.00  0.00           H  
ATOM   3487  HB3 ALA D   7     -19.223   5.452 -25.970  1.00  0.00           H  
ATOM   3488  C   ALA D   7     -18.683   7.622 -24.260  1.00  0.00           C  
ATOM   3489  O   ALA D   7     -18.993   7.062 -23.210  1.00  0.00           O  
ATOM   3490  N   GLY D   8     -17.553   8.322 -24.390  1.00  0.00           N  
ATOM   3491  H   GLY D   8     -17.353   8.672 -25.320  1.00  0.00           H  
ATOM   3492  CA  GLY D   8     -16.683   8.572 -23.260  1.00  0.00           C  
ATOM   3493  HA3 GLY D   8     -15.823   9.202 -23.490  1.00  0.00           H  
ATOM   3494  HA2 GLY D   8     -16.363   7.582 -22.930  1.00  0.00           H  
ATOM   3495  C   GLY D   8     -17.273   9.302 -22.060  1.00  0.00           C  
ATOM   3496  O   GLY D   8     -16.933   9.032 -20.910  1.00  0.00           O  
ATOM   3497  N   ALA D   9     -18.143  10.282 -22.290  1.00  0.00           N  
ATOM   3498  H   ALA D   9     -18.473  10.522 -23.210  1.00  0.00           H  
ATOM   3499  CA  ALA D   9     -18.653  11.222 -21.310  1.00  0.00           C  
ATOM   3500  HA  ALA D   9     -17.863  11.782 -20.810  1.00  0.00           H  
ATOM   3501  CB  ALA D   9     -19.453  12.302 -22.040  1.00  0.00           C  
ATOM   3502  HB1 ALA D   9     -19.173  12.532 -23.060  1.00  0.00           H  
ATOM   3503  HB2 ALA D   9     -20.473  11.912 -22.050  1.00  0.00           H  
ATOM   3504  HB3 ALA D   9     -19.533  13.242 -21.500  1.00  0.00           H  
ATOM   3505  C   ALA D   9     -19.513  10.452 -20.310  1.00  0.00           C  
ATOM   3506  O   ALA D   9     -19.413  10.732 -19.120  1.00  0.00           O  
ATOM   3507  N   LEU D  10     -20.443   9.672 -20.850  1.00  0.00           N  
ATOM   3508  H   LEU D  10     -20.403   9.502 -21.850  1.00  0.00           H  
ATOM   3509  CA  LEU D  10     -21.323   8.792 -20.110  1.00  0.00           C  
ATOM   3510  HA  LEU D  10     -21.973   9.342 -19.430  1.00  0.00           H  
ATOM   3511  CB  LEU D  10     -22.183   8.122 -21.170  1.00  0.00           C  
ATOM   3512  HB3 LEU D  10     -22.833   7.392 -20.670  1.00  0.00           H  
ATOM   3513  HB2 LEU D  10     -21.523   7.562 -21.840  1.00  0.00           H  
ATOM   3514  CG  LEU D  10     -23.103   9.072 -21.930  1.00  0.00           C  
ATOM   3515  HG  LEU D  10     -22.603   9.942 -22.350  1.00  0.00           H  
ATOM   3516  CD1 LEU D  10     -23.643   8.292 -23.110  1.00  0.00           C  
ATOM   3517 HD11 LEU D  10     -24.423   8.712 -23.750  1.00  0.00           H  
ATOM   3518 HD12 LEU D  10     -22.833   8.032 -23.780  1.00  0.00           H  
ATOM   3519 HD13 LEU D  10     -24.033   7.322 -22.790  1.00  0.00           H  
ATOM   3520  CD2 LEU D  10     -24.293   9.412 -21.040  1.00  0.00           C  
ATOM   3521 HD21 LEU D  10     -23.843  10.032 -20.270  1.00  0.00           H  
ATOM   3522 HD22 LEU D  10     -25.123   9.912 -21.540  1.00  0.00           H  
ATOM   3523 HD23 LEU D  10     -24.703   8.502 -20.610  1.00  0.00           H  
ATOM   3524  C   LEU D  10     -20.553   7.842 -19.190  1.00  0.00           C  
ATOM   3525  O   LEU D  10     -21.043   7.542 -18.100  1.00  0.00           O  
ATOM   3526  N   ILE D  11     -19.413   7.352 -19.670  1.00  0.00           N  
ATOM   3527  H   ILE D  11     -19.093   7.602 -20.600  1.00  0.00           H  
ATOM   3528  CA  ILE D  11     -18.683   6.422 -18.840  1.00  0.00           C  
ATOM   3529  HA  ILE D  11     -19.403   5.732 -18.420  1.00  0.00           H  
ATOM   3530  CB  ILE D  11     -17.683   5.562 -19.610  1.00  0.00           C  
ATOM   3531  HB  ILE D  11     -16.963   6.192 -20.120  1.00  0.00           H  
ATOM   3532  CG2 ILE D  11     -16.903   4.652 -18.660  1.00  0.00           C  
ATOM   3533 HG21 ILE D  11     -17.513   4.062 -17.980  1.00  0.00           H  
ATOM   3534 HG22 ILE D  11     -16.233   3.952 -19.150  1.00  0.00           H  
ATOM   3535 HG23 ILE D  11     -16.273   5.242 -18.000  1.00  0.00           H  
ATOM   3536  CG1 ILE D  11     -18.423   4.702 -20.630  1.00  0.00           C  
ATOM   3537 HG13 ILE D  11     -19.063   5.312 -21.260  1.00  0.00           H  
ATOM   3538 HG12 ILE D  11     -19.143   4.152 -20.020  1.00  0.00           H  
ATOM   3539  CD1 ILE D  11     -17.643   3.762 -21.550  1.00  0.00           C  
ATOM   3540 HD11 ILE D  11     -16.933   4.362 -22.130  1.00  0.00           H  
ATOM   3541 HD12 ILE D  11     -17.023   3.062 -20.990  1.00  0.00           H  
ATOM   3542 HD13 ILE D  11     -18.333   3.202 -22.180  1.00  0.00           H  
ATOM   3543  C   ILE D  11     -18.063   7.262 -17.720  1.00  0.00           C  
ATOM   3544  O   ILE D  11     -18.233   6.872 -16.570  1.00  0.00           O  
ATOM   3545  N   GLY D  12     -17.483   8.442 -17.950  1.00  0.00           N  
ATOM   3546  H   GLY D  12     -17.263   8.732 -18.890  1.00  0.00           H  
ATOM   3547  CA  GLY D  12     -16.863   9.232 -16.910  1.00  0.00           C  
ATOM   3548  HA3 GLY D  12     -16.343  10.122 -17.250  1.00  0.00           H  
ATOM   3549  HA2 GLY D  12     -16.163   8.582 -16.380  1.00  0.00           H  
ATOM   3550  C   GLY D  12     -17.903   9.692 -15.900  1.00  0.00           C  
ATOM   3551  O   GLY D  12     -17.683   9.582 -14.700  1.00  0.00           O  
ATOM   3552  N   GLY D  13     -19.093  10.132 -16.330  1.00  0.00           N  
ATOM   3553  H   GLY D  13     -19.213  10.232 -17.330  1.00  0.00           H  
ATOM   3554  CA  GLY D  13     -20.253  10.412 -15.510  1.00  0.00           C  
ATOM   3555  HA3 GLY D  13     -21.053  10.642 -16.210  1.00  0.00           H  
ATOM   3556  HA2 GLY D  13     -20.103  11.342 -14.960  1.00  0.00           H  
ATOM   3557  C   GLY D  13     -20.783   9.252 -14.680  1.00  0.00           C  
ATOM   3558  O   GLY D  13     -21.283   9.532 -13.600  1.00  0.00           O  
ATOM   3559  N   GLY D  14     -20.463   8.022 -15.090  1.00  0.00           N  
ATOM   3560  H   GLY D  14     -20.063   7.842 -16.000  1.00  0.00           H  
ATOM   3561  CA  GLY D  14     -20.723   6.852 -14.260  1.00  0.00           C  
ATOM   3562  HA3 GLY D  14     -20.773   5.992 -14.930  1.00  0.00           H  
ATOM   3563  HA2 GLY D  14     -21.743   6.902 -13.870  1.00  0.00           H  
ATOM   3564  C   GLY D  14     -19.653   6.452 -13.260  1.00  0.00           C  
ATOM   3565  O   GLY D  14     -19.943   6.162 -12.110  1.00  0.00           O  
ATOM   3566  N   LEU D  15     -18.403   6.752 -13.630  1.00  0.00           N  
ATOM   3567  H   LEU D  15     -18.223   7.172 -14.530  1.00  0.00           H  
ATOM   3568  CA  LEU D  15     -17.283   6.512 -12.740  1.00  0.00           C  
ATOM   3569  HA  LEU D  15     -17.333   5.482 -12.360  1.00  0.00           H  
ATOM   3570  CB  LEU D  15     -16.053   6.542 -13.640  1.00  0.00           C  
ATOM   3571  HB3 LEU D  15     -16.113   7.372 -14.350  1.00  0.00           H  
ATOM   3572  HB2 LEU D  15     -16.213   5.692 -14.290  1.00  0.00           H  
ATOM   3573  CG  LEU D  15     -14.673   6.342 -13.010  1.00  0.00           C  
ATOM   3574  HG  LEU D  15     -14.423   7.332 -12.630  1.00  0.00           H  
ATOM   3575  CD1 LEU D  15     -14.563   5.232 -11.970  1.00  0.00           C  
ATOM   3576 HD11 LEU D  15     -15.233   4.422 -12.250  1.00  0.00           H  
ATOM   3577 HD12 LEU D  15     -13.513   4.992 -11.820  1.00  0.00           H  
ATOM   3578 HD13 LEU D  15     -14.943   5.602 -11.020  1.00  0.00           H  
ATOM   3579  CD2 LEU D  15     -13.773   5.982 -14.180  1.00  0.00           C  
ATOM   3580 HD21 LEU D  15     -12.773   5.992 -13.750  1.00  0.00           H  
ATOM   3581 HD22 LEU D  15     -13.983   4.992 -14.580  1.00  0.00           H  
ATOM   3582 HD23 LEU D  15     -13.843   6.692 -15.010  1.00  0.00           H  
ATOM   3583  C   LEU D  15     -17.183   7.502 -11.590  1.00  0.00           C  
ATOM   3584  O   LEU D  15     -16.793   7.042 -10.510  1.00  0.00           O  
ATOM   3585  N   ILE D  16     -17.483   8.782 -11.780  1.00  0.00           N  
ATOM   3586  H   ILE D  16     -17.813   9.072 -12.690  1.00  0.00           H  
ATOM   3587  CA  ILE D  16     -17.283   9.902 -10.880  1.00  0.00           C  
ATOM   3588  HA  ILE D  16     -16.323   9.892 -10.370  1.00  0.00           H  
ATOM   3589  CB  ILE D  16     -17.343  11.212 -11.660  1.00  0.00           C  
ATOM   3590  HB  ILE D  16     -16.493  11.252 -12.330  1.00  0.00           H  
ATOM   3591  CG2 ILE D  16     -18.673  11.482 -12.360  1.00  0.00           C  
ATOM   3592 HG21 ILE D  16     -18.593  12.402 -12.940  1.00  0.00           H  
ATOM   3593 HG22 ILE D  16     -19.003  10.682 -13.020  1.00  0.00           H  
ATOM   3594 HG23 ILE D  16     -19.393  11.722 -11.570  1.00  0.00           H  
ATOM   3595  CG1 ILE D  16     -16.983  12.282 -10.630  1.00  0.00           C  
ATOM   3596 HG13 ILE D  16     -16.073  11.992 -10.100  1.00  0.00           H  
ATOM   3597 HG12 ILE D  16     -17.773  12.362  -9.890  1.00  0.00           H  
ATOM   3598  CD1 ILE D  16     -16.713  13.612 -11.340  1.00  0.00           C  
ATOM   3599 HD11 ILE D  16     -17.593  14.062 -11.800  1.00  0.00           H  
ATOM   3600 HD12 ILE D  16     -16.383  14.272 -10.540  1.00  0.00           H  
ATOM   3601 HD13 ILE D  16     -15.883  13.512 -12.040  1.00  0.00           H  
ATOM   3602  C   ILE D  16     -18.273   9.772  -9.730  1.00  0.00           C  
ATOM   3603  O   ILE D  16     -17.933   9.972  -8.570  1.00  0.00           O  
ATOM   3604  N   MET D  17     -19.503   9.442 -10.140  1.00  0.00           N  
ATOM   3605  H   MET D  17     -19.583   9.162 -11.100  1.00  0.00           H  
ATOM   3606  CA  MET D  17     -20.613   9.112  -9.260  1.00  0.00           C  
ATOM   3607  HA  MET D  17     -20.443   9.852  -8.480  1.00  0.00           H  
ATOM   3608  CB  MET D  17     -21.923   9.402  -9.980  1.00  0.00           C  
ATOM   3609  HB3 MET D  17     -22.673   8.802  -9.460  1.00  0.00           H  
ATOM   3610  HB2 MET D  17     -21.813   9.142 -11.040  1.00  0.00           H  
ATOM   3611  CG  MET D  17     -22.293  10.872  -9.800  1.00  0.00           C  
ATOM   3612  HG3 MET D  17     -23.103  11.252 -10.420  1.00  0.00           H  
ATOM   3613  HG2 MET D  17     -21.473  11.562 -10.000  1.00  0.00           H  
ATOM   3614  SD  MET D  17     -22.813  11.262  -8.110  1.00  0.00           S  
ATOM   3615  CE  MET D  17     -24.583  10.852  -8.120  1.00  0.00           C  
ATOM   3616  HE1 MET D  17     -24.943  11.362  -9.010  1.00  0.00           H  
ATOM   3617  HE2 MET D  17     -24.703   9.782  -8.290  1.00  0.00           H  
ATOM   3618  HE3 MET D  17     -25.163  11.132  -7.240  1.00  0.00           H  
ATOM   3619  C   MET D  17     -20.463   7.702  -8.710  1.00  0.00           C  
ATOM   3620  O   MET D  17     -20.883   7.562  -7.570  1.00  0.00           O  
ATOM   3621  N   ALA D  18     -19.763   6.712  -9.270  1.00  0.00           N  
ATOM   3622  H   ALA D  18     -19.453   6.852 -10.220  1.00  0.00           H  
ATOM   3623  CA  ALA D  18     -19.333   5.512  -8.580  1.00  0.00           C  
ATOM   3624  HA  ALA D  18     -20.233   5.102  -8.100  1.00  0.00           H  
ATOM   3625  CB  ALA D  18     -18.633   4.482  -9.460  1.00  0.00           C  
ATOM   3626  HB1 ALA D  18     -18.703   3.512  -8.960  1.00  0.00           H  
ATOM   3627  HB2 ALA D  18     -19.113   4.402 -10.430  1.00  0.00           H  
ATOM   3628  HB3 ALA D  18     -17.583   4.762  -9.470  1.00  0.00           H  
ATOM   3629  C   ALA D  18     -18.433   5.932  -7.420  1.00  0.00           C  
ATOM   3630  O   ALA D  18     -18.743   5.632  -6.270  1.00  0.00           O  
ATOM   3631  N   GLY D  19     -17.413   6.772  -7.570  1.00  0.00           N  
ATOM   3632  H   GLY D  19     -17.213   7.062  -8.520  1.00  0.00           H  
ATOM   3633  CA  GLY D  19     -16.513   7.152  -6.500  1.00  0.00           C  
ATOM   3634  HA3 GLY D  19     -15.603   7.672  -6.810  1.00  0.00           H  
ATOM   3635  HA2 GLY D  19     -16.193   6.222  -6.020  1.00  0.00           H  
ATOM   3636  C   GLY D  19     -17.213   8.022  -5.470  1.00  0.00           C  
ATOM   3637  O   GLY D  19     -16.953   7.772  -4.300  1.00  0.00           O  
ATOM   3638  N   GLY D  20     -18.173   8.852  -5.900  1.00  0.00           N  
ATOM   3639  H   GLY D  20     -18.153   8.982  -6.910  1.00  0.00           H  
ATOM   3640  CA  GLY D  20     -19.053   9.662  -5.090  1.00  0.00           C  
ATOM   3641  HA3 GLY D  20     -19.793  10.162  -5.710  1.00  0.00           H  
ATOM   3642  HA2 GLY D  20     -18.503  10.422  -4.530  1.00  0.00           H  
ATOM   3643  C   GLY D  20     -19.783   8.782  -4.080  1.00  0.00           C  
ATOM   3644  O   GLY D  20     -19.673   9.112  -2.900  1.00  0.00           O  
ATOM   3645  N   ALA D  21     -20.433   7.702  -4.510  1.00  0.00           N  
ATOM   3646  H   ALA D  21     -20.393   7.522  -5.500  1.00  0.00           H  
ATOM   3647  CA  ALA D  21     -21.163   6.782  -3.650  1.00  0.00           C  
ATOM   3648  HA  ALA D  21     -21.983   7.302  -3.150  1.00  0.00           H  
ATOM   3649  CB  ALA D  21     -21.903   5.792  -4.540  1.00  0.00           C  
ATOM   3650  HB1 ALA D  21     -22.633   6.392  -5.100  1.00  0.00           H  
ATOM   3651  HB2 ALA D  21     -21.213   5.222  -5.170  1.00  0.00           H  
ATOM   3652  HB3 ALA D  21     -22.493   5.182  -3.860  1.00  0.00           H  
ATOM   3653  C   ALA D  21     -20.333   6.062  -2.600  1.00  0.00           C  
ATOM   3654  O   ALA D  21     -20.713   6.022  -1.430  1.00  0.00           O  
ATOM   3655  N   ILE D  22     -19.173   5.512  -2.970  1.00  0.00           N  
ATOM   3656  H   ILE D  22     -18.983   5.512  -3.960  1.00  0.00           H  
ATOM   3657  CA  ILE D  22     -18.243   4.852  -2.070  1.00  0.00           C  
ATOM   3658  HA  ILE D  22     -18.723   4.022  -1.540  1.00  0.00           H  
ATOM   3659  CB  ILE D  22     -17.123   4.142  -2.820  1.00  0.00           C  
ATOM   3660  HB  ILE D  22     -16.343   4.842  -3.150  1.00  0.00           H  
ATOM   3661  CG2 ILE D  22     -16.503   3.192  -1.800  1.00  0.00           C  
ATOM   3662 HG21 ILE D  22     -16.093   3.752  -0.950  1.00  0.00           H  
ATOM   3663 HG22 ILE D  22     -17.273   2.492  -1.490  1.00  0.00           H  
ATOM   3664 HG23 ILE D  22     -15.573   2.672  -2.010  1.00  0.00           H  
ATOM   3665  CG1 ILE D  22     -17.483   3.412  -4.110  1.00  0.00           C  
ATOM   3666 HG13 ILE D  22     -18.173   3.992  -4.720  1.00  0.00           H  
ATOM   3667 HG12 ILE D  22     -17.903   2.442  -3.860  1.00  0.00           H  
ATOM   3668  CD1 ILE D  22     -16.233   3.102  -4.920  1.00  0.00           C  
ATOM   3669 HD11 ILE D  22     -16.473   2.492  -5.800  1.00  0.00           H  
ATOM   3670 HD12 ILE D  22     -15.723   4.032  -5.150  1.00  0.00           H  
ATOM   3671 HD13 ILE D  22     -15.533   2.482  -4.360  1.00  0.00           H  
ATOM   3672  C   ILE D  22     -17.703   5.872  -1.080  1.00  0.00           C  
ATOM   3673  O   ILE D  22     -17.843   5.722   0.130  1.00  0.00           O  
ATOM   3674  N   GLY D  23     -17.203   6.992  -1.610  1.00  0.00           N  
ATOM   3675  H   GLY D  23     -17.193   7.122  -2.610  1.00  0.00           H  
ATOM   3676  CA  GLY D  23     -16.873   8.172  -0.850  1.00  0.00           C  
ATOM   3677  HA3 GLY D  23     -16.803   9.042  -1.500  1.00  0.00           H  
ATOM   3678  HA2 GLY D  23     -15.893   7.912  -0.440  1.00  0.00           H  
ATOM   3679  C   GLY D  23     -17.843   8.482   0.290  1.00  0.00           C  
ATOM   3680  O   GLY D  23     -17.523   8.502   1.470  1.00  0.00           O  
ATOM   3681  N   ALA D  24     -19.113   8.702  -0.060  1.00  0.00           N  
ATOM   3682  H   ALA D  24     -19.373   8.502  -1.010  1.00  0.00           H  
ATOM   3683  CA  ALA D  24     -20.113   9.152   0.880  1.00  0.00           C  
ATOM   3684  HA  ALA D  24     -19.643   9.902   1.520  1.00  0.00           H  
ATOM   3685  CB  ALA D  24     -21.163   9.872   0.040  1.00  0.00           C  
ATOM   3686  HB1 ALA D  24     -21.563   9.092  -0.600  1.00  0.00           H  
ATOM   3687  HB2 ALA D  24     -22.003  10.132   0.690  1.00  0.00           H  
ATOM   3688  HB3 ALA D  24     -20.743  10.722  -0.500  1.00  0.00           H  
ATOM   3689  C   ALA D  24     -20.713   8.092   1.790  1.00  0.00           C  
ATOM   3690  O   ALA D  24     -20.873   8.332   2.990  1.00  0.00           O  
ATOM   3691  N   GLY D  25     -20.993   6.922   1.200  1.00  0.00           N  
ATOM   3692  H   GLY D  25     -20.743   6.862   0.230  1.00  0.00           H  
ATOM   3693  CA  GLY D  25     -21.673   5.872   1.940  1.00  0.00           C  
ATOM   3694  HA3 GLY D  25     -21.843   5.052   1.250  1.00  0.00           H  
ATOM   3695  HA2 GLY D  25     -22.613   6.232   2.350  1.00  0.00           H  
ATOM   3696  C   GLY D  25     -20.863   5.382   3.130  1.00  0.00           C  
ATOM   3697  O   GLY D  25     -21.493   4.942   4.090  1.00  0.00           O  
ATOM   3698  N   ILE D  26     -19.533   5.382   3.040  1.00  0.00           N  
ATOM   3699  H   ILE D  26     -19.233   5.912   2.240  1.00  0.00           H  
ATOM   3700  CA  ILE D  26     -18.583   4.922   4.040  1.00  0.00           C  
ATOM   3701  HA  ILE D  26     -19.123   4.192   4.650  1.00  0.00           H  
ATOM   3702  CB  ILE D  26     -17.443   4.132   3.410  1.00  0.00           C  
ATOM   3703  HB  ILE D  26     -16.703   4.792   2.960  1.00  0.00           H  
ATOM   3704  CG2 ILE D  26     -16.553   3.542   4.500  1.00  0.00           C  
ATOM   3705 HG21 ILE D  26     -16.123   4.272   5.170  1.00  0.00           H  
ATOM   3706 HG22 ILE D  26     -17.023   2.782   5.120  1.00  0.00           H  
ATOM   3707 HG23 ILE D  26     -15.753   2.982   4.020  1.00  0.00           H  
ATOM   3708  CG1 ILE D  26     -17.893   3.132   2.350  1.00  0.00           C  
ATOM   3709 HG13 ILE D  26     -18.363   3.702   1.550  1.00  0.00           H  
ATOM   3710 HG12 ILE D  26     -18.583   2.472   2.870  1.00  0.00           H  
ATOM   3711  CD1 ILE D  26     -16.863   2.192   1.720  1.00  0.00           C  
ATOM   3712 HD11 ILE D  26     -17.343   1.552   0.980  1.00  0.00           H  
ATOM   3713 HD12 ILE D  26     -16.103   2.752   1.190  1.00  0.00           H  
ATOM   3714 HD13 ILE D  26     -16.453   1.562   2.520  1.00  0.00           H  
ATOM   3715  C   ILE D  26     -18.133   6.002   5.030  1.00  0.00           C  
ATOM   3716  O   ILE D  26     -18.083   5.802   6.240  1.00  0.00           O  
ATOM   3717  N   GLY D  27     -17.973   7.232   4.540  1.00  0.00           N  
ATOM   3718  H   GLY D  27     -17.993   7.432   3.550  1.00  0.00           H  
ATOM   3719  CA  GLY D  27     -17.863   8.422   5.360  1.00  0.00           C  
ATOM   3720  HA3 GLY D  27     -17.883   9.312   4.730  1.00  0.00           H  
ATOM   3721  HA2 GLY D  27     -16.943   8.322   5.940  1.00  0.00           H  
ATOM   3722  C   GLY D  27     -19.053   8.592   6.300  1.00  0.00           C  
ATOM   3723  O   GLY D  27     -18.913   8.862   7.490  1.00  0.00           O  
ATOM   3724  N   ASP D  28     -20.243   8.452   5.710  1.00  0.00           N  
ATOM   3725  H   ASP D  28     -20.343   8.272   4.720  1.00  0.00           H  
ATOM   3726  CA  ASP D  28     -21.513   8.462   6.410  1.00  0.00           C  
ATOM   3727  HA  ASP D  28     -21.503   9.352   7.040  1.00  0.00           H  
ATOM   3728  CB  ASP D  28     -22.633   8.672   5.390  1.00  0.00           C  
ATOM   3729  HB3 ASP D  28     -23.553   8.372   5.890  1.00  0.00           H  
ATOM   3730  HB2 ASP D  28     -22.563   7.932   4.600  1.00  0.00           H  
ATOM   3731  CG  ASP D  28     -22.713  10.092   4.850  1.00  0.00           C  
ATOM   3732  OD1 ASP D  28     -23.533  10.302   3.930  1.00  0.00           O  
ATOM   3733  OD2 ASP D  28     -22.193  11.062   5.440  1.00  0.00           O  
ATOM   3734  C   ASP D  28     -21.823   7.272   7.310  1.00  0.00           C  
ATOM   3735  O   ASP D  28     -22.013   7.482   8.510  1.00  0.00           O  
ATOM   3736  N   GLY D  29     -21.473   6.052   6.880  1.00  0.00           N  
ATOM   3737  H   GLY D  29     -21.353   5.892   5.890  1.00  0.00           H  
ATOM   3738  CA  GLY D  29     -21.443   4.882   7.730  1.00  0.00           C  
ATOM   3739  HA3 GLY D  29     -21.043   4.022   7.180  1.00  0.00           H  
ATOM   3740  HA2 GLY D  29     -22.443   4.552   8.020  1.00  0.00           H  
ATOM   3741  C   GLY D  29     -20.673   5.052   9.030  1.00  0.00           C  
ATOM   3742  O   GLY D  29     -21.223   4.772  10.100  1.00  0.00           O  
ATOM   3743  N   VAL D  30     -19.373   5.362   9.000  1.00  0.00           N  
ATOM   3744  H   VAL D  30     -19.063   5.672   8.090  1.00  0.00           H  
ATOM   3745  CA  VAL D  30     -18.453   5.362  10.120  1.00  0.00           C  
ATOM   3746  HA  VAL D  30     -18.543   4.432  10.670  1.00  0.00           H  
ATOM   3747  CB  VAL D  30     -16.993   5.312   9.660  1.00  0.00           C  
ATOM   3748  HB  VAL D  30     -16.393   5.182  10.560  1.00  0.00           H  
ATOM   3749  CG1 VAL D  30     -16.763   4.032   8.880  1.00  0.00           C  
ATOM   3750 HG11 VAL D  30     -15.683   3.862   8.940  1.00  0.00           H  
ATOM   3751 HG12 VAL D  30     -17.363   3.292   9.410  1.00  0.00           H  
ATOM   3752 HG13 VAL D  30     -17.103   4.062   7.840  1.00  0.00           H  
ATOM   3753  CG2 VAL D  30     -16.443   6.572   8.990  1.00  0.00           C  
ATOM   3754 HG21 VAL D  30     -16.263   7.402   9.680  1.00  0.00           H  
ATOM   3755 HG22 VAL D  30     -15.573   6.352   8.390  1.00  0.00           H  
ATOM   3756 HG23 VAL D  30     -17.123   7.032   8.280  1.00  0.00           H  
ATOM   3757  C   VAL D  30     -18.613   6.582  11.010  1.00  0.00           C  
ATOM   3758  O   VAL D  30     -18.243   6.592  12.180  1.00  0.00           O  
ATOM   3759  N   ALA D  31     -19.133   7.692  10.460  1.00  0.00           N  
ATOM   3760  H   ALA D  31     -19.483   7.632   9.520  1.00  0.00           H  
ATOM   3761  CA  ALA D  31     -19.543   8.822  11.270  1.00  0.00           C  
ATOM   3762  HA  ALA D  31     -18.773   8.872  12.040  1.00  0.00           H  
ATOM   3763  CB  ALA D  31     -19.563  10.162  10.530  1.00  0.00           C  
ATOM   3764  HB1 ALA D  31     -20.443  10.062   9.900  1.00  0.00           H  
ATOM   3765  HB2 ALA D  31     -19.793  10.932  11.270  1.00  0.00           H  
ATOM   3766  HB3 ALA D  31     -18.693  10.502   9.980  1.00  0.00           H  
ATOM   3767  C   ALA D  31     -20.803   8.402  12.020  1.00  0.00           C  
ATOM   3768  O   ALA D  31     -20.963   8.682  13.200  1.00  0.00           O  
ATOM   3769  N   GLY D  32     -21.783   7.762  11.370  1.00  0.00           N  
ATOM   3770  H   GLY D  32     -21.793   7.962  10.380  1.00  0.00           H  
ATOM   3771  CA  GLY D  32     -22.963   7.222  12.020  1.00  0.00           C  
ATOM   3772  HA3 GLY D  32     -23.533   6.782  11.210  1.00  0.00           H  
ATOM   3773  HA2 GLY D  32     -23.463   8.062  12.510  1.00  0.00           H  
ATOM   3774  C   GLY D  32     -22.693   6.242  13.150  1.00  0.00           C  
ATOM   3775  O   GLY D  32     -23.243   6.312  14.250  1.00  0.00           O  
ATOM   3776  N   ASN D  33     -21.723   5.342  12.960  1.00  0.00           N  
ATOM   3777  H   ASN D  33     -21.323   5.372  12.040  1.00  0.00           H  
ATOM   3778  CA  ASN D  33     -21.283   4.272  13.840  1.00  0.00           C  
ATOM   3779  HA  ASN D  33     -22.143   3.662  14.120  1.00  0.00           H  
ATOM   3780  CB  ASN D  33     -20.253   3.562  12.960  1.00  0.00           C  
ATOM   3781  HB3 ASN D  33     -19.553   4.272  12.520  1.00  0.00           H  
ATOM   3782  HB2 ASN D  33     -20.693   3.032  12.110  1.00  0.00           H  
ATOM   3783  CG  ASN D  33     -19.353   2.602  13.720  1.00  0.00           C  
ATOM   3784  OD1 ASN D  33     -18.553   3.032  14.540  1.00  0.00           O  
ATOM   3785  ND2 ASN D  33     -19.533   1.282  13.640  1.00  0.00           N  
ATOM   3786 HD21 ASN D  33     -20.253   0.862  13.060  1.00  0.00           H  
ATOM   3787 HD22 ASN D  33     -18.813   0.682  14.020  1.00  0.00           H  
ATOM   3788  C   ASN D  33     -20.643   4.892  15.070  1.00  0.00           C  
ATOM   3789  O   ASN D  33     -20.963   4.542  16.200  1.00  0.00           O  
ATOM   3790  N   ALA D  34     -19.833   5.942  14.910  1.00  0.00           N  
ATOM   3791  H   ALA D  34     -19.513   6.212  13.990  1.00  0.00           H  
ATOM   3792  CA  ALA D  34     -19.353   6.692  16.050  1.00  0.00           C  
ATOM   3793  HA  ALA D  34     -18.843   6.012  16.730  1.00  0.00           H  
ATOM   3794  CB  ALA D  34     -18.363   7.762  15.600  1.00  0.00           C  
ATOM   3795  HB1 ALA D  34     -17.563   7.232  15.080  1.00  0.00           H  
ATOM   3796  HB2 ALA D  34     -18.853   8.522  14.990  1.00  0.00           H  
ATOM   3797  HB3 ALA D  34     -17.933   8.322  16.430  1.00  0.00           H  
ATOM   3798  C   ALA D  34     -20.463   7.382  16.830  1.00  0.00           C  
ATOM   3799  O   ALA D  34     -20.463   7.342  18.060  1.00  0.00           O  
ATOM   3800  N   LEU D  35     -21.513   7.942  16.220  1.00  0.00           N  
ATOM   3801  H   LEU D  35     -21.593   7.922  15.210  1.00  0.00           H  
ATOM   3802  CA  LEU D  35     -22.623   8.502  16.960  1.00  0.00           C  
ATOM   3803  HA  LEU D  35     -22.193   9.202  17.680  1.00  0.00           H  
ATOM   3804  CB  LEU D  35     -23.493   9.242  15.940  1.00  0.00           C  
ATOM   3805  HB3 LEU D  35     -23.563   8.702  15.000  1.00  0.00           H  
ATOM   3806  HB2 LEU D  35     -22.903  10.152  15.770  1.00  0.00           H  
ATOM   3807  CG  LEU D  35     -24.883   9.652  16.410  1.00  0.00           C  
ATOM   3808  HG  LEU D  35     -25.453   8.782  16.750  1.00  0.00           H  
ATOM   3809  CD1 LEU D  35     -24.883  10.672  17.550  1.00  0.00           C  
ATOM   3810 HD11 LEU D  35     -25.893  11.032  17.750  1.00  0.00           H  
ATOM   3811 HD12 LEU D  35     -24.603  10.082  18.420  1.00  0.00           H  
ATOM   3812 HD13 LEU D  35     -24.093  11.392  17.340  1.00  0.00           H  
ATOM   3813  CD2 LEU D  35     -25.563  10.242  15.180  1.00  0.00           C  
ATOM   3814 HD21 LEU D  35     -25.383   9.632  14.300  1.00  0.00           H  
ATOM   3815 HD22 LEU D  35     -26.643  10.212  15.340  1.00  0.00           H  
ATOM   3816 HD23 LEU D  35     -25.313  11.302  15.150  1.00  0.00           H  
ATOM   3817  C   LEU D  35     -23.443   7.422  17.640  1.00  0.00           C  
ATOM   3818  O   LEU D  35     -23.803   7.622  18.800  1.00  0.00           O  
ATOM   3819  N   ILE D  36     -23.693   6.272  17.010  1.00  0.00           N  
ATOM   3820  H   ILE D  36     -23.313   6.112  16.090  1.00  0.00           H  
ATOM   3821  CA  ILE D  36     -24.453   5.182  17.600  1.00  0.00           C  
ATOM   3822  HA  ILE D  36     -25.423   5.602  17.870  1.00  0.00           H  
ATOM   3823  CB  ILE D  36     -24.733   4.072  16.590  1.00  0.00           C  
ATOM   3824  HB  ILE D  36     -23.783   3.792  16.150  1.00  0.00           H  
ATOM   3825  CG2 ILE D  36     -25.293   2.802  17.230  1.00  0.00           C  
ATOM   3826 HG21 ILE D  36     -25.553   2.082  16.450  1.00  0.00           H  
ATOM   3827 HG22 ILE D  36     -24.473   2.292  17.740  1.00  0.00           H  
ATOM   3828 HG23 ILE D  36     -26.143   3.022  17.880  1.00  0.00           H  
ATOM   3829  CG1 ILE D  36     -25.563   4.452  15.370  1.00  0.00           C  
ATOM   3830 HG13 ILE D  36     -25.273   5.452  15.070  1.00  0.00           H  
ATOM   3831 HG12 ILE D  36     -26.633   4.352  15.550  1.00  0.00           H  
ATOM   3832  CD1 ILE D  36     -25.223   3.652  14.110  1.00  0.00           C  
ATOM   3833 HD11 ILE D  36     -25.643   4.112  13.220  1.00  0.00           H  
ATOM   3834 HD12 ILE D  36     -24.163   3.522  13.940  1.00  0.00           H  
ATOM   3835 HD13 ILE D  36     -25.663   2.652  14.220  1.00  0.00           H  
ATOM   3836  C   ILE D  36     -23.723   4.552  18.780  1.00  0.00           C  
ATOM   3837  O   ILE D  36     -24.423   4.322  19.770  1.00  0.00           O  
ATOM   3838  N   SER D  37     -22.423   4.312  18.630  1.00  0.00           N  
ATOM   3839  H   SER D  37     -22.013   4.742  17.810  1.00  0.00           H  
ATOM   3840  CA  SER D  37     -21.603   3.792  19.700  1.00  0.00           C  
ATOM   3841  HA  SER D  37     -21.953   2.812  20.020  1.00  0.00           H  
ATOM   3842  CB  SER D  37     -20.223   3.552  19.080  1.00  0.00           C  
ATOM   3843  HB3 SER D  37     -19.763   4.532  18.920  1.00  0.00           H  
ATOM   3844  HB2 SER D  37     -20.303   2.932  18.180  1.00  0.00           H  
ATOM   3845  OG  SER D  37     -19.383   2.732  19.850  1.00  0.00           O  
ATOM   3846  HG  SER D  37     -18.513   2.712  19.430  1.00  0.00           H  
ATOM   3847  C   SER D  37     -21.503   4.712  20.910  1.00  0.00           C  
ATOM   3848  O   SER D  37     -21.463   4.252  22.040  1.00  0.00           O  
ATOM   3849  N   GLY D  38     -21.563   6.032  20.700  1.00  0.00           N  
ATOM   3850  H   GLY D  38     -21.593   6.392  19.750  1.00  0.00           H  
ATOM   3851  CA  GLY D  38     -21.533   6.972  21.800  1.00  0.00           C  
ATOM   3852  HA3 GLY D  38     -21.413   7.952  21.340  1.00  0.00           H  
ATOM   3853  HA2 GLY D  38     -20.723   6.652  22.460  1.00  0.00           H  
ATOM   3854  C   GLY D  38     -22.833   6.892  22.590  1.00  0.00           C  
ATOM   3855  O   GLY D  38     -22.753   6.862  23.820  1.00  0.00           O  
ATOM   3856  N   VAL D  39     -24.003   6.852  21.960  1.00  0.00           N  
ATOM   3857  H   VAL D  39     -23.983   6.902  20.950  1.00  0.00           H  
ATOM   3858  CA  VAL D  39     -25.273   6.752  22.660  1.00  0.00           C  
ATOM   3859  HA  VAL D  39     -25.243   7.352  23.570  1.00  0.00           H  
ATOM   3860  CB  VAL D  39     -26.503   7.232  21.900  1.00  0.00           C  
ATOM   3861  HB  VAL D  39     -27.333   7.182  22.600  1.00  0.00           H  
ATOM   3862  CG1 VAL D  39     -26.473   8.732  21.610  1.00  0.00           C  
ATOM   3863 HG11 VAL D  39     -26.053   9.272  22.460  1.00  0.00           H  
ATOM   3864 HG12 VAL D  39     -25.913   8.952  20.710  1.00  0.00           H  
ATOM   3865 HG13 VAL D  39     -27.483   9.032  21.360  1.00  0.00           H  
ATOM   3866  CG2 VAL D  39     -26.783   6.392  20.660  1.00  0.00           C  
ATOM   3867 HG21 VAL D  39     -25.983   6.492  19.920  1.00  0.00           H  
ATOM   3868 HG22 VAL D  39     -26.953   5.352  20.970  1.00  0.00           H  
ATOM   3869 HG23 VAL D  39     -27.733   6.772  20.300  1.00  0.00           H  
ATOM   3870  C   VAL D  39     -25.563   5.342  23.180  1.00  0.00           C  
ATOM   3871  O   VAL D  39     -26.433   5.142  24.020  1.00  0.00           O  
ATOM   3872  N   ALA D  40     -24.763   4.372  22.750  1.00  0.00           N  
ATOM   3873  H   ALA D  40     -24.153   4.532  21.960  1.00  0.00           H  
ATOM   3874  CA  ALA D  40     -24.753   3.072  23.400  1.00  0.00           C  
ATOM   3875  HA  ALA D  40     -25.723   2.592  23.430  1.00  0.00           H  
ATOM   3876  CB  ALA D  40     -23.923   2.042  22.630  1.00  0.00           C  
ATOM   3877  HB1 ALA D  40     -22.883   2.262  22.840  1.00  0.00           H  
ATOM   3878  HB2 ALA D  40     -24.053   1.052  23.050  1.00  0.00           H  
ATOM   3879  HB3 ALA D  40     -24.093   2.082  21.550  1.00  0.00           H  
ATOM   3880  C   ALA D  40     -24.233   3.212  24.820  1.00  0.00           C  
ATOM   3881  O   ALA D  40     -24.793   2.612  25.740  1.00  0.00           O  
ATOM   3882  N   ARG D  41     -23.253   4.082  25.110  1.00  0.00           N  
ATOM   3883  H   ARG D  41     -23.003   4.682  24.340  1.00  0.00           H  
ATOM   3884  CA  ARG D  41     -22.703   4.242  26.440  1.00  0.00           C  
ATOM   3885  HA  ARG D  41     -22.963   3.432  27.130  1.00  0.00           H  
ATOM   3886  CB  ARG D  41     -21.203   4.442  26.310  1.00  0.00           C  
ATOM   3887  HB3 ARG D  41     -21.033   5.402  25.810  1.00  0.00           H  
ATOM   3888  HB2 ARG D  41     -20.753   3.642  25.730  1.00  0.00           H  
ATOM   3889  CG  ARG D  41     -20.583   4.472  27.710  1.00  0.00           C  
ATOM   3890  HG3 ARG D  41     -20.733   3.482  28.130  1.00  0.00           H  
ATOM   3891  HG2 ARG D  41     -21.033   5.222  28.360  1.00  0.00           H  
ATOM   3892  CD  ARG D  41     -19.073   4.632  27.630  1.00  0.00           C  
ATOM   3893  HD3 ARG D  41     -18.693   4.232  26.690  1.00  0.00           H  
ATOM   3894  HD2 ARG D  41     -18.633   4.132  28.490  1.00  0.00           H  
ATOM   3895  NE  ARG D  41     -18.543   5.992  27.630  1.00  0.00           N  
ATOM   3896  HE  ARG D  41     -18.563   6.312  26.670  1.00  0.00           H  
ATOM   3897  CZ  ARG D  41     -18.123   6.812  28.610  1.00  0.00           C  
ATOM   3898  NH1 ARG D  41     -18.173   6.482  29.910  1.00  0.00           N  
ATOM   3899 HH11 ARG D  41     -18.423   5.532  30.140  1.00  0.00           H  
ATOM   3900 HH12 ARG D  41     -17.963   7.172  30.620  1.00  0.00           H  
ATOM   3901  NH2 ARG D  41     -17.533   7.952  28.240  1.00  0.00           N  
ATOM   3902 HH21 ARG D  41     -17.513   8.372  27.320  1.00  0.00           H  
ATOM   3903 HH22 ARG D  41     -16.983   8.432  28.940  1.00  0.00           H  
ATOM   3904  C   ARG D  41     -23.353   5.452  27.110  1.00  0.00           C  
ATOM   3905  O   ARG D  41     -23.853   5.282  28.220  1.00  0.00           O  
ATOM   3906  N   GLN D  42     -23.523   6.602  26.470  1.00  0.00           N  
ATOM   3907  H   GLN D  42     -23.393   6.522  25.470  1.00  0.00           H  
ATOM   3908  CA  GLN D  42     -24.053   7.862  26.950  1.00  0.00           C  
ATOM   3909  HA  GLN D  42     -24.563   7.752  27.910  1.00  0.00           H  
ATOM   3910  CB  GLN D  42     -22.923   8.852  27.210  1.00  0.00           C  
ATOM   3911  HB3 GLN D  42     -23.443   9.742  27.570  1.00  0.00           H  
ATOM   3912  HB2 GLN D  42     -22.403   8.972  26.250  1.00  0.00           H  
ATOM   3913  CG  GLN D  42     -21.933   8.472  28.300  1.00  0.00           C  
ATOM   3914  HG3 GLN D  42     -21.383   7.562  28.100  1.00  0.00           H  
ATOM   3915  HG2 GLN D  42     -22.443   8.422  29.260  1.00  0.00           H  
ATOM   3916  CD  GLN D  42     -20.873   9.552  28.490  1.00  0.00           C  
ATOM   3917  OE1 GLN D  42     -20.703  10.102  29.570  1.00  0.00           O  
ATOM   3918  NE2 GLN D  42     -20.123   9.872  27.440  1.00  0.00           N  
ATOM   3919 HE21 GLN D  42     -20.003   9.142  26.750  1.00  0.00           H  
ATOM   3920 HE22 GLN D  42     -19.423  10.592  27.580  1.00  0.00           H  
ATOM   3921  C   GLN D  42     -25.173   8.362  26.040  1.00  0.00           C  
ATOM   3922  O   GLN D  42     -24.883   9.272  25.260  1.00  0.00           O  
ATOM   3923  N   PRO D  43     -26.413   7.902  26.210  1.00  0.00           N  
ATOM   3924  CD  PRO D  43     -26.783   6.642  26.830  1.00  0.00           C  
ATOM   3925  HD3 PRO D  43     -26.293   6.512  27.790  1.00  0.00           H  
ATOM   3926  HD2 PRO D  43     -26.353   5.962  26.100  1.00  0.00           H  
ATOM   3927  CG  PRO D  43     -28.293   6.422  26.840  1.00  0.00           C  
ATOM   3928  HG3 PRO D  43     -28.583   6.922  27.760  1.00  0.00           H  
ATOM   3929  HG2 PRO D  43     -28.603   5.372  26.810  1.00  0.00           H  
ATOM   3930  CB  PRO D  43     -28.633   7.342  25.670  1.00  0.00           C  
ATOM   3931  HB3 PRO D  43     -29.673   7.672  25.650  1.00  0.00           H  
ATOM   3932  HB2 PRO D  43     -28.563   6.782  24.740  1.00  0.00           H  
ATOM   3933  CA  PRO D  43     -27.583   8.442  25.560  1.00  0.00           C  
ATOM   3934  HA  PRO D  43     -27.313   8.492  24.510  1.00  0.00           H  
ATOM   3935  C   PRO D  43     -28.103   9.802  26.010  1.00  0.00           C  
ATOM   3936  O   PRO D  43     -28.853  10.482  25.310  1.00  0.00           O  
ATOM   3937  N   GLU D  44     -27.623  10.302  27.150  1.00  0.00           N  
ATOM   3938  H   GLU D  44     -27.093   9.672  27.730  1.00  0.00           H  
ATOM   3939  CA  GLU D  44     -27.803  11.692  27.500  1.00  0.00           C  
ATOM   3940  HA  GLU D  44     -28.733  12.052  27.060  1.00  0.00           H  
ATOM   3941  CB  GLU D  44     -27.733  11.822  29.020  1.00  0.00           C  
ATOM   3942  HB3 GLU D  44     -28.023  12.842  29.280  1.00  0.00           H  
ATOM   3943  HB2 GLU D  44     -26.683  11.842  29.300  1.00  0.00           H  
ATOM   3944  CG  GLU D  44     -28.303  10.812  30.020  1.00  0.00           C  
ATOM   3945  HG3 GLU D  44     -28.263  11.122  31.070  1.00  0.00           H  
ATOM   3946  HG2 GLU D  44     -27.743   9.892  29.900  1.00  0.00           H  
ATOM   3947  CD  GLU D  44     -29.803  10.612  29.810  1.00  0.00           C  
ATOM   3948  OE1 GLU D  44     -30.603  11.552  30.000  1.00  0.00           O  
ATOM   3949  OE2 GLU D  44     -30.183   9.492  29.400  1.00  0.00           O  
ATOM   3950  C   GLU D  44     -26.713  12.622  26.980  1.00  0.00           C  
ATOM   3951  O   GLU D  44     -27.003  13.812  27.010  1.00  0.00           O  
ATOM   3952  N   ALA D  45     -25.663  12.032  26.410  1.00  0.00           N  
ATOM   3953  H   ALA D  45     -25.703  11.032  26.270  1.00  0.00           H  
ATOM   3954  CA  ALA D  45     -24.783  12.912  25.660  1.00  0.00           C  
ATOM   3955  HA  ALA D  45     -24.833  13.872  26.160  1.00  0.00           H  
ATOM   3956  CB  ALA D  45     -23.353  12.362  25.730  1.00  0.00           C  
ATOM   3957  HB1 ALA D  45     -23.103  12.172  26.770  1.00  0.00           H  
ATOM   3958  HB2 ALA D  45     -23.403  11.402  25.210  1.00  0.00           H  
ATOM   3959  HB3 ALA D  45     -22.513  12.932  25.340  1.00  0.00           H  
ATOM   3960  C   ALA D  45     -25.153  13.362  24.250  1.00  0.00           C  
ATOM   3961  O   ALA D  45     -24.283  13.742  23.470  1.00  0.00           O  
ATOM   3962  N   GLN D  46     -26.463  13.332  23.970  1.00  0.00           N  
ATOM   3963  H   GLN D  46     -27.053  12.952  24.700  1.00  0.00           H  
ATOM   3964  CA  GLN D  46     -26.923  13.102  22.620  1.00  0.00           C  
ATOM   3965  HA  GLN D  46     -26.303  12.302  22.220  1.00  0.00           H  
ATOM   3966  CB  GLN D  46     -28.383  12.692  22.690  1.00  0.00           C  
ATOM   3967  HB3 GLN D  46     -29.013  13.482  23.100  1.00  0.00           H  
ATOM   3968  HB2 GLN D  46     -28.493  11.802  23.310  1.00  0.00           H  
ATOM   3969  CG  GLN D  46     -28.773  12.142  21.320  1.00  0.00           C  
ATOM   3970  HG3 GLN D  46     -28.223  11.232  21.070  1.00  0.00           H  
ATOM   3971  HG2 GLN D  46     -28.683  12.932  20.570  1.00  0.00           H  
ATOM   3972  CD  GLN D  46     -30.253  11.822  21.380  1.00  0.00           C  
ATOM   3973  OE1 GLN D  46     -31.053  12.472  22.050  1.00  0.00           O  
ATOM   3974  NE2 GLN D  46     -30.673  10.722  20.740  1.00  0.00           N  
ATOM   3975 HE21 GLN D  46     -30.103  10.212  20.080  1.00  0.00           H  
ATOM   3976 HE22 GLN D  46     -31.623  10.442  20.960  1.00  0.00           H  
ATOM   3977  C   GLN D  46     -26.703  14.342  21.760  1.00  0.00           C  
ATOM   3978  O   GLN D  46     -26.213  14.162  20.650  1.00  0.00           O  
ATOM   3979  N   GLY D  47     -26.923  15.582  22.200  1.00  0.00           N  
ATOM   3980  H   GLY D  47     -27.423  15.742  23.060  1.00  0.00           H  
ATOM   3981  CA  GLY D  47     -26.573  16.792  21.470  1.00  0.00           C  
ATOM   3982  HA3 GLY D  47     -26.773  17.632  22.130  1.00  0.00           H  
ATOM   3983  HA2 GLY D  47     -27.233  16.962  20.630  1.00  0.00           H  
ATOM   3984  C   GLY D  47     -25.123  16.992  21.050  1.00  0.00           C  
ATOM   3985  O   GLY D  47     -24.783  17.242  19.900  1.00  0.00           O  
ATOM   3986  N   ARG D  48     -24.273  16.872  22.080  1.00  0.00           N  
ATOM   3987  H   ARG D  48     -24.683  16.502  22.930  1.00  0.00           H  
ATOM   3988  CA  ARG D  48     -22.833  16.902  21.950  1.00  0.00           C  
ATOM   3989  HA  ARG D  48     -22.563  17.902  21.640  1.00  0.00           H  
ATOM   3990  CB  ARG D  48     -22.303  16.612  23.350  1.00  0.00           C  
ATOM   3991  HB3 ARG D  48     -22.343  15.562  23.640  1.00  0.00           H  
ATOM   3992  HB2 ARG D  48     -22.863  17.172  24.110  1.00  0.00           H  
ATOM   3993  CG  ARG D  48     -20.893  17.212  23.360  1.00  0.00           C  
ATOM   3994  HG3 ARG D  48     -20.993  18.282  23.170  1.00  0.00           H  
ATOM   3995  HG2 ARG D  48     -20.323  16.752  22.560  1.00  0.00           H  
ATOM   3996  CD  ARG D  48     -20.183  17.022  24.690  1.00  0.00           C  
ATOM   3997  HD3 ARG D  48     -20.783  17.422  25.510  1.00  0.00           H  
ATOM   3998  HD2 ARG D  48     -19.293  17.662  24.720  1.00  0.00           H  
ATOM   3999  NE  ARG D  48     -19.923  15.612  24.970  1.00  0.00           N  
ATOM   4000  HE  ARG D  48     -19.203  15.082  24.500  1.00  0.00           H  
ATOM   4001  CZ  ARG D  48     -20.273  14.902  26.050  1.00  0.00           C  
ATOM   4002  NH1 ARG D  48     -21.233  15.222  26.920  1.00  0.00           N  
ATOM   4003 HH11 ARG D  48     -21.843  16.022  26.800  1.00  0.00           H  
ATOM   4004 HH12 ARG D  48     -21.243  14.722  27.800  1.00  0.00           H  
ATOM   4005  NH2 ARG D  48     -19.673  13.732  26.320  1.00  0.00           N  
ATOM   4006 HH21 ARG D  48     -19.003  13.292  25.710  1.00  0.00           H  
ATOM   4007 HH22 ARG D  48     -20.013  13.172  27.080  1.00  0.00           H  
ATOM   4008  C   ARG D  48     -22.263  15.872  20.980  1.00  0.00           C  
ATOM   4009  O   ARG D  48     -21.423  16.182  20.140  1.00  0.00           O  
ATOM   4010  N   LEU D  49     -22.833  14.662  20.990  1.00  0.00           N  
ATOM   4011  H   LEU D  49     -23.503  14.432  21.710  1.00  0.00           H  
ATOM   4012  CA  LEU D  49     -22.523  13.632  20.030  1.00  0.00           C  
ATOM   4013  HA  LEU D  49     -21.453  13.412  19.950  1.00  0.00           H  
ATOM   4014  CB  LEU D  49     -23.103  12.302  20.490  1.00  0.00           C  
ATOM   4015  HB3 LEU D  49     -22.853  11.602  19.700  1.00  0.00           H  
ATOM   4016  HB2 LEU D  49     -24.193  12.242  20.470  1.00  0.00           H  
ATOM   4017  CG  LEU D  49     -22.483  11.702  21.750  1.00  0.00           C  
ATOM   4018  HG  LEU D  49     -22.393  12.402  22.580  1.00  0.00           H  
ATOM   4019  CD1 LEU D  49     -23.253  10.492  22.250  1.00  0.00           C  
ATOM   4020 HD11 LEU D  49     -23.293   9.752  21.450  1.00  0.00           H  
ATOM   4021 HD12 LEU D  49     -22.693  10.142  23.120  1.00  0.00           H  
ATOM   4022 HD13 LEU D  49     -24.223  10.812  22.630  1.00  0.00           H  
ATOM   4023  CD2 LEU D  49     -21.043  11.272  21.470  1.00  0.00           C  
ATOM   4024 HD21 LEU D  49     -20.303  12.062  21.380  1.00  0.00           H  
ATOM   4025 HD22 LEU D  49     -20.743  10.632  22.300  1.00  0.00           H  
ATOM   4026 HD23 LEU D  49     -21.123  10.592  20.620  1.00  0.00           H  
ATOM   4027  C   LEU D  49     -22.983  13.922  18.610  1.00  0.00           C  
ATOM   4028  O   LEU D  49     -22.253  13.592  17.680  1.00  0.00           O  
ATOM   4029  N   PHE D  50     -24.153  14.542  18.430  1.00  0.00           N  
ATOM   4030  H   PHE D  50     -24.713  14.722  19.250  1.00  0.00           H  
ATOM   4031  CA  PHE D  50     -24.793  14.632  17.130  1.00  0.00           C  
ATOM   4032  HA  PHE D  50     -24.383  13.732  16.670  1.00  0.00           H  
ATOM   4033  CB  PHE D  50     -26.293  14.532  17.340  1.00  0.00           C  
ATOM   4034  HB3 PHE D  50     -26.613  15.362  17.960  1.00  0.00           H  
ATOM   4035  HB2 PHE D  50     -26.463  13.582  17.860  1.00  0.00           H  
ATOM   4036  CG  PHE D  50     -27.153  14.502  16.090  1.00  0.00           C  
ATOM   4037  CD1 PHE D  50     -27.733  13.282  15.740  1.00  0.00           C  
ATOM   4038  HD1 PHE D  50     -27.623  12.342  16.260  1.00  0.00           H  
ATOM   4039  CE1 PHE D  50     -28.703  13.212  14.730  1.00  0.00           C  
ATOM   4040  HE1 PHE D  50     -29.193  12.282  14.460  1.00  0.00           H  
ATOM   4041  CZ  PHE D  50     -28.953  14.402  14.040  1.00  0.00           C  
ATOM   4042  HZ  PHE D  50     -29.783  14.412  13.350  1.00  0.00           H  
ATOM   4043  CE2 PHE D  50     -28.343  15.622  14.370  1.00  0.00           C  
ATOM   4044  HE2 PHE D  50     -28.653  16.482  13.790  1.00  0.00           H  
ATOM   4045  CD2 PHE D  50     -27.433  15.702  15.430  1.00  0.00           C  
ATOM   4046  HD2 PHE D  50     -26.993  16.672  15.630  1.00  0.00           H  
ATOM   4047  C   PHE D  50     -24.353  15.802  16.250  1.00  0.00           C  
ATOM   4048  O   PHE D  50     -24.393  15.662  15.030  1.00  0.00           O  
ATOM   4049  N   THR D  51     -23.933  16.952  16.770  1.00  0.00           N  
ATOM   4050  H   THR D  51     -23.803  16.862  17.770  1.00  0.00           H  
ATOM   4051  CA  THR D  51     -23.323  18.032  16.030  1.00  0.00           C  
ATOM   4052  HA  THR D  51     -24.123  18.402  15.380  1.00  0.00           H  
ATOM   4053  CB  THR D  51     -23.003  19.142  17.030  1.00  0.00           C  
ATOM   4054  HB  THR D  51     -22.443  18.672  17.840  1.00  0.00           H  
ATOM   4055  CG2 THR D  51     -22.183  20.262  16.390  1.00  0.00           C  
ATOM   4056 HG21 THR D  51     -21.233  19.762  16.200  1.00  0.00           H  
ATOM   4057 HG22 THR D  51     -22.483  20.582  15.390  1.00  0.00           H  
ATOM   4058 HG23 THR D  51     -22.073  21.132  17.040  1.00  0.00           H  
ATOM   4059  OG1 THR D  51     -24.203  19.652  17.550  1.00  0.00           O  
ATOM   4060  HG1 THR D  51     -23.923  20.202  18.280  1.00  0.00           H  
ATOM   4061  C   THR D  51     -22.163  17.622  15.140  1.00  0.00           C  
ATOM   4062  O   THR D  51     -22.263  17.842  13.930  1.00  0.00           O  
ATOM   4063  N   PRO D  52     -21.113  16.972  15.650  1.00  0.00           N  
ATOM   4064  CD  PRO D  52     -20.813  16.672  17.030  1.00  0.00           C  
ATOM   4065  HD3 PRO D  52     -21.623  16.232  17.620  1.00  0.00           H  
ATOM   4066  HD2 PRO D  52     -20.503  17.582  17.540  1.00  0.00           H  
ATOM   4067  CG  PRO D  52     -19.593  15.752  17.090  1.00  0.00           C  
ATOM   4068  HG3 PRO D  52     -19.953  14.732  17.040  1.00  0.00           H  
ATOM   4069  HG2 PRO D  52     -19.063  16.042  18.000  1.00  0.00           H  
ATOM   4070  CB  PRO D  52     -18.883  16.092  15.780  1.00  0.00           C  
ATOM   4071  HB3 PRO D  52     -18.353  15.212  15.420  1.00  0.00           H  
ATOM   4072  HB2 PRO D  52     -18.263  16.972  15.950  1.00  0.00           H  
ATOM   4073  CA  PRO D  52     -20.023  16.482  14.830  1.00  0.00           C  
ATOM   4074  HA  PRO D  52     -19.453  17.162  14.210  1.00  0.00           H  
ATOM   4075  C   PRO D  52     -20.333  15.282  13.940  1.00  0.00           C  
ATOM   4076  O   PRO D  52     -19.583  15.052  12.990  1.00  0.00           O  
ATOM   4077  N   PHE D  53     -21.473  14.622  14.150  1.00  0.00           N  
ATOM   4078  H   PHE D  53     -22.153  14.972  14.810  1.00  0.00           H  
ATOM   4079  CA  PHE D  53     -22.133  13.792  13.170  1.00  0.00           C  
ATOM   4080  HA  PHE D  53     -21.383  13.182  12.670  1.00  0.00           H  
ATOM   4081  CB  PHE D  53     -23.213  12.902  13.780  1.00  0.00           C  
ATOM   4082  HB3 PHE D  53     -23.703  13.392  14.630  1.00  0.00           H  
ATOM   4083  HB2 PHE D  53     -22.683  12.102  14.300  1.00  0.00           H  
ATOM   4084  CG  PHE D  53     -24.233  12.302  12.840  1.00  0.00           C  
ATOM   4085  CD1 PHE D  53     -23.853  11.092  12.250  1.00  0.00           C  
ATOM   4086  HD1 PHE D  53     -22.903  10.622  12.470  1.00  0.00           H  
ATOM   4087  CE1 PHE D  53     -24.813  10.462  11.450  1.00  0.00           C  
ATOM   4088  HE1 PHE D  53     -24.543   9.552  10.930  1.00  0.00           H  
ATOM   4089  CZ  PHE D  53     -26.103  10.992  11.320  1.00  0.00           C  
ATOM   4090  HZ  PHE D  53     -26.803  10.502  10.660  1.00  0.00           H  
ATOM   4091  CE2 PHE D  53     -26.463  12.222  11.880  1.00  0.00           C  
ATOM   4092  HE2 PHE D  53     -27.473  12.612  11.880  1.00  0.00           H  
ATOM   4093  CD2 PHE D  53     -25.483  12.882  12.640  1.00  0.00           C  
ATOM   4094  HD2 PHE D  53     -25.753  13.852  13.030  1.00  0.00           H  
ATOM   4095  C   PHE D  53     -22.663  14.642  12.020  1.00  0.00           C  
ATOM   4096  O   PHE D  53     -22.293  14.422  10.860  1.00  0.00           O  
ATOM   4097  N   PHE D  54     -23.453  15.662  12.340  1.00  0.00           N  
ATOM   4098  H   PHE D  54     -23.813  15.732  13.280  1.00  0.00           H  
ATOM   4099  CA  PHE D  54     -24.103  16.412  11.280  1.00  0.00           C  
ATOM   4100  HA  PHE D  54     -24.453  15.672  10.570  1.00  0.00           H  
ATOM   4101  CB  PHE D  54     -25.273  17.242  11.810  1.00  0.00           C  
ATOM   4102  HB3 PHE D  54     -24.913  17.892  12.610  1.00  0.00           H  
ATOM   4103  HB2 PHE D  54     -25.903  16.502  12.290  1.00  0.00           H  
ATOM   4104  CG  PHE D  54     -26.133  17.932  10.780  1.00  0.00           C  
ATOM   4105  CD1 PHE D  54     -27.383  17.362  10.460  1.00  0.00           C  
ATOM   4106  HD1 PHE D  54     -27.603  16.372  10.840  1.00  0.00           H  
ATOM   4107  CE1 PHE D  54     -28.273  18.062   9.650  1.00  0.00           C  
ATOM   4108  HE1 PHE D  54     -29.283  17.722   9.530  1.00  0.00           H  
ATOM   4109  CZ  PHE D  54     -27.953  19.332   9.140  1.00  0.00           C  
ATOM   4110  HZ  PHE D  54     -28.673  19.902   8.580  1.00  0.00           H  
ATOM   4111  CE2 PHE D  54     -26.663  19.842   9.320  1.00  0.00           C  
ATOM   4112  HE2 PHE D  54     -26.393  20.832   8.960  1.00  0.00           H  
ATOM   4113  CD2 PHE D  54     -25.773  19.102  10.110  1.00  0.00           C  
ATOM   4114  HD2 PHE D  54     -24.883  19.612  10.450  1.00  0.00           H  
ATOM   4115  C   PHE D  54     -23.093  17.222  10.480  1.00  0.00           C  
ATOM   4116  O   PHE D  54     -23.263  17.392   9.270  1.00  0.00           O  
ATOM   4117  N   ILE D  55     -22.063  17.812  11.090  1.00  0.00           N  
ATOM   4118  H   ILE D  55     -21.973  17.642  12.080  1.00  0.00           H  
ATOM   4119  CA  ILE D  55     -20.983  18.472  10.380  1.00  0.00           C  
ATOM   4120  HA  ILE D  55     -21.453  19.072   9.600  1.00  0.00           H  
ATOM   4121  CB  ILE D  55     -20.143  19.282  11.360  1.00  0.00           C  
ATOM   4122  HB  ILE D  55     -19.753  18.602  12.120  1.00  0.00           H  
ATOM   4123  CG2 ILE D  55     -18.843  19.782  10.740  1.00  0.00           C  
ATOM   4124 HG21 ILE D  55     -18.233  18.962  10.360  1.00  0.00           H  
ATOM   4125 HG22 ILE D  55     -18.953  20.562   9.990  1.00  0.00           H  
ATOM   4126 HG23 ILE D  55     -18.163  20.182  11.500  1.00  0.00           H  
ATOM   4127  CG1 ILE D  55     -21.043  20.342  11.970  1.00  0.00           C  
ATOM   4128 HG13 ILE D  55     -21.913  19.852  12.410  1.00  0.00           H  
ATOM   4129 HG12 ILE D  55     -21.483  21.082  11.300  1.00  0.00           H  
ATOM   4130  CD1 ILE D  55     -20.453  21.102  13.150  1.00  0.00           C  
ATOM   4131 HD11 ILE D  55     -20.353  20.442  14.010  1.00  0.00           H  
ATOM   4132 HD12 ILE D  55     -19.423  21.322  12.870  1.00  0.00           H  
ATOM   4133 HD13 ILE D  55     -21.013  21.982  13.470  1.00  0.00           H  
ATOM   4134  C   ILE D  55     -20.183  17.462   9.570  1.00  0.00           C  
ATOM   4135  O   ILE D  55     -19.873  17.782   8.430  1.00  0.00           O  
ATOM   4136  N   THR D  56     -19.883  16.262  10.080  1.00  0.00           N  
ATOM   4137  H   THR D  56     -20.113  16.022  11.040  1.00  0.00           H  
ATOM   4138  CA  THR D  56     -19.213  15.262   9.270  1.00  0.00           C  
ATOM   4139  HA  THR D  56     -18.403  15.822   8.810  1.00  0.00           H  
ATOM   4140  CB  THR D  56     -18.663  14.022   9.970  1.00  0.00           C  
ATOM   4141  HB  THR D  56     -19.463  13.352  10.310  1.00  0.00           H  
ATOM   4142  CG2 THR D  56     -17.643  13.342   9.060  1.00  0.00           C  
ATOM   4143 HG21 THR D  56     -17.443  12.352   9.490  1.00  0.00           H  
ATOM   4144 HG22 THR D  56     -18.063  13.142   8.070  1.00  0.00           H  
ATOM   4145 HG23 THR D  56     -16.723  13.912   9.010  1.00  0.00           H  
ATOM   4146  OG1 THR D  56     -17.873  14.322  11.090  1.00  0.00           O  
ATOM   4147  HG1 THR D  56     -18.503  14.482  11.790  1.00  0.00           H  
ATOM   4148  C   THR D  56     -20.103  14.822   8.120  1.00  0.00           C  
ATOM   4149  O   THR D  56     -19.653  14.992   6.990  1.00  0.00           O  
ATOM   4150  N   VAL D  57     -21.353  14.432   8.340  1.00  0.00           N  
ATOM   4151  H   VAL D  57     -21.693  14.262   9.270  1.00  0.00           H  
ATOM   4152  CA  VAL D  57     -22.173  14.032   7.210  1.00  0.00           C  
ATOM   4153  HA  VAL D  57     -21.673  13.172   6.760  1.00  0.00           H  
ATOM   4154  CB  VAL D  57     -23.353  13.332   7.880  1.00  0.00           C  
ATOM   4155  HB  VAL D  57     -23.753  14.002   8.640  1.00  0.00           H  
ATOM   4156  CG1 VAL D  57     -24.563  13.092   6.970  1.00  0.00           C  
ATOM   4157 HG11 VAL D  57     -24.393  12.212   6.350  1.00  0.00           H  
ATOM   4158 HG12 VAL D  57     -25.373  12.882   7.680  1.00  0.00           H  
ATOM   4159 HG13 VAL D  57     -24.773  14.052   6.520  1.00  0.00           H  
ATOM   4160  CG2 VAL D  57     -22.893  12.082   8.610  1.00  0.00           C  
ATOM   4161 HG21 VAL D  57     -23.803  11.662   9.030  1.00  0.00           H  
ATOM   4162 HG22 VAL D  57     -22.463  11.352   7.920  1.00  0.00           H  
ATOM   4163 HG23 VAL D  57     -22.283  12.382   9.470  1.00  0.00           H  
ATOM   4164  C   VAL D  57     -22.383  15.112   6.160  1.00  0.00           C  
ATOM   4165  O   VAL D  57     -22.583  14.712   5.010  1.00  0.00           O  
ATOM   4166  N   GLY D  58     -22.383  16.402   6.510  1.00  0.00           N  
ATOM   4167  H   GLY D  58     -22.473  16.582   7.500  1.00  0.00           H  
ATOM   4168  CA  GLY D  58     -22.353  17.512   5.580  1.00  0.00           C  
ATOM   4169  HA3 GLY D  58     -22.563  18.482   6.030  1.00  0.00           H  
ATOM   4170  HA2 GLY D  58     -23.103  17.352   4.800  1.00  0.00           H  
ATOM   4171  C   GLY D  58     -21.033  17.852   4.910  1.00  0.00           C  
ATOM   4172  O   GLY D  58     -21.143  18.052   3.710  1.00  0.00           O  
ATOM   4173  N   LEU D  59     -19.873  17.762   5.580  1.00  0.00           N  
ATOM   4174  H   LEU D  59     -19.973  17.682   6.580  1.00  0.00           H  
ATOM   4175  CA  LEU D  59     -18.553  17.802   4.980  1.00  0.00           C  
ATOM   4176  HA  LEU D  59     -18.433  18.812   4.590  1.00  0.00           H  
ATOM   4177  CB  LEU D  59     -17.503  17.602   6.080  1.00  0.00           C  
ATOM   4178  HB3 LEU D  59     -17.713  16.772   6.750  1.00  0.00           H  
ATOM   4179  HB2 LEU D  59     -17.483  18.582   6.570  1.00  0.00           H  
ATOM   4180  CG  LEU D  59     -16.083  17.332   5.590  1.00  0.00           C  
ATOM   4181  HG  LEU D  59     -16.073  16.432   4.980  1.00  0.00           H  
ATOM   4182  CD1 LEU D  59     -15.483  18.492   4.790  1.00  0.00           C  
ATOM   4183 HD11 LEU D  59     -15.903  18.662   3.800  1.00  0.00           H  
ATOM   4184 HD12 LEU D  59     -15.483  19.402   5.390  1.00  0.00           H  
ATOM   4185 HD13 LEU D  59     -14.463  18.192   4.540  1.00  0.00           H  
ATOM   4186  CD2 LEU D  59     -15.123  17.182   6.760  1.00  0.00           C  
ATOM   4187 HD21 LEU D  59     -15.383  16.282   7.330  1.00  0.00           H  
ATOM   4188 HD22 LEU D  59     -14.113  16.962   6.430  1.00  0.00           H  
ATOM   4189 HD23 LEU D  59     -15.163  17.992   7.490  1.00  0.00           H  
ATOM   4190  C   LEU D  59     -18.393  16.872   3.790  1.00  0.00           C  
ATOM   4191  O   LEU D  59     -17.983  17.402   2.760  1.00  0.00           O  
ATOM   4192  N   VAL D  60     -18.733  15.592   3.970  1.00  0.00           N  
ATOM   4193  H   VAL D  60     -19.223  15.332   4.820  1.00  0.00           H  
ATOM   4194  CA  VAL D  60     -18.453  14.622   2.930  1.00  0.00           C  
ATOM   4195  HA  VAL D  60     -17.433  14.742   2.570  1.00  0.00           H  
ATOM   4196  CB  VAL D  60     -18.533  13.182   3.420  1.00  0.00           C  
ATOM   4197  HB  VAL D  60     -18.283  12.552   2.560  1.00  0.00           H  
ATOM   4198  CG1 VAL D  60     -17.463  13.022   4.500  1.00  0.00           C  
ATOM   4199 HG11 VAL D  60     -17.383  12.032   4.950  1.00  0.00           H  
ATOM   4200 HG12 VAL D  60     -16.563  13.082   3.890  1.00  0.00           H  
ATOM   4201 HG13 VAL D  60     -17.533  13.762   5.300  1.00  0.00           H  
ATOM   4202  CG2 VAL D  60     -19.883  12.702   3.940  1.00  0.00           C  
ATOM   4203 HG21 VAL D  60     -20.233  13.222   4.830  1.00  0.00           H  
ATOM   4204 HG22 VAL D  60     -20.563  12.932   3.120  1.00  0.00           H  
ATOM   4205 HG23 VAL D  60     -19.733  11.642   4.160  1.00  0.00           H  
ATOM   4206  C   VAL D  60     -19.423  14.772   1.770  1.00  0.00           C  
ATOM   4207  O   VAL D  60     -19.233  14.372   0.620  1.00  0.00           O  
ATOM   4208  N   GLU D  61     -20.563  15.422   2.030  1.00  0.00           N  
ATOM   4209  H   GLU D  61     -20.673  15.812   2.950  1.00  0.00           H  
ATOM   4210  CA  GLU D  61     -21.513  15.682   0.960  1.00  0.00           C  
ATOM   4211  HA  GLU D  61     -21.763  14.812   0.360  1.00  0.00           H  
ATOM   4212  CB  GLU D  61     -22.833  16.082   1.610  1.00  0.00           C  
ATOM   4213  HB3 GLU D  61     -22.663  17.052   2.080  1.00  0.00           H  
ATOM   4214  HB2 GLU D  61     -23.043  15.342   2.390  1.00  0.00           H  
ATOM   4215  CG  GLU D  61     -23.953  16.142   0.580  1.00  0.00           C  
ATOM   4216  HG3 GLU D  61     -24.163  15.162   0.160  1.00  0.00           H  
ATOM   4217  HG2 GLU D  61     -23.603  16.872  -0.160  1.00  0.00           H  
ATOM   4218  CD  GLU D  61     -25.233  16.662   1.200  1.00  0.00           C  
ATOM   4219  OE1 GLU D  61     -25.773  17.692   0.730  1.00  0.00           O  
ATOM   4220  OE2 GLU D  61     -25.743  15.892   2.050  1.00  0.00           O  
ATOM   4221  C   GLU D  61     -20.983  16.752   0.010  1.00  0.00           C  
ATOM   4222  O   GLU D  61     -21.493  16.892  -1.100  1.00  0.00           O  
ATOM   4223  N   ALA D  62     -19.983  17.552   0.360  1.00  0.00           N  
ATOM   4224  H   ALA D  62     -19.623  17.472   1.310  1.00  0.00           H  
ATOM   4225  CA  ALA D  62     -19.423  18.542  -0.530  1.00  0.00           C  
ATOM   4226  HA  ALA D  62     -20.183  19.172  -0.990  1.00  0.00           H  
ATOM   4227  CB  ALA D  62     -18.283  19.292   0.160  1.00  0.00           C  
ATOM   4228  HB1 ALA D  62     -18.003  20.102  -0.510  1.00  0.00           H  
ATOM   4229  HB2 ALA D  62     -18.533  19.732   1.130  1.00  0.00           H  
ATOM   4230  HB3 ALA D  62     -17.453  18.592   0.230  1.00  0.00           H  
ATOM   4231  C   ALA D  62     -18.813  17.782  -1.700  1.00  0.00           C  
ATOM   4232  O   ALA D  62     -19.163  18.102  -2.830  1.00  0.00           O  
ATOM   4233  N   ALA D  63     -18.003  16.742  -1.460  1.00  0.00           N  
ATOM   4234  H   ALA D  63     -17.943  16.392  -0.520  1.00  0.00           H  
ATOM   4235  CA  ALA D  63     -17.423  15.972  -2.530  1.00  0.00           C  
ATOM   4236  HA  ALA D  63     -16.753  16.562  -3.160  1.00  0.00           H  
ATOM   4237  CB  ALA D  63     -16.543  14.882  -1.910  1.00  0.00           C  
ATOM   4238  HB1 ALA D  63     -16.183  14.182  -2.670  1.00  0.00           H  
ATOM   4239  HB2 ALA D  63     -15.623  15.372  -1.570  1.00  0.00           H  
ATOM   4240  HB3 ALA D  63     -16.973  14.372  -1.050  1.00  0.00           H  
ATOM   4241  C   ALA D  63     -18.493  15.302  -3.380  1.00  0.00           C  
ATOM   4242  O   ALA D  63     -18.423  15.332  -4.600  1.00  0.00           O  
ATOM   4243  N   TYR D  64     -19.493  14.692  -2.730  1.00  0.00           N  
ATOM   4244  H   TYR D  64     -19.283  14.492  -1.760  1.00  0.00           H  
ATOM   4245  CA  TYR D  64     -20.663  14.162  -3.410  1.00  0.00           C  
ATOM   4246  HA  TYR D  64     -20.333  13.352  -4.060  1.00  0.00           H  
ATOM   4247  CB  TYR D  64     -21.633  13.492  -2.440  1.00  0.00           C  
ATOM   4248  HB3 TYR D  64     -22.173  14.372  -2.090  1.00  0.00           H  
ATOM   4249  HB2 TYR D  64     -21.183  12.972  -1.600  1.00  0.00           H  
ATOM   4250  CG  TYR D  64     -22.593  12.512  -3.070  1.00  0.00           C  
ATOM   4251  CD1 TYR D  64     -22.073  11.462  -3.840  1.00  0.00           C  
ATOM   4252  HD1 TYR D  64     -21.003  11.442  -3.960  1.00  0.00           H  
ATOM   4253  CE1 TYR D  64     -22.873  10.542  -4.540  1.00  0.00           C  
ATOM   4254  HE1 TYR D  64     -22.373   9.782  -5.120  1.00  0.00           H  
ATOM   4255  CZ  TYR D  64     -24.263  10.662  -4.340  1.00  0.00           C  
ATOM   4256  OH  TYR D  64     -25.043   9.752  -4.980  1.00  0.00           O  
ATOM   4257  HH  TYR D  64     -24.583   9.062  -5.470  1.00  0.00           H  
ATOM   4258  CE2 TYR D  64     -24.773  11.732  -3.570  1.00  0.00           C  
ATOM   4259  HE2 TYR D  64     -25.853  11.812  -3.580  1.00  0.00           H  
ATOM   4260  CD2 TYR D  64     -23.973  12.682  -2.920  1.00  0.00           C  
ATOM   4261  HD2 TYR D  64     -24.363  13.492  -2.320  1.00  0.00           H  
ATOM   4262  C   TYR D  64     -21.323  15.222  -4.280  1.00  0.00           C  
ATOM   4263  O   TYR D  64     -21.463  14.922  -5.470  1.00  0.00           O  
ATOM   4264  N   PHE D  65     -21.653  16.442  -3.860  1.00  0.00           N  
ATOM   4265  H   PHE D  65     -21.493  16.642  -2.880  1.00  0.00           H  
ATOM   4266  CA  PHE D  65     -22.353  17.422  -4.670  1.00  0.00           C  
ATOM   4267  HA  PHE D  65     -23.233  16.922  -5.070  1.00  0.00           H  
ATOM   4268  CB  PHE D  65     -22.803  18.592  -3.800  1.00  0.00           C  
ATOM   4269  HB3 PHE D  65     -22.163  19.462  -3.910  1.00  0.00           H  
ATOM   4270  HB2 PHE D  65     -22.903  18.252  -2.770  1.00  0.00           H  
ATOM   4271  CG  PHE D  65     -24.233  18.982  -4.090  1.00  0.00           C  
ATOM   4272  CD1 PHE D  65     -25.273  18.422  -3.330  1.00  0.00           C  
ATOM   4273  HD1 PHE D  65     -25.123  17.732  -2.510  1.00  0.00           H  
ATOM   4274  CE1 PHE D  65     -26.593  18.682  -3.720  1.00  0.00           C  
ATOM   4275  HE1 PHE D  65     -27.353  18.062  -3.280  1.00  0.00           H  
ATOM   4276  CZ  PHE D  65     -26.863  19.702  -4.640  1.00  0.00           C  
ATOM   4277  HZ  PHE D  65     -27.883  20.022  -4.820  1.00  0.00           H  
ATOM   4278  CE2 PHE D  65     -25.833  20.332  -5.350  1.00  0.00           C  
ATOM   4279  HE2 PHE D  65     -26.023  21.122  -6.060  1.00  0.00           H  
ATOM   4280  CD2 PHE D  65     -24.523  19.892  -5.110  1.00  0.00           C  
ATOM   4281  HD2 PHE D  65     -23.703  20.302  -5.670  1.00  0.00           H  
ATOM   4282  C   PHE D  65     -21.523  18.022  -5.800  1.00  0.00           C  
ATOM   4283  O   PHE D  65     -22.143  18.392  -6.800  1.00  0.00           O  
ATOM   4284  N   ILE D  66     -20.193  18.012  -5.730  1.00  0.00           N  
ATOM   4285  H   ILE D  66     -19.743  17.692  -4.890  1.00  0.00           H  
ATOM   4286  CA  ILE D  66     -19.383  18.452  -6.850  1.00  0.00           C  
ATOM   4287  HA  ILE D  66     -19.893  19.232  -7.420  1.00  0.00           H  
ATOM   4288  CB  ILE D  66     -18.083  19.072  -6.350  1.00  0.00           C  
ATOM   4289  HB  ILE D  66     -17.533  18.382  -5.720  1.00  0.00           H  
ATOM   4290  CG2 ILE D  66     -17.153  19.382  -7.530  1.00  0.00           C  
ATOM   4291 HG21 ILE D  66     -16.653  18.482  -7.890  1.00  0.00           H  
ATOM   4292 HG22 ILE D  66     -17.703  19.782  -8.380  1.00  0.00           H  
ATOM   4293 HG23 ILE D  66     -16.373  20.082  -7.230  1.00  0.00           H  
ATOM   4294  CG1 ILE D  66     -18.313  20.342  -5.520  1.00  0.00           C  
ATOM   4295 HG13 ILE D  66     -19.143  20.202  -4.820  1.00  0.00           H  
ATOM   4296 HG12 ILE D  66     -18.453  21.192  -6.180  1.00  0.00           H  
ATOM   4297  CD1 ILE D  66     -17.133  20.732  -4.650  1.00  0.00           C  
ATOM   4298 HD11 ILE D  66     -16.743  19.852  -4.150  1.00  0.00           H  
ATOM   4299 HD12 ILE D  66     -16.333  21.222  -5.220  1.00  0.00           H  
ATOM   4300 HD13 ILE D  66     -17.493  21.522  -3.980  1.00  0.00           H  
ATOM   4301  C   ILE D  66     -19.143  17.332  -7.850  1.00  0.00           C  
ATOM   4302  O   ILE D  66     -19.243  17.492  -9.060  1.00  0.00           O  
ATOM   4303  N   ASN D  67     -19.053  16.092  -7.360  1.00  0.00           N  
ATOM   4304  H   ASN D  67     -18.873  15.962  -6.380  1.00  0.00           H  
ATOM   4305  CA  ASN D  67     -19.113  14.932  -8.240  1.00  0.00           C  
ATOM   4306  HA  ASN D  67     -18.483  14.992  -9.120  1.00  0.00           H  
ATOM   4307  CB  ASN D  67     -18.703  13.702  -7.420  1.00  0.00           C  
ATOM   4308  HB3 ASN D  67     -18.973  12.762  -7.900  1.00  0.00           H  
ATOM   4309  HB2 ASN D  67     -19.243  13.822  -6.480  1.00  0.00           H  
ATOM   4310  CG  ASN D  67     -17.193  13.702  -7.230  1.00  0.00           C  
ATOM   4311  OD1 ASN D  67     -16.503  14.702  -7.020  1.00  0.00           O  
ATOM   4312  ND2 ASN D  67     -16.523  12.552  -7.350  1.00  0.00           N  
ATOM   4313 HD21 ASN D  67     -17.063  11.812  -7.770  1.00  0.00           H  
ATOM   4314 HD22 ASN D  67     -15.533  12.522  -7.190  1.00  0.00           H  
ATOM   4315  C   ASN D  67     -20.433  14.692  -8.950  1.00  0.00           C  
ATOM   4316  O   ASN D  67     -20.383  14.192 -10.070  1.00  0.00           O  
ATOM   4317  N   LEU D  68     -21.583  15.052  -8.360  1.00  0.00           N  
ATOM   4318  H   LEU D  68     -21.473  15.462  -7.440  1.00  0.00           H  
ATOM   4319  CA  LEU D  68     -22.883  15.202  -8.970  1.00  0.00           C  
ATOM   4320  HA  LEU D  68     -23.103  14.252  -9.470  1.00  0.00           H  
ATOM   4321  CB  LEU D  68     -23.903  15.322  -7.840  1.00  0.00           C  
ATOM   4322  HB3 LEU D  68     -23.743  16.312  -7.430  1.00  0.00           H  
ATOM   4323  HB2 LEU D  68     -23.633  14.572  -7.090  1.00  0.00           H  
ATOM   4324  CG  LEU D  68     -25.393  15.112  -8.060  1.00  0.00           C  
ATOM   4325  HG  LEU D  68     -25.573  14.602  -9.000  1.00  0.00           H  
ATOM   4326  CD1 LEU D  68     -25.983  14.372  -6.860  1.00  0.00           C  
ATOM   4327 HD11 LEU D  68     -25.873  14.952  -5.940  1.00  0.00           H  
ATOM   4328 HD12 LEU D  68     -27.033  14.252  -7.130  1.00  0.00           H  
ATOM   4329 HD13 LEU D  68     -25.463  13.412  -6.750  1.00  0.00           H  
ATOM   4330  CD2 LEU D  68     -26.033  16.492  -8.160  1.00  0.00           C  
ATOM   4331 HD21 LEU D  68     -27.103  16.352  -8.360  1.00  0.00           H  
ATOM   4332 HD22 LEU D  68     -26.093  17.142  -7.290  1.00  0.00           H  
ATOM   4333 HD23 LEU D  68     -25.563  17.032  -8.980  1.00  0.00           H  
ATOM   4334  C   LEU D  68     -22.903  16.332  -9.990  1.00  0.00           C  
ATOM   4335  O   LEU D  68     -23.263  16.132 -11.140  1.00  0.00           O  
ATOM   4336  N   ALA D  69     -22.343  17.522  -9.720  1.00  0.00           N  
ATOM   4337  H   ALA D  69     -22.043  17.752  -8.780  1.00  0.00           H  
ATOM   4338  CA  ALA D  69     -22.243  18.582 -10.700  1.00  0.00           C  
ATOM   4339  HA  ALA D  69     -23.273  18.772 -11.010  1.00  0.00           H  
ATOM   4340  CB  ALA D  69     -21.643  19.852 -10.090  1.00  0.00           C  
ATOM   4341  HB1 ALA D  69     -20.573  19.662  -9.980  1.00  0.00           H  
ATOM   4342  HB2 ALA D  69     -21.933  20.692 -10.710  1.00  0.00           H  
ATOM   4343  HB3 ALA D  69     -22.043  19.922  -9.080  1.00  0.00           H  
ATOM   4344  C   ALA D  69     -21.393  18.322 -11.930  1.00  0.00           C  
ATOM   4345  O   ALA D  69     -21.903  18.632 -13.000  1.00  0.00           O  
ATOM   4346  N   PHE D  70     -20.183  17.752 -11.890  1.00  0.00           N  
ATOM   4347  H   PHE D  70     -19.743  17.532 -11.010  1.00  0.00           H  
ATOM   4348  CA  PHE D  70     -19.403  17.582 -13.100  1.00  0.00           C  
ATOM   4349  HA  PHE D  70     -19.573  18.492 -13.660  1.00  0.00           H  
ATOM   4350  CB  PHE D  70     -17.903  17.442 -12.860  1.00  0.00           C  
ATOM   4351  HB3 PHE D  70     -17.433  16.952 -13.720  1.00  0.00           H  
ATOM   4352  HB2 PHE D  70     -17.783  16.852 -11.950  1.00  0.00           H  
ATOM   4353  CG  PHE D  70     -17.113  18.722 -12.780  1.00  0.00           C  
ATOM   4354  CD1 PHE D  70     -17.053  19.482 -13.950  1.00  0.00           C  
ATOM   4355  HD1 PHE D  70     -17.393  19.072 -14.890  1.00  0.00           H  
ATOM   4356  CE1 PHE D  70     -16.693  20.832 -13.880  1.00  0.00           C  
ATOM   4357  HE1 PHE D  70     -16.653  21.412 -14.790  1.00  0.00           H  
ATOM   4358  CZ  PHE D  70     -16.253  21.412 -12.680  1.00  0.00           C  
ATOM   4359  HZ  PHE D  70     -15.913  22.442 -12.730  1.00  0.00           H  
ATOM   4360  CE2 PHE D  70     -16.223  20.572 -11.560  1.00  0.00           C  
ATOM   4361  HE2 PHE D  70     -15.853  20.922 -10.610  1.00  0.00           H  
ATOM   4362  CD2 PHE D  70     -16.613  19.232 -11.570  1.00  0.00           C  
ATOM   4363  HD2 PHE D  70     -16.633  18.672 -10.640  1.00  0.00           H  
ATOM   4364  C   PHE D  70     -19.853  16.412 -13.970  1.00  0.00           C  
ATOM   4365  O   PHE D  70     -19.813  16.512 -15.190  1.00  0.00           O  
ATOM   4366  N   MET D  71     -20.523  15.442 -13.330  1.00  0.00           N  
ATOM   4367  H   MET D  71     -20.443  15.322 -12.340  1.00  0.00           H  
ATOM   4368  CA  MET D  71     -21.243  14.402 -14.040  1.00  0.00           C  
ATOM   4369  HA  MET D  71     -20.503  13.922 -14.680  1.00  0.00           H  
ATOM   4370  CB  MET D  71     -21.733  13.382 -13.030  1.00  0.00           C  
ATOM   4371  HB3 MET D  71     -22.293  14.022 -12.350  1.00  0.00           H  
ATOM   4372  HB2 MET D  71     -20.923  13.032 -12.400  1.00  0.00           H  
ATOM   4373  CG  MET D  71     -22.643  12.232 -13.500  1.00  0.00           C  
ATOM   4374  HG3 MET D  71     -22.513  11.352 -12.880  1.00  0.00           H  
ATOM   4375  HG2 MET D  71     -22.323  11.992 -14.510  1.00  0.00           H  
ATOM   4376  SD  MET D  71     -24.403  12.592 -13.700  1.00  0.00           S  
ATOM   4377  CE  MET D  71     -24.933  12.942 -12.000  1.00  0.00           C  
ATOM   4378  HE1 MET D  71     -24.093  13.412 -11.500  1.00  0.00           H  
ATOM   4379  HE2 MET D  71     -25.763  13.652 -12.070  1.00  0.00           H  
ATOM   4380  HE3 MET D  71     -25.153  11.962 -11.580  1.00  0.00           H  
ATOM   4381  C   MET D  71     -22.353  14.912 -14.950  1.00  0.00           C  
ATOM   4382  O   MET D  71     -22.393  14.612 -16.140  1.00  0.00           O  
ATOM   4383  N   ALA D  72     -23.173  15.802 -14.370  1.00  0.00           N  
ATOM   4384  H   ALA D  72     -22.953  16.052 -13.420  1.00  0.00           H  
ATOM   4385  CA  ALA D  72     -24.353  16.342 -15.020  1.00  0.00           C  
ATOM   4386  HA  ALA D  72     -24.923  15.572 -15.550  1.00  0.00           H  
ATOM   4387  CB  ALA D  72     -25.353  16.912 -14.020  1.00  0.00           C  
ATOM   4388  HB1 ALA D  72     -26.293  17.162 -14.510  1.00  0.00           H  
ATOM   4389  HB2 ALA D  72     -25.563  16.172 -13.240  1.00  0.00           H  
ATOM   4390  HB3 ALA D  72     -24.913  17.822 -13.610  1.00  0.00           H  
ATOM   4391  C   ALA D  72     -23.843  17.322 -16.070  1.00  0.00           C  
ATOM   4392  O   ALA D  72     -24.363  17.352 -17.180  1.00  0.00           O  
ATOM   4393  N   LEU D  73     -22.773  18.072 -15.800  1.00  0.00           N  
ATOM   4394  H   LEU D  73     -22.423  18.092 -14.850  1.00  0.00           H  
ATOM   4395  CA  LEU D  73     -22.113  18.862 -16.820  1.00  0.00           C  
ATOM   4396  HA  LEU D  73     -22.873  19.532 -17.230  1.00  0.00           H  
ATOM   4397  CB  LEU D  73     -21.043  19.692 -16.120  1.00  0.00           C  
ATOM   4398  HB3 LEU D  73     -20.163  19.112 -15.830  1.00  0.00           H  
ATOM   4399  HB2 LEU D  73     -21.493  19.952 -15.160  1.00  0.00           H  
ATOM   4400  CG  LEU D  73     -20.583  20.932 -16.890  1.00  0.00           C  
ATOM   4401  HG  LEU D  73     -20.443  20.722 -17.950  1.00  0.00           H  
ATOM   4402  CD1 LEU D  73     -21.493  22.152 -16.840  1.00  0.00           C  
ATOM   4403 HD11 LEU D  73     -22.463  22.032 -17.330  1.00  0.00           H  
ATOM   4404 HD12 LEU D  73     -21.633  22.412 -15.790  1.00  0.00           H  
ATOM   4405 HD13 LEU D  73     -20.963  22.872 -17.460  1.00  0.00           H  
ATOM   4406  CD2 LEU D  73     -19.193  21.342 -16.410  1.00  0.00           C  
ATOM   4407 HD21 LEU D  73     -18.723  22.072 -17.060  1.00  0.00           H  
ATOM   4408 HD22 LEU D  73     -19.123  21.802 -15.420  1.00  0.00           H  
ATOM   4409 HD23 LEU D  73     -18.533  20.482 -16.530  1.00  0.00           H  
ATOM   4410  C   LEU D  73     -21.623  18.092 -18.030  1.00  0.00           C  
ATOM   4411  O   LEU D  73     -21.803  18.532 -19.170  1.00  0.00           O  
ATOM   4412  N   PHE D  74     -21.003  16.922 -17.850  1.00  0.00           N  
ATOM   4413  H   PHE D  74     -20.743  16.662 -16.910  1.00  0.00           H  
ATOM   4414  CA  PHE D  74     -20.473  16.142 -18.940  1.00  0.00           C  
ATOM   4415  HA  PHE D  74     -19.753  16.772 -19.470  1.00  0.00           H  
ATOM   4416  CB  PHE D  74     -19.753  14.892 -18.420  1.00  0.00           C  
ATOM   4417  HB3 PHE D  74     -19.303  14.352 -19.240  1.00  0.00           H  
ATOM   4418  HB2 PHE D  74     -20.513  14.252 -17.970  1.00  0.00           H  
ATOM   4419  CG  PHE D  74     -18.603  15.102 -17.470  1.00  0.00           C  
ATOM   4420  CD1 PHE D  74     -18.253  14.052 -16.610  1.00  0.00           C  
ATOM   4421  HD1 PHE D  74     -18.993  13.292 -16.410  1.00  0.00           H  
ATOM   4422  CE1 PHE D  74     -17.063  14.132 -15.880  1.00  0.00           C  
ATOM   4423  HE1 PHE D  74     -16.783  13.312 -15.230  1.00  0.00           H  
ATOM   4424  CZ  PHE D  74     -16.243  15.262 -16.020  1.00  0.00           C  
ATOM   4425  HZ  PHE D  74     -15.303  15.332 -15.500  1.00  0.00           H  
ATOM   4426  CE2 PHE D  74     -16.623  16.312 -16.860  1.00  0.00           C  
ATOM   4427  HE2 PHE D  74     -16.093  17.242 -16.880  1.00  0.00           H  
ATOM   4428  CD2 PHE D  74     -17.783  16.222 -17.650  1.00  0.00           C  
ATOM   4429  HD2 PHE D  74     -18.093  17.042 -18.290  1.00  0.00           H  
ATOM   4430  C   PHE D  74     -21.543  15.642 -19.890  1.00  0.00           C  
ATOM   4431  O   PHE D  74     -21.223  15.502 -21.070  1.00  0.00           O  
ATOM   4432  N   VAL D  75     -22.773  15.402 -19.430  1.00  0.00           N  
ATOM   4433  H   VAL D  75     -22.983  15.812 -18.530  1.00  0.00           H  
ATOM   4434  CA  VAL D  75     -23.773  14.872 -20.340  1.00  0.00           C  
ATOM   4435  HA  VAL D  75     -23.263  14.362 -21.160  1.00  0.00           H  
ATOM   4436  CB  VAL D  75     -24.683  13.832 -19.710  1.00  0.00           C  
ATOM   4437  HB  VAL D  75     -25.333  13.372 -20.460  1.00  0.00           H  
ATOM   4438  CG1 VAL D  75     -23.933  12.602 -19.220  1.00  0.00           C  
ATOM   4439 HG11 VAL D  75     -23.473  12.762 -18.240  1.00  0.00           H  
ATOM   4440 HG12 VAL D  75     -24.733  11.872 -19.090  1.00  0.00           H  
ATOM   4441 HG13 VAL D  75     -23.263  12.262 -20.010  1.00  0.00           H  
ATOM   4442  CG2 VAL D  75     -25.623  14.332 -18.610  1.00  0.00           C  
ATOM   4443 HG21 VAL D  75     -25.023  14.642 -17.750  1.00  0.00           H  
ATOM   4444 HG22 VAL D  75     -26.193  15.202 -18.920  1.00  0.00           H  
ATOM   4445 HG23 VAL D  75     -26.223  13.522 -18.180  1.00  0.00           H  
ATOM   4446  C   VAL D  75     -24.593  15.892 -21.130  1.00  0.00           C  
ATOM   4447  O   VAL D  75     -24.903  15.622 -22.280  1.00  0.00           O  
ATOM   4448  N   PHE D  76     -25.003  16.942 -20.420  1.00  0.00           N  
ATOM   4449  H   PHE D  76     -24.713  17.082 -19.470  1.00  0.00           H  
ATOM   4450  CA  PHE D  76     -25.613  18.122 -21.000  1.00  0.00           C  
ATOM   4451  HA  PHE D  76     -26.383  17.772 -21.690  1.00  0.00           H  
ATOM   4452  CB  PHE D  76     -26.533  18.832 -20.000  1.00  0.00           C  
ATOM   4453  HB3 PHE D  76     -27.003  19.672 -20.520  1.00  0.00           H  
ATOM   4454  HB2 PHE D  76     -25.913  19.202 -19.180  1.00  0.00           H  
ATOM   4455  CG  PHE D  76     -27.643  18.032 -19.370  1.00  0.00           C  
ATOM   4456  CD1 PHE D  76     -28.843  17.732 -20.020  1.00  0.00           C  
ATOM   4457  HD1 PHE D  76     -28.973  18.142 -21.010  1.00  0.00           H  
ATOM   4458  CE1 PHE D  76     -29.823  16.942 -19.410  1.00  0.00           C  
ATOM   4459  HE1 PHE D  76     -30.683  16.672 -20.010  1.00  0.00           H  
ATOM   4460  CZ  PHE D  76     -29.643  16.472 -18.110  1.00  0.00           C  
ATOM   4461  HZ  PHE D  76     -30.343  15.822 -17.590  1.00  0.00           H  
ATOM   4462  CE2 PHE D  76     -28.473  16.832 -17.430  1.00  0.00           C  
ATOM   4463  HE2 PHE D  76     -28.363  16.512 -16.410  1.00  0.00           H  
ATOM   4464  CD2 PHE D  76     -27.513  17.662 -18.020  1.00  0.00           C  
ATOM   4465  HD2 PHE D  76     -26.633  17.982 -17.480  1.00  0.00           H  
ATOM   4466  C   PHE D  76     -24.733  19.172 -21.660  1.00  0.00           C  
ATOM   4467  O   PHE D  76     -25.293  19.902 -22.470  1.00  0.00           O  
ATOM   4468  N   ALA D  77     -23.433  19.302 -21.380  1.00  0.00           N  
ATOM   4469  H   ALA D  77     -23.063  18.762 -20.610  1.00  0.00           H  
ATOM   4470  CA  ALA D  77     -22.553  20.302 -21.950  1.00  0.00           C  
ATOM   4471  HA  ALA D  77     -22.813  20.622 -22.970  1.00  0.00           H  
ATOM   4472  CB  ALA D  77     -22.773  21.552 -21.110  1.00  0.00           C  
ATOM   4473  HB1 ALA D  77     -23.823  21.832 -21.010  1.00  0.00           H  
ATOM   4474  HB2 ALA D  77     -22.203  21.402 -20.190  1.00  0.00           H  
ATOM   4475  HB3 ALA D  77     -22.213  22.322 -21.640  1.00  0.00           H  
ATOM   4476  C   ALA D  77     -21.103  19.842 -21.960  1.00  0.00           C  
ATOM   4477  O   ALA D  77     -20.173  20.462 -21.470  1.00  0.00           O  
ATOM   4478  N   THR D  78     -20.943  18.632 -22.500  1.00  0.00           N  
ATOM   4479  H   THR D  78     -21.783  18.272 -22.920  1.00  0.00           H  
ATOM   4480  CA  THR D  78     -19.703  17.902 -22.710  1.00  0.00           C  
ATOM   4481  HA  THR D  78     -19.613  17.342 -21.780  1.00  0.00           H  
ATOM   4482  CB  THR D  78     -19.893  16.882 -23.830  1.00  0.00           C  
ATOM   4483  HB  THR D  78     -19.823  17.352 -24.820  1.00  0.00           H  
ATOM   4484  CG2 THR D  78     -18.993  15.662 -23.680  1.00  0.00           C  
ATOM   4485 HG21 THR D  78     -17.953  15.892 -23.910  1.00  0.00           H  
ATOM   4486 HG22 THR D  78     -19.203  15.182 -22.720  1.00  0.00           H  
ATOM   4487 HG23 THR D  78     -19.213  14.952 -24.480  1.00  0.00           H  
ATOM   4488  OG1 THR D  78     -21.173  16.302 -23.800  1.00  0.00           O  
ATOM   4489  HG1 THR D  78     -21.413  16.022 -22.910  1.00  0.00           H  
ATOM   4490  C   THR D  78     -18.463  18.742 -22.960  1.00  0.00           C  
ATOM   4491  O   THR D  78     -18.403  19.442 -23.980  1.00  0.00           O  
ATOM   4492  N   PRO D  79     -17.413  18.762 -22.140  1.00  0.00           N  
ATOM   4493  CD  PRO D  79     -17.413  18.252 -20.780  1.00  0.00           C  
ATOM   4494  HD3 PRO D  79     -17.033  17.232 -20.750  1.00  0.00           H  
ATOM   4495  HD2 PRO D  79     -18.433  18.392 -20.430  1.00  0.00           H  
ATOM   4496  CG  PRO D  79     -16.423  19.202 -20.120  1.00  0.00           C  
ATOM   4497  HG3 PRO D  79     -15.993  18.852 -19.180  1.00  0.00           H  
ATOM   4498  HG2 PRO D  79     -16.793  20.232 -20.100  1.00  0.00           H  
ATOM   4499  CB  PRO D  79     -15.283  19.252 -21.140  1.00  0.00           C  
ATOM   4500  HB3 PRO D  79     -14.653  18.362 -21.040  1.00  0.00           H  
ATOM   4501  HB2 PRO D  79     -14.793  20.202 -20.930  1.00  0.00           H  
ATOM   4502  CA  PRO D  79     -16.093  19.282 -22.430  1.00  0.00           C  
ATOM   4503  HA  PRO D  79     -16.113  20.342 -22.700  1.00  0.00           H  
ATOM   4504  C   PRO D  79     -15.473  18.452 -23.550  1.00  0.00           C  
ATOM   4505  O   PRO D  79     -15.853  17.302 -23.790  1.00  0.00           O  
ATOM   4506  N   VAL D  80     -14.453  18.982 -24.230  1.00  0.00           N  
ATOM   4507  H   VAL D  80     -14.313  19.982 -24.170  1.00  0.00           H  
ATOM   4508  CA  VAL D  80     -13.643  18.302 -25.220  1.00  0.00           C  
ATOM   4509  HA  VAL D  80     -13.153  19.142 -25.710  1.00  0.00           H  
ATOM   4510  CB  VAL D  80     -12.493  17.512 -24.590  1.00  0.00           C  
ATOM   4511  HB  VAL D  80     -11.843  17.242 -25.420  1.00  0.00           H  
ATOM   4512  CG1 VAL D  80     -11.633  18.412 -23.710  1.00  0.00           C  
ATOM   4513 HG11 VAL D  80     -12.263  18.762 -22.890  1.00  0.00           H  
ATOM   4514 HG12 VAL D  80     -10.743  17.942 -23.310  1.00  0.00           H  
ATOM   4515 HG13 VAL D  80     -11.303  19.332 -24.210  1.00  0.00           H  
ATOM   4516  CG2 VAL D  80     -12.943  16.282 -23.810  1.00  0.00           C  
ATOM   4517 HG21 VAL D  80     -12.053  15.762 -23.460  1.00  0.00           H  
ATOM   4518 HG22 VAL D  80     -13.613  16.542 -22.990  1.00  0.00           H  
ATOM   4519 HG23 VAL D  80     -13.413  15.562 -24.480  1.00  0.00           H  
ATOM   4520  C   VAL D  80     -14.423  17.672 -26.360  1.00  0.00           C  
ATOM   4521  O   VAL D  80     -13.883  16.832 -27.080  1.00  0.00           O  
ATOM   4522  N   LYS D  81     -15.713  18.012 -26.510  1.00  0.00           N  
ATOM   4523  H   LYS D  81     -16.113  18.562 -25.770  1.00  0.00           H  
ATOM   4524  CA  LYS D  81     -16.613  17.722 -27.600  1.00  0.00           C  
ATOM   4525  HA  LYS D  81     -16.113  17.062 -28.310  1.00  0.00           H  
ATOM   4526  CB  LYS D  81     -17.813  16.982 -27.020  1.00  0.00           C  
ATOM   4527  HB3 LYS D  81     -18.413  17.732 -26.500  1.00  0.00           H  
ATOM   4528  HB2 LYS D  81     -17.503  16.262 -26.260  1.00  0.00           H  
ATOM   4529  CG  LYS D  81     -18.553  16.292 -28.160  1.00  0.00           C  
ATOM   4530  HG3 LYS D  81     -17.873  15.682 -28.740  1.00  0.00           H  
ATOM   4531  HG2 LYS D  81     -18.903  17.112 -28.790  1.00  0.00           H  
ATOM   4532  CD  LYS D  81     -19.723  15.382 -27.770  1.00  0.00           C  
ATOM   4533  HD3 LYS D  81     -20.353  16.082 -27.220  1.00  0.00           H  
ATOM   4534  HD2 LYS D  81     -19.383  14.622 -27.070  1.00  0.00           H  
ATOM   4535  CE  LYS D  81     -20.473  14.862 -28.990  1.00  0.00           C  
ATOM   4536  HE3 LYS D  81     -21.033  13.972 -28.700  1.00  0.00           H  
ATOM   4537  HE2 LYS D  81     -19.743  14.472 -29.700  1.00  0.00           H  
ATOM   4538  NZ  LYS D  81     -21.433  15.702 -29.720  1.00  0.00           N  
ATOM   4539  HZ1 LYS D  81     -21.503  15.452 -30.700  1.00  0.00           H  
ATOM   4540  HZ2 LYS D  81     -22.393  15.592 -29.410  1.00  0.00           H  
ATOM   4541  HZ3 LYS D  81     -21.223  16.682 -29.640  1.00  0.00           H  
ATOM   4542  C   LYS D  81     -16.883  18.942 -28.470  1.00  0.00           C  
ATOM   4543  O   LYS D  81     -17.033  18.762 -29.700  1.00  0.00           O  
ATOM   4544  OXT LYS D  81     -16.983  20.042 -27.880  1.00  0.00           O  
ATOM   4545  N   ASP E   2     -26.743   5.892 -31.060  1.00  0.00           N  
ATOM   4546  H   ASP E   2     -26.743   6.002 -30.060  1.00  0.00           H  
ATOM   4547  H2  ASP E   2     -26.973   6.732 -31.570  1.00  0.00           H  
ATOM   4548  H3  ASP E   2     -27.503   5.262 -31.240  1.00  0.00           H  
ATOM   4549  CA  ASP E   2     -25.553   5.272 -31.680  1.00  0.00           C  
ATOM   4550  HA  ASP E   2     -25.993   4.822 -32.570  1.00  0.00           H  
ATOM   4551  CB  ASP E   2     -24.463   6.272 -32.060  1.00  0.00           C  
ATOM   4552  HB3 ASP E   2     -24.403   7.022 -31.270  1.00  0.00           H  
ATOM   4553  HB2 ASP E   2     -24.673   6.842 -32.970  1.00  0.00           H  
ATOM   4554  CG  ASP E   2     -23.123   5.572 -32.240  1.00  0.00           C  
ATOM   4555  OD1 ASP E   2     -22.843   5.232 -33.410  1.00  0.00           O  
ATOM   4556  OD2 ASP E   2     -22.373   5.362 -31.270  1.00  0.00           O  
ATOM   4557  C   ASP E   2     -24.993   4.252 -30.710  1.00  0.00           C  
ATOM   4558  O   ASP E   2     -24.833   4.632 -29.550  1.00  0.00           O  
ATOM   4559  N   PRO E   3     -24.653   3.042 -31.160  1.00  0.00           N  
ATOM   4560  CD  PRO E   3     -24.733   2.672 -32.560  1.00  0.00           C  
ATOM   4561  HD3 PRO E   3     -23.863   3.042 -33.110  1.00  0.00           H  
ATOM   4562  HD2 PRO E   3     -25.623   3.072 -33.050  1.00  0.00           H  
ATOM   4563  CG  PRO E   3     -24.713   1.142 -32.590  1.00  0.00           C  
ATOM   4564  HG3 PRO E   3     -24.343   0.762 -33.540  1.00  0.00           H  
ATOM   4565  HG2 PRO E   3     -25.643   0.662 -32.300  1.00  0.00           H  
ATOM   4566  CB  PRO E   3     -23.893   0.802 -31.350  1.00  0.00           C  
ATOM   4567  HB3 PRO E   3     -22.853   0.992 -31.610  1.00  0.00           H  
ATOM   4568  HB2 PRO E   3     -24.113  -0.158 -30.900  1.00  0.00           H  
ATOM   4569  CA  PRO E   3     -24.203   1.922 -30.360  1.00  0.00           C  
ATOM   4570  HA  PRO E   3     -25.063   1.622 -29.770  1.00  0.00           H  
ATOM   4571  C   PRO E   3     -23.083   2.202 -29.380  1.00  0.00           C  
ATOM   4572  O   PRO E   3     -23.133   1.702 -28.250  1.00  0.00           O  
ATOM   4573  N   THR E   4     -22.143   3.102 -29.680  1.00  0.00           N  
ATOM   4574  H   THR E   4     -22.133   3.602 -30.560  1.00  0.00           H  
ATOM   4575  CA  THR E   4     -21.133   3.482 -28.720  1.00  0.00           C  
ATOM   4576  HA  THR E   4     -20.703   2.602 -28.220  1.00  0.00           H  
ATOM   4577  CB  THR E   4     -19.923   4.072 -29.430  1.00  0.00           C  
ATOM   4578  HB  THR E   4     -19.033   4.202 -28.810  1.00  0.00           H  
ATOM   4579  CG2 THR E   4     -19.363   3.242 -30.580  1.00  0.00           C  
ATOM   4580 HG21 THR E   4     -19.103   2.252 -30.210  1.00  0.00           H  
ATOM   4581 HG22 THR E   4     -20.143   3.042 -31.310  1.00  0.00           H  
ATOM   4582 HG23 THR E   4     -18.453   3.742 -30.940  1.00  0.00           H  
ATOM   4583  OG1 THR E   4     -20.143   5.362 -29.950  1.00  0.00           O  
ATOM   4584  HG1 THR E   4     -21.003   5.382 -30.380  1.00  0.00           H  
ATOM   4585  C   THR E   4     -21.703   4.382 -27.630  1.00  0.00           C  
ATOM   4586  O   THR E   4     -21.293   4.112 -26.510  1.00  0.00           O  
ATOM   4587  N   ILE E   5     -22.573   5.352 -27.950  1.00  0.00           N  
ATOM   4588  H   ILE E   5     -22.903   5.322 -28.910  1.00  0.00           H  
ATOM   4589  CA  ILE E   5     -23.213   6.082 -26.880  1.00  0.00           C  
ATOM   4590  HA  ILE E   5     -22.473   6.532 -26.210  1.00  0.00           H  
ATOM   4591  CB  ILE E   5     -24.033   7.212 -27.500  1.00  0.00           C  
ATOM   4592  HB  ILE E   5     -24.923   6.812 -27.980  1.00  0.00           H  
ATOM   4593  CG2 ILE E   5     -24.543   8.092 -26.370  1.00  0.00           C  
ATOM   4594 HG21 ILE E   5     -25.323   8.792 -26.670  1.00  0.00           H  
ATOM   4595 HG22 ILE E   5     -25.013   7.572 -25.540  1.00  0.00           H  
ATOM   4596 HG23 ILE E   5     -23.693   8.632 -25.940  1.00  0.00           H  
ATOM   4597  CG1 ILE E   5     -23.233   8.152 -28.400  1.00  0.00           C  
ATOM   4598 HG13 ILE E   5     -22.743   7.472 -29.090  1.00  0.00           H  
ATOM   4599 HG12 ILE E   5     -22.453   8.672 -27.830  1.00  0.00           H  
ATOM   4600  CD1 ILE E   5     -24.033   9.092 -29.300  1.00  0.00           C  
ATOM   4601 HD11 ILE E   5     -24.823   8.612 -29.880  1.00  0.00           H  
ATOM   4602 HD12 ILE E   5     -24.393   9.932 -28.710  1.00  0.00           H  
ATOM   4603 HD13 ILE E   5     -23.283   9.422 -30.010  1.00  0.00           H  
ATOM   4604  C   ILE E   5     -24.053   5.172 -26.000  1.00  0.00           C  
ATOM   4605  O   ILE E   5     -24.173   5.402 -24.800  1.00  0.00           O  
ATOM   4606  N   ALA E   6     -24.653   4.152 -26.630  1.00  0.00           N  
ATOM   4607  H   ALA E   6     -24.563   4.012 -27.630  1.00  0.00           H  
ATOM   4608  CA  ALA E   6     -25.463   3.162 -25.950  1.00  0.00           C  
ATOM   4609  HA  ALA E   6     -26.193   3.612 -25.280  1.00  0.00           H  
ATOM   4610  CB  ALA E   6     -26.293   2.512 -27.050  1.00  0.00           C  
ATOM   4611  HB1 ALA E   6     -25.633   1.872 -27.640  1.00  0.00           H  
ATOM   4612  HB2 ALA E   6     -26.953   1.872 -26.470  1.00  0.00           H  
ATOM   4613  HB3 ALA E   6     -26.813   3.162 -27.750  1.00  0.00           H  
ATOM   4614  C   ALA E   6     -24.693   2.172 -25.080  1.00  0.00           C  
ATOM   4615  O   ALA E   6     -25.233   1.662 -24.100  1.00  0.00           O  
ATOM   4616  N   ALA E   7     -23.493   1.812 -25.520  1.00  0.00           N  
ATOM   4617  H   ALA E   7     -23.213   1.962 -26.480  1.00  0.00           H  
ATOM   4618  CA  ALA E   7     -22.563   1.132 -24.640  1.00  0.00           C  
ATOM   4619  HA  ALA E   7     -23.123   0.302 -24.200  1.00  0.00           H  
ATOM   4620  CB  ALA E   7     -21.443   0.542 -25.490  1.00  0.00           C  
ATOM   4621  HB1 ALA E   7     -21.953  -0.148 -26.160  1.00  0.00           H  
ATOM   4622  HB2 ALA E   7     -20.873   1.322 -25.980  1.00  0.00           H  
ATOM   4623  HB3 ALA E   7     -20.753  -0.028 -24.870  1.00  0.00           H  
ATOM   4624  C   ALA E   7     -22.013   2.032 -23.540  1.00  0.00           C  
ATOM   4625  O   ALA E   7     -22.033   1.612 -22.380  1.00  0.00           O  
ATOM   4626  N   GLY E   8     -21.603   3.252 -23.880  1.00  0.00           N  
ATOM   4627  H   GLY E   8     -21.633   3.452 -24.870  1.00  0.00           H  
ATOM   4628  CA  GLY E   8     -21.323   4.392 -23.030  1.00  0.00           C  
ATOM   4629  HA3 GLY E   8     -21.443   5.312 -23.610  1.00  0.00           H  
ATOM   4630  HA2 GLY E   8     -20.323   4.272 -22.610  1.00  0.00           H  
ATOM   4631  C   GLY E   8     -22.253   4.492 -21.830  1.00  0.00           C  
ATOM   4632  O   GLY E   8     -21.823   4.462 -20.680  1.00  0.00           O  
ATOM   4633  N   ALA E   9     -23.543   4.622 -22.160  1.00  0.00           N  
ATOM   4634  H   ALA E   9     -23.723   4.622 -23.150  1.00  0.00           H  
ATOM   4635  CA  ALA E   9     -24.573   4.682 -21.140  1.00  0.00           C  
ATOM   4636  HA  ALA E   9     -24.433   5.482 -20.420  1.00  0.00           H  
ATOM   4637  CB  ALA E   9     -25.913   4.792 -21.860  1.00  0.00           C  
ATOM   4638  HB1 ALA E   9     -26.643   5.302 -21.240  1.00  0.00           H  
ATOM   4639  HB2 ALA E   9     -25.873   5.482 -22.700  1.00  0.00           H  
ATOM   4640  HB3 ALA E   9     -26.303   3.842 -22.230  1.00  0.00           H  
ATOM   4641  C   ALA E   9     -24.623   3.432 -20.270  1.00  0.00           C  
ATOM   4642  O   ALA E   9     -25.013   3.572 -19.110  1.00  0.00           O  
ATOM   4643  N   LEU E  10     -24.433   2.262 -20.880  1.00  0.00           N  
ATOM   4644  H   LEU E  10     -23.963   2.212 -21.770  1.00  0.00           H  
ATOM   4645  CA  LEU E  10     -24.733   0.992 -20.250  1.00  0.00           C  
ATOM   4646  HA  LEU E  10     -25.643   1.102 -19.650  1.00  0.00           H  
ATOM   4647  CB  LEU E  10     -24.973  -0.098 -21.290  1.00  0.00           C  
ATOM   4648  HB3 LEU E  10     -24.803  -1.068 -20.830  1.00  0.00           H  
ATOM   4649  HB2 LEU E  10     -24.363  -0.018 -22.190  1.00  0.00           H  
ATOM   4650  CG  LEU E  10     -26.453  -0.148 -21.640  1.00  0.00           C  
ATOM   4651  HG  LEU E  10     -26.743   0.902 -21.790  1.00  0.00           H  
ATOM   4652  CD1 LEU E  10     -26.693  -1.168 -22.750  1.00  0.00           C  
ATOM   4653 HD11 LEU E  10     -25.933  -1.028 -23.520  1.00  0.00           H  
ATOM   4654 HD12 LEU E  10     -26.673  -2.208 -22.440  1.00  0.00           H  
ATOM   4655 HD13 LEU E  10     -27.693  -0.928 -23.120  1.00  0.00           H  
ATOM   4656  CD2 LEU E  10     -27.353  -0.658 -20.520  1.00  0.00           C  
ATOM   4657 HD21 LEU E  10     -27.413  -0.018 -19.630  1.00  0.00           H  
ATOM   4658 HD22 LEU E  10     -28.323  -0.928 -20.930  1.00  0.00           H  
ATOM   4659 HD23 LEU E  10     -26.933  -1.558 -20.080  1.00  0.00           H  
ATOM   4660  C   LEU E  10     -23.643   0.592 -19.250  1.00  0.00           C  
ATOM   4661  O   LEU E  10     -23.903   0.212 -18.110  1.00  0.00           O  
ATOM   4662  N   ILE E  11     -22.413   0.682 -19.740  1.00  0.00           N  
ATOM   4663  H   ILE E  11     -22.343   0.872 -20.730  1.00  0.00           H  
ATOM   4664  CA  ILE E  11     -21.203   0.452 -18.970  1.00  0.00           C  
ATOM   4665  HA  ILE E  11     -21.233  -0.438 -18.340  1.00  0.00           H  
ATOM   4666  CB  ILE E  11     -19.983   0.552 -19.880  1.00  0.00           C  
ATOM   4667  HB  ILE E  11     -19.983   1.492 -20.430  1.00  0.00           H  
ATOM   4668  CG2 ILE E  11     -18.693   0.452 -19.080  1.00  0.00           C  
ATOM   4669 HG21 ILE E  11     -18.563   1.322 -18.430  1.00  0.00           H  
ATOM   4670 HG22 ILE E  11     -18.733  -0.448 -18.470  1.00  0.00           H  
ATOM   4671 HG23 ILE E  11     -17.843   0.362 -19.770  1.00  0.00           H  
ATOM   4672  CG1 ILE E  11     -19.943  -0.558 -20.930  1.00  0.00           C  
ATOM   4673 HG13 ILE E  11     -20.943  -0.748 -21.310  1.00  0.00           H  
ATOM   4674 HG12 ILE E  11     -19.633  -1.468 -20.420  1.00  0.00           H  
ATOM   4675  CD1 ILE E  11     -19.173  -0.288 -22.220  1.00  0.00           C  
ATOM   4676 HD11 ILE E  11     -19.383   0.712 -22.600  1.00  0.00           H  
ATOM   4677 HD12 ILE E  11     -18.093  -0.188 -22.120  1.00  0.00           H  
ATOM   4678 HD13 ILE E  11     -19.483  -1.088 -22.900  1.00  0.00           H  
ATOM   4679  C   ILE E  11     -21.083   1.492 -17.870  1.00  0.00           C  
ATOM   4680  O   ILE E  11     -20.853   1.232 -16.690  1.00  0.00           O  
ATOM   4681  N   GLY E  12     -21.323   2.762 -18.230  1.00  0.00           N  
ATOM   4682  H   GLY E  12     -21.553   2.982 -19.180  1.00  0.00           H  
ATOM   4683  CA  GLY E  12     -21.583   3.802 -17.260  1.00  0.00           C  
ATOM   4684  HA3 GLY E  12     -21.903   4.682 -17.810  1.00  0.00           H  
ATOM   4685  HA2 GLY E  12     -20.713   4.072 -16.670  1.00  0.00           H  
ATOM   4686  C   GLY E  12     -22.653   3.442 -16.230  1.00  0.00           C  
ATOM   4687  O   GLY E  12     -22.373   3.422 -15.040  1.00  0.00           O  
ATOM   4688  N   GLY E  13     -23.853   3.022 -16.640  1.00  0.00           N  
ATOM   4689  H   GLY E  13     -23.903   2.822 -17.630  1.00  0.00           H  
ATOM   4690  CA  GLY E  13     -25.003   2.662 -15.830  1.00  0.00           C  
ATOM   4691  HA3 GLY E  13     -25.853   2.382 -16.440  1.00  0.00           H  
ATOM   4692  HA2 GLY E  13     -25.243   3.592 -15.300  1.00  0.00           H  
ATOM   4693  C   GLY E  13     -24.843   1.552 -14.800  1.00  0.00           C  
ATOM   4694  O   GLY E  13     -25.513   1.612 -13.770  1.00  0.00           O  
ATOM   4695  N   GLY E  14     -23.943   0.602 -15.050  1.00  0.00           N  
ATOM   4696  H   GLY E  14     -23.543   0.592 -15.970  1.00  0.00           H  
ATOM   4697  CA  GLY E  14     -23.583  -0.438 -14.110  1.00  0.00           C  
ATOM   4698  HA3 GLY E  14     -23.313  -1.298 -14.740  1.00  0.00           H  
ATOM   4699  HA2 GLY E  14     -24.423  -0.558 -13.430  1.00  0.00           H  
ATOM   4700  C   GLY E  14     -22.433  -0.058 -13.190  1.00  0.00           C  
ATOM   4701  O   GLY E  14     -22.303  -0.528 -12.060  1.00  0.00           O  
ATOM   4702  N   LEU E  15     -21.473   0.792 -13.570  1.00  0.00           N  
ATOM   4703  H   LEU E  15     -21.473   1.132 -14.520  1.00  0.00           H  
ATOM   4704  CA  LEU E  15     -20.363   1.232 -12.750  1.00  0.00           C  
ATOM   4705  HA  LEU E  15     -19.973   0.312 -12.320  1.00  0.00           H  
ATOM   4706  CB  LEU E  15     -19.233   1.692 -13.670  1.00  0.00           C  
ATOM   4707  HB3 LEU E  15     -19.523   2.402 -14.450  1.00  0.00           H  
ATOM   4708  HB2 LEU E  15     -18.873   0.812 -14.190  1.00  0.00           H  
ATOM   4709  CG  LEU E  15     -18.033   2.312 -12.940  1.00  0.00           C  
ATOM   4710  HG  LEU E  15     -18.423   3.202 -12.440  1.00  0.00           H  
ATOM   4711  CD1 LEU E  15     -17.313   1.392 -11.970  1.00  0.00           C  
ATOM   4712 HD11 LEU E  15     -16.623   2.022 -11.410  1.00  0.00           H  
ATOM   4713 HD12 LEU E  15     -18.113   1.042 -11.310  1.00  0.00           H  
ATOM   4714 HD13 LEU E  15     -16.853   0.572 -12.530  1.00  0.00           H  
ATOM   4715  CD2 LEU E  15     -16.983   2.762 -13.950  1.00  0.00           C  
ATOM   4716 HD21 LEU E  15     -17.393   3.552 -14.580  1.00  0.00           H  
ATOM   4717 HD22 LEU E  15     -16.073   3.112 -13.440  1.00  0.00           H  
ATOM   4718 HD23 LEU E  15     -16.803   1.992 -14.700  1.00  0.00           H  
ATOM   4719  C   LEU E  15     -20.763   2.232 -11.670  1.00  0.00           C  
ATOM   4720  O   LEU E  15     -20.323   2.132 -10.530  1.00  0.00           O  
ATOM   4721  N   ILE E  16     -21.673   3.122 -12.070  1.00  0.00           N  
ATOM   4722  H   ILE E  16     -21.863   3.162 -13.060  1.00  0.00           H  
ATOM   4723  CA  ILE E  16     -22.383   4.062 -11.230  1.00  0.00           C  
ATOM   4724  HA  ILE E  16     -21.583   4.612 -10.740  1.00  0.00           H  
ATOM   4725  CB  ILE E  16     -23.233   5.042 -12.040  1.00  0.00           C  
ATOM   4726  HB  ILE E  16     -22.653   5.332 -12.920  1.00  0.00           H  
ATOM   4727  CG2 ILE E  16     -24.583   4.502 -12.490  1.00  0.00           C  
ATOM   4728 HG21 ILE E  16     -25.223   4.382 -11.610  1.00  0.00           H  
ATOM   4729 HG22 ILE E  16     -25.043   5.132 -13.260  1.00  0.00           H  
ATOM   4730 HG23 ILE E  16     -24.433   3.582 -13.060  1.00  0.00           H  
ATOM   4731  CG1 ILE E  16     -23.593   6.282 -11.230  1.00  0.00           C  
ATOM   4732 HG13 ILE E  16     -22.773   6.662 -10.620  1.00  0.00           H  
ATOM   4733 HG12 ILE E  16     -24.263   6.002 -10.410  1.00  0.00           H  
ATOM   4734  CD1 ILE E  16     -24.283   7.382 -12.030  1.00  0.00           C  
ATOM   4735 HD11 ILE E  16     -25.283   7.012 -12.270  1.00  0.00           H  
ATOM   4736 HD12 ILE E  16     -24.383   8.342 -11.530  1.00  0.00           H  
ATOM   4737 HD13 ILE E  16     -23.653   7.452 -12.920  1.00  0.00           H  
ATOM   4738  C   ILE E  16     -23.113   3.322 -10.120  1.00  0.00           C  
ATOM   4739  O   ILE E  16     -23.023   3.792  -8.980  1.00  0.00           O  
ATOM   4740  N   MET E  17     -23.813   2.232 -10.400  1.00  0.00           N  
ATOM   4741  H   MET E  17     -23.993   1.952 -11.350  1.00  0.00           H  
ATOM   4742  CA  MET E  17     -24.363   1.312  -9.420  1.00  0.00           C  
ATOM   4743  HA  MET E  17     -24.723   1.932  -8.600  1.00  0.00           H  
ATOM   4744  CB  MET E  17     -25.573   0.572  -9.990  1.00  0.00           C  
ATOM   4745  HB3 MET E  17     -25.913  -0.098  -9.200  1.00  0.00           H  
ATOM   4746  HB2 MET E  17     -25.273  -0.038 -10.840  1.00  0.00           H  
ATOM   4747  CG  MET E  17     -26.663   1.502 -10.520  1.00  0.00           C  
ATOM   4748  HG3 MET E  17     -27.573   0.932 -10.690  1.00  0.00           H  
ATOM   4749  HG2 MET E  17     -26.443   1.812 -11.540  1.00  0.00           H  
ATOM   4750  SD  MET E  17     -27.113   2.902  -9.460  1.00  0.00           S  
ATOM   4751  CE  MET E  17     -27.703   1.872  -8.100  1.00  0.00           C  
ATOM   4752  HE1 MET E  17     -26.843   1.262  -7.830  1.00  0.00           H  
ATOM   4753  HE2 MET E  17     -28.023   2.502  -7.270  1.00  0.00           H  
ATOM   4754  HE3 MET E  17     -28.523   1.272  -8.490  1.00  0.00           H  
ATOM   4755  C   MET E  17     -23.453   0.372  -8.640  1.00  0.00           C  
ATOM   4756  O   MET E  17     -23.673   0.182  -7.450  1.00  0.00           O  
ATOM   4757  N   ALA E  18     -22.323  -0.048  -9.220  1.00  0.00           N  
ATOM   4758  H   ALA E  18     -22.093   0.122 -10.190  1.00  0.00           H  
ATOM   4759  CA  ALA E  18     -21.323  -0.748  -8.450  1.00  0.00           C  
ATOM   4760  HA  ALA E  18     -21.803  -1.628  -8.030  1.00  0.00           H  
ATOM   4761  CB  ALA E  18     -20.253  -1.198  -9.450  1.00  0.00           C  
ATOM   4762  HB1 ALA E  18     -19.783  -0.298  -9.850  1.00  0.00           H  
ATOM   4763  HB2 ALA E  18     -19.493  -1.778  -8.920  1.00  0.00           H  
ATOM   4764  HB3 ALA E  18     -20.803  -1.838 -10.140  1.00  0.00           H  
ATOM   4765  C   ALA E  18     -20.683   0.062  -7.340  1.00  0.00           C  
ATOM   4766  O   ALA E  18     -20.613  -0.508  -6.250  1.00  0.00           O  
ATOM   4767  N   GLY E  19     -20.403   1.352  -7.570  1.00  0.00           N  
ATOM   4768  H   GLY E  19     -20.673   1.732  -8.470  1.00  0.00           H  
ATOM   4769  CA  GLY E  19     -20.013   2.292  -6.540  1.00  0.00           C  
ATOM   4770  HA3 GLY E  19     -19.943   3.312  -6.920  1.00  0.00           H  
ATOM   4771  HA2 GLY E  19     -19.113   1.882  -6.070  1.00  0.00           H  
ATOM   4772  C   GLY E  19     -21.053   2.402  -5.440  1.00  0.00           C  
ATOM   4773  O   GLY E  19     -20.703   2.322  -4.270  1.00  0.00           O  
ATOM   4774  N   GLY E  20     -22.353   2.412  -5.760  1.00  0.00           N  
ATOM   4775  H   GLY E  20     -22.573   2.772  -6.680  1.00  0.00           H  
ATOM   4776  CA  GLY E  20     -23.423   2.432  -4.790  1.00  0.00           C  
ATOM   4777  HA3 GLY E  20     -24.373   2.492  -5.320  1.00  0.00           H  
ATOM   4778  HA2 GLY E  20     -23.403   3.232  -4.060  1.00  0.00           H  
ATOM   4779  C   GLY E  20     -23.573   1.132  -4.010  1.00  0.00           C  
ATOM   4780  O   GLY E  20     -23.643   1.212  -2.790  1.00  0.00           O  
ATOM   4781  N   ALA E  21     -23.653  -0.028  -4.680  1.00  0.00           N  
ATOM   4782  H   ALA E  21     -23.553   0.132  -5.670  1.00  0.00           H  
ATOM   4783  CA  ALA E  21     -23.593  -1.358  -4.120  1.00  0.00           C  
ATOM   4784  HA  ALA E  21     -24.473  -1.418  -3.480  1.00  0.00           H  
ATOM   4785  CB  ALA E  21     -23.743  -2.368  -5.260  1.00  0.00           C  
ATOM   4786  HB1 ALA E  21     -23.873  -3.358  -4.830  1.00  0.00           H  
ATOM   4787  HB2 ALA E  21     -24.583  -2.008  -5.850  1.00  0.00           H  
ATOM   4788  HB3 ALA E  21     -22.853  -2.388  -5.880  1.00  0.00           H  
ATOM   4789  C   ALA E  21     -22.453  -1.648  -3.150  1.00  0.00           C  
ATOM   4790  O   ALA E  21     -22.633  -2.278  -2.110  1.00  0.00           O  
ATOM   4791  N   ILE E  22     -21.293  -1.048  -3.420  1.00  0.00           N  
ATOM   4792  H   ILE E  22     -21.233  -0.588  -4.320  1.00  0.00           H  
ATOM   4793  CA  ILE E  22     -20.183  -0.968  -2.500  1.00  0.00           C  
ATOM   4794  HA  ILE E  22     -20.043  -2.008  -2.190  1.00  0.00           H  
ATOM   4795  CB  ILE E  22     -18.923  -0.548  -3.250  1.00  0.00           C  
ATOM   4796  HB  ILE E  22     -19.143   0.322  -3.870  1.00  0.00           H  
ATOM   4797  CG2 ILE E  22     -17.763  -0.328  -2.270  1.00  0.00           C  
ATOM   4798 HG21 ILE E  22     -17.973   0.442  -1.530  1.00  0.00           H  
ATOM   4799 HG22 ILE E  22     -17.603  -1.268  -1.740  1.00  0.00           H  
ATOM   4800 HG23 ILE E  22     -16.953  -0.048  -2.940  1.00  0.00           H  
ATOM   4801  CG1 ILE E  22     -18.423  -1.628  -4.210  1.00  0.00           C  
ATOM   4802 HG13 ILE E  22     -19.223  -2.158  -4.720  1.00  0.00           H  
ATOM   4803 HG12 ILE E  22     -17.943  -2.438  -3.670  1.00  0.00           H  
ATOM   4804  CD1 ILE E  22     -17.543  -0.988  -5.270  1.00  0.00           C  
ATOM   4805 HD11 ILE E  22     -17.423  -1.718  -6.070  1.00  0.00           H  
ATOM   4806 HD12 ILE E  22     -17.963  -0.048  -5.630  1.00  0.00           H  
ATOM   4807 HD13 ILE E  22     -16.543  -0.848  -4.850  1.00  0.00           H  
ATOM   4808  C   ILE E  22     -20.433  -0.148  -1.240  1.00  0.00           C  
ATOM   4809  O   ILE E  22     -20.643  -0.658  -0.140  1.00  0.00           O  
ATOM   4810  N   GLY E  23     -20.533   1.162  -1.500  1.00  0.00           N  
ATOM   4811  H   GLY E  23     -20.483   1.502  -2.450  1.00  0.00           H  
ATOM   4812  CA  GLY E  23     -20.753   2.212  -0.520  1.00  0.00           C  
ATOM   4813  HA3 GLY E  23     -20.883   3.162  -1.020  1.00  0.00           H  
ATOM   4814  HA2 GLY E  23     -19.853   2.282   0.090  1.00  0.00           H  
ATOM   4815  C   GLY E  23     -21.923   2.002   0.430  1.00  0.00           C  
ATOM   4816  O   GLY E  23     -21.733   1.822   1.630  1.00  0.00           O  
ATOM   4817  N   ALA E  24     -23.113   1.872  -0.160  1.00  0.00           N  
ATOM   4818  H   ALA E  24     -23.183   1.932  -1.170  1.00  0.00           H  
ATOM   4819  CA  ALA E  24     -24.363   1.672   0.550  1.00  0.00           C  
ATOM   4820  HA  ALA E  24     -24.383   2.402   1.350  1.00  0.00           H  
ATOM   4821  CB  ALA E  24     -25.513   2.072  -0.380  1.00  0.00           C  
ATOM   4822  HB1 ALA E  24     -25.613   1.332  -1.170  1.00  0.00           H  
ATOM   4823  HB2 ALA E  24     -26.463   2.232   0.140  1.00  0.00           H  
ATOM   4824  HB3 ALA E  24     -25.323   3.022  -0.880  1.00  0.00           H  
ATOM   4825  C   ALA E  24     -24.563   0.282   1.140  1.00  0.00           C  
ATOM   4826  O   ALA E  24     -25.443   0.092   1.980  1.00  0.00           O  
ATOM   4827  N   GLY E  25     -23.673  -0.598   0.680  1.00  0.00           N  
ATOM   4828  H   GLY E  25     -23.253  -0.348  -0.210  1.00  0.00           H  
ATOM   4829  CA  GLY E  25     -23.513  -1.978   1.090  1.00  0.00           C  
ATOM   4830  HA3 GLY E  25     -22.913  -2.568   0.390  1.00  0.00           H  
ATOM   4831  HA2 GLY E  25     -24.513  -2.408   1.140  1.00  0.00           H  
ATOM   4832  C   GLY E  25     -22.883  -2.068   2.470  1.00  0.00           C  
ATOM   4833  O   GLY E  25     -23.443  -2.368   3.520  1.00  0.00           O  
ATOM   4834  N   ILE E  26     -21.643  -1.568   2.440  1.00  0.00           N  
ATOM   4835  H   ILE E  26     -21.263  -1.138   1.610  1.00  0.00           H  
ATOM   4836  CA  ILE E  26     -20.783  -1.578   3.600  1.00  0.00           C  
ATOM   4837  HA  ILE E  26     -20.803  -2.528   4.140  1.00  0.00           H  
ATOM   4838  CB  ILE E  26     -19.373  -1.188   3.160  1.00  0.00           C  
ATOM   4839  HB  ILE E  26     -19.443  -0.188   2.730  1.00  0.00           H  
ATOM   4840  CG2 ILE E  26     -18.523  -1.038   4.420  1.00  0.00           C  
ATOM   4841 HG21 ILE E  26     -18.493  -1.978   4.960  1.00  0.00           H  
ATOM   4842 HG22 ILE E  26     -17.553  -0.638   4.160  1.00  0.00           H  
ATOM   4843 HG23 ILE E  26     -19.033  -0.338   5.090  1.00  0.00           H  
ATOM   4844  CG1 ILE E  26     -18.773  -2.178   2.170  1.00  0.00           C  
ATOM   4845 HG13 ILE E  26     -19.463  -2.078   1.330  1.00  0.00           H  
ATOM   4846 HG12 ILE E  26     -18.793  -3.168   2.630  1.00  0.00           H  
ATOM   4847  CD1 ILE E  26     -17.393  -1.788   1.640  1.00  0.00           C  
ATOM   4848 HD11 ILE E  26     -17.223  -2.428   0.770  1.00  0.00           H  
ATOM   4849 HD12 ILE E  26     -17.253  -0.748   1.350  1.00  0.00           H  
ATOM   4850 HD13 ILE E  26     -16.643  -2.068   2.380  1.00  0.00           H  
ATOM   4851  C   ILE E  26     -21.323  -0.658   4.680  1.00  0.00           C  
ATOM   4852  O   ILE E  26     -21.273  -0.918   5.880  1.00  0.00           O  
ATOM   4853  N   GLY E  27     -21.973   0.392   4.160  1.00  0.00           N  
ATOM   4854  H   GLY E  27     -21.923   0.582   3.170  1.00  0.00           H  
ATOM   4855  CA  GLY E  27     -22.613   1.392   4.990  1.00  0.00           C  
ATOM   4856  HA3 GLY E  27     -23.073   2.212   4.420  1.00  0.00           H  
ATOM   4857  HA2 GLY E  27     -21.813   1.952   5.470  1.00  0.00           H  
ATOM   4858  C   GLY E  27     -23.633   0.842   5.970  1.00  0.00           C  
ATOM   4859  O   GLY E  27     -23.553   1.092   7.170  1.00  0.00           O  
ATOM   4860  N   ASP E  28     -24.423  -0.158   5.560  1.00  0.00           N  
ATOM   4861  H   ASP E  28     -24.323  -0.328   4.570  1.00  0.00           H  
ATOM   4862  CA  ASP E  28     -25.363  -0.978   6.290  1.00  0.00           C  
ATOM   4863  HA  ASP E  28     -26.023  -0.378   6.930  1.00  0.00           H  
ATOM   4864  CB  ASP E  28     -26.323  -1.568   5.260  1.00  0.00           C  
ATOM   4865  HB3 ASP E  28     -26.873  -2.378   5.750  1.00  0.00           H  
ATOM   4866  HB2 ASP E  28     -25.863  -1.978   4.360  1.00  0.00           H  
ATOM   4867  CG  ASP E  28     -27.493  -0.708   4.790  1.00  0.00           C  
ATOM   4868  OD1 ASP E  28     -27.833   0.272   5.490  1.00  0.00           O  
ATOM   4869  OD2 ASP E  28     -28.173  -0.938   3.770  1.00  0.00           O  
ATOM   4870  C   ASP E  28     -24.683  -1.938   7.250  1.00  0.00           C  
ATOM   4871  O   ASP E  28     -25.163  -2.118   8.360  1.00  0.00           O  
ATOM   4872  N   GLY E  29     -23.543  -2.498   6.820  1.00  0.00           N  
ATOM   4873  H   GLY E  29     -23.183  -2.208   5.920  1.00  0.00           H  
ATOM   4874  CA  GLY E  29     -22.663  -3.238   7.710  1.00  0.00           C  
ATOM   4875  HA3 GLY E  29     -21.933  -3.798   7.130  1.00  0.00           H  
ATOM   4876  HA2 GLY E  29     -23.343  -3.978   8.120  1.00  0.00           H  
ATOM   4877  C   GLY E  29     -22.133  -2.438   8.890  1.00  0.00           C  
ATOM   4878  O   GLY E  29     -22.173  -2.828  10.060  1.00  0.00           O  
ATOM   4879  N   VAL E  30     -21.503  -1.298   8.620  1.00  0.00           N  
ATOM   4880  H   VAL E  30     -21.293  -1.108   7.650  1.00  0.00           H  
ATOM   4881  CA  VAL E  30     -20.773  -0.538   9.610  1.00  0.00           C  
ATOM   4882  HA  VAL E  30     -20.123  -1.248  10.110  1.00  0.00           H  
ATOM   4883  CB  VAL E  30     -19.783   0.442   8.990  1.00  0.00           C  
ATOM   4884  HB  VAL E  30     -19.213   0.842   9.830  1.00  0.00           H  
ATOM   4885  CG1 VAL E  30     -18.773  -0.328   8.150  1.00  0.00           C  
ATOM   4886 HG11 VAL E  30     -19.263  -1.018   7.460  1.00  0.00           H  
ATOM   4887 HG12 VAL E  30     -18.073   0.382   7.710  1.00  0.00           H  
ATOM   4888 HG13 VAL E  30     -18.103  -0.948   8.760  1.00  0.00           H  
ATOM   4889  CG2 VAL E  30     -20.393   1.602   8.210  1.00  0.00           C  
ATOM   4890 HG21 VAL E  30     -21.123   2.112   8.850  1.00  0.00           H  
ATOM   4891 HG22 VAL E  30     -19.603   2.292   7.910  1.00  0.00           H  
ATOM   4892 HG23 VAL E  30     -20.853   1.212   7.300  1.00  0.00           H  
ATOM   4893  C   VAL E  30     -21.763   0.012  10.620  1.00  0.00           C  
ATOM   4894  O   VAL E  30     -21.443   0.082  11.810  1.00  0.00           O  
ATOM   4895  N   ALA E  31     -22.943   0.452  10.170  1.00  0.00           N  
ATOM   4896  H   ALA E  31     -23.113   0.612   9.180  1.00  0.00           H  
ATOM   4897  CA  ALA E  31     -24.043   0.942  10.980  1.00  0.00           C  
ATOM   4898  HA  ALA E  31     -23.613   1.752  11.560  1.00  0.00           H  
ATOM   4899  CB  ALA E  31     -25.223   1.452  10.160  1.00  0.00           C  
ATOM   4900  HB1 ALA E  31     -25.063   2.452   9.760  1.00  0.00           H  
ATOM   4901  HB2 ALA E  31     -25.513   0.682   9.450  1.00  0.00           H  
ATOM   4902  HB3 ALA E  31     -26.023   1.752  10.840  1.00  0.00           H  
ATOM   4903  C   ALA E  31     -24.533  -0.198  11.860  1.00  0.00           C  
ATOM   4904  O   ALA E  31     -24.943  -0.028  13.010  1.00  0.00           O  
ATOM   4905  N   GLY E  32     -24.633  -1.408  11.310  1.00  0.00           N  
ATOM   4906  H   GLY E  32     -24.253  -1.518  10.390  1.00  0.00           H  
ATOM   4907  CA  GLY E  32     -25.073  -2.608  12.000  1.00  0.00           C  
ATOM   4908  HA3 GLY E  32     -25.113  -3.398  11.240  1.00  0.00           H  
ATOM   4909  HA2 GLY E  32     -26.063  -2.538  12.450  1.00  0.00           H  
ATOM   4910  C   GLY E  32     -24.083  -3.058  13.050  1.00  0.00           C  
ATOM   4911  O   GLY E  32     -24.493  -3.348  14.180  1.00  0.00           O  
ATOM   4912  N   ASN E  33     -22.773  -2.978  12.800  1.00  0.00           N  
ATOM   4913  H   ASN E  33     -22.533  -2.568  11.910  1.00  0.00           H  
ATOM   4914  CA  ASN E  33     -21.683  -3.278  13.700  1.00  0.00           C  
ATOM   4915  HA  ASN E  33     -21.813  -4.298  14.070  1.00  0.00           H  
ATOM   4916  CB  ASN E  33     -20.363  -3.128  12.950  1.00  0.00           C  
ATOM   4917  HB3 ASN E  33     -20.353  -2.128  12.500  1.00  0.00           H  
ATOM   4918  HB2 ASN E  33     -20.243  -3.928  12.220  1.00  0.00           H  
ATOM   4919  CG  ASN E  33     -19.133  -3.288  13.830  1.00  0.00           C  
ATOM   4920  OD1 ASN E  33     -18.713  -2.428  14.610  1.00  0.00           O  
ATOM   4921  ND2 ASN E  33     -18.543  -4.478  13.770  1.00  0.00           N  
ATOM   4922 HD21 ASN E  33     -18.713  -5.098  12.990  1.00  0.00           H  
ATOM   4923 HD22 ASN E  33     -17.863  -4.598  14.510  1.00  0.00           H  
ATOM   4924  C   ASN E  33     -21.773  -2.328  14.880  1.00  0.00           C  
ATOM   4925  O   ASN E  33     -21.573  -2.738  16.020  1.00  0.00           O  
ATOM   4926  N   ALA E  34     -22.133  -1.058  14.660  1.00  0.00           N  
ATOM   4927  H   ALA E  34     -22.223  -0.788  13.690  1.00  0.00           H  
ATOM   4928  CA  ALA E  34     -22.343  -0.158  15.780  1.00  0.00           C  
ATOM   4929  HA  ALA E  34     -21.533  -0.288  16.500  1.00  0.00           H  
ATOM   4930  CB  ALA E  34     -22.443   1.322  15.440  1.00  0.00           C  
ATOM   4931  HB1 ALA E  34     -22.123   1.972  16.250  1.00  0.00           H  
ATOM   4932  HB2 ALA E  34     -21.803   1.482  14.570  1.00  0.00           H  
ATOM   4933  HB3 ALA E  34     -23.433   1.642  15.110  1.00  0.00           H  
ATOM   4934  C   ALA E  34     -23.533  -0.648  16.590  1.00  0.00           C  
ATOM   4935  O   ALA E  34     -23.493  -0.748  17.820  1.00  0.00           O
[truncated: 1,935,519 more chars]
